# Supplementary material for: Temporal dynamics and metagenomics of phosphorothioate epigenomes in the human gut microbiome
Source: Microbiome. 2025 Mar 24;13:81. doi: 10.1186/s40168-025-02071-4 (PMC11931770; doi:10.1186/s40168-025-02071-4)
Supplement: Supplementary file 2 — Supplementary Material 1. [file 40168_2025_2071_MOESM1_ESM.xlsx]

## Sheet: Table S1
Supplementary Table S1. PT dinucleotide levels in mouse fecal DNA. This source data is associated with Figure 2A.
		CG	CC	GG	GC	CA	CT	AG	GA	TC	GT	AA	SUM
Male	A1-1 day-3	0	32.7906	1.23457	5.64814	3.24753	0.154041	5.69918	5.42063	3.80635	3.0623	0.473244	61.5365
Male	A1-2 day-3	0	19.8064	0	2.02338	4.0262	0	3.39732	4.33005	8.66358	3.2458	0.220871	45.7136
Male	A1-3 day-3	0	76.2326	3.31585	10.28	12.4281	0.246268	3.29466	7.29995	2.59604	3.98805	3.22047	122.902
Male	A1-4 day -3	0	49.8299	2.04643	4.99327	12.8873	0.14753	3.7007	6.07059	2.28503	1.6136	1.42385	84.9983
Male	A1-5 day-3	1.32697	38.7943	2.80392	4.4185	17.8485	0.286363	0.628207	14.6905	3.02181	3.14583	0.615148	87.5801
Male	A2-1 day-3	1.06487	17.4614	1.42828	2.46938	8.85086	0.853065	0	4.48298	11.0297	3.83085	0	51.4714
Male	A2-2 day-3	0	20.2511	0.994505	3.96388	7.00647	0	0	5.68798	9.28522	6.64995	0.510038	54.3491
Male	A2-3 day-3	0	35.311	0	4.12845	7.69465	0	4.85228	26.1854	6.13591	43.9241	1.73087	129.963
Male	A2-4 day-3	1.99866	52.4283	2.31344	6.85552	14.3652	0	0.336569	6.19443	3.85549	4.70266	1.30511	94.3554
Male	A2-5 day-3	0	5.96773	0.611349	1.6024	10.3427	0	4.90707	8.21886	6.54292	9.92645	0.431109	48.5506
Female	A3-1 day-3	0	14.9558	2.10677	0	11.5469	0	0	4.59964	2.86048	3.66072	0.349564	40.0799
Female	A3-2 day-3	0.579166	20.4955	0.896707	1.57785	9.15942	0	0	2.82843	12.6738	2.25942	0.108092	50.5784
Female	A3-3 day-3	0	13.4314	1.56388	0	3.36744	0	0	7.36214	4.83746	3.40208	0	33.9644
Female	A3-4	0.884953	23.2273	1.28817	1.30964	4.2716	0	0.721525	3.68243	7.74644	3.43627	0	46.5683
Female	A3-5 day-3	0	32.274	1.61375	0	7.61473	0	0.645632	3.07227	6.35934	2.21568	0	53.7954
Female	A4-1 day-3	2.1815	66.1219	2.02194	7.63449	8.5479	0	2.42682	16.3177	6.80416	6.81828	1.51722	120.392
Female	A4-2 day-3	1.17471	90.5581	1.82396	4.41857	22.1748	0	0.729733	9.29554	4.74959	4.06949	0.625243	139.62
Female	A4-3 day-3	0	35.8941	1.12542	4.29066	3.61932	0	0	7.55647	11.1403	6.37113	1.02168	71.0191
Female	A4-4 day-3	0	7.88144	0.483231	2.35407	1.85198	0	1.56098	5.82497	20.2079	8.55149	0.19352	48.9096
Female	A4-5 day-3	0	12.4742	0.572172	2.0136	7.05635	0	0.63392	6.91484	15.7979	7.27754	0.3621	53.1027
		CG	CC	GG	GC	CA	CT	AG	GA	TC	GT	AA
	Mann-Whitney	0.87	0.53	0.84	0.04	0.28	0.03	0.1	0.63	0.11	0.97	0.09
	average male	0.439049	34.8873	1.47483	4.63829	9.86975	0.168727	2.6816	8.85814	5.72221	8.40896	0.993071
	average female	0.482033	31.7314	1.3496	2.35989	7.92104	0	0.671861	6.74545	9.31775	4.80621	0.417742
	stdev male	0.742501	20.661	1.13394	2.56932	4.61535	0.264822	2.23096	6.77794	3.0983	12.6933	0.962244
	stdev female	0.740413	26.6988	0.575441	2.45695	5.85448	0	0.7947	3.98424	5.53122	2.24925	0.504874
		average male	average female	stdev male	stdev female
	CG	0.439049	0.482033	0.742501	0.740413
	CC	34.8873	31.7314	20.661	26.6988
	GG	1.47483	1.3496	1.13394	0.575441
	GC	4.63829	2.35989	2.56932	2.45695
	CA	9.86975	7.92104	4.61535	5.85448
	CT	0.168727	0	0.264822	0
	AG	2.6816	0.671861	2.23096	0.7947
	GA	8.85814	6.74545	6.77794	3.98424
	TC	5.72221	9.31775	3.0983	5.53122
	GT	8.40896	4.80621	12.6933	2.24925
	AA	0.993071	0.417742	0.962244	0.504874
	sum	78.142	65.8029
	Student t-test between Male and female SUMS	0.247413

## Sheet: PT curves
		CG	CC	GG	GC	CA	CT	TG	all 13C GpA	AG	GA	TC	AC	all 13C GpT	GT	AA	TA	TT	AT
0.05	pmol	593	60	595	342	1270	1362	1173	1867	712	822	1504	604	3187	1110	1288	1300	21	1416
0.1	pmol
0.2	pmol	2188	195	2182	1209	4701	5129	4717	1695	2863	3268	5588	2229	3151	3894	4918	5008	98	5321
0.5	pmol	5296	441	5879	3150	12417	13010	11997	1687	6912	8229	14455	5637	3256	9697	12489	12445	274	12724
1	pmol	9584	711	11201	5665	23709	24088	23197	1775	14038	16164	26551	10836	3240	19183	24094	24106	488	25520
2	pmol	20849	1557	23839	12587	54661	53271	51050	1752	29868	33814	57258	23544	3355	40489	50549	50028	1079	54195
			Note: C*C was diluted incorrectly in this mix of standards. The slope should be multiplied by 10 as a correction factor.
		10278	7723	11768	6173.4	26498	26118	24997		14707	16741	28245	11567		19999	25032	24837	529.7	26718
			.

## Sheet: Canonical curves
pmol	10	20	50	100	200	500	1000	2000
C	0	16.27	44.86	77.93	158.36	378.74	748	1889
G	9.95	23.44	58.36	112.22	230.79	573	1114	2755
T	7.99	18.81	47.25	87.45	179.7	443.6	843.8	2144
A	12.33	29.12	73.5	134.8	281.93	689	1307.65	3322
pmol	C	G	T	A
10	0	9.95	7.99	12.33						2144
20	16.27	23.44	18.81	29.12		2
50	44.86	58.36	47.25	73.5		3
100	77.93	112.22	87.45	134.8		4
200	158.36	230.79	179.7	281.93		5
500	378.74	573	443.6	689		6
1000	748	1114	843.8	1307.65		7
2000	1889	2755	2144	3322		8
	0.7514	1.1214	0.8541	1.3246
	Note: These are the slopes for the canonicals.
