# Supplementary material for: Temporal dynamics and metagenomics of phosphorothioate epigenomes in the human gut microbiome
Source: Microbiome. 2025 Mar 24;13:81. doi: 10.1186/s40168-025-02071-4 (PMC11931770; doi:10.1186/s40168-025-02071-4)
Supplement: Supplementary file 3 — Supplementary Material 2. [file 40168_2025_2071_MOESM2_ESM.xlsx]

## Sheet: S2A PT Data for 11 Donors
Supplementary Table S2A. PT dinucleotides in fecal DNA from 11 human donors. This source data is associated with Figure 2B. "N.D.", not detected
	AA			AC			CA			CC			CT			GA			GC			GG			GT			TC
Donor	Replicate 1	Replicate 2	Replicate 3	Replicate 1	Replicate 2	Replicate 3	Replicate 1	Replicate 2	Replicate 3	Replicate 1	Replicate 2	Replicate 3	Replicate 1	Replicate 2	Replicate 3	Replicate 1	Replicate 2	Replicate 3	Replicate 1	Replicate 2	Replicate 3	Replicate 1	Replicate 2	Replicate 3	Replicate 1	Replicate 2	Replicate 3	Replicate 1	Replicate 2	Replicate 3
1	2.9	2.3	2.3	N.D.	N.D.	N.D.	1.2	1.4	1.2	N.D.	N.D.	N.D.	N.D.	N.D.	N.D.	5.8	5.2	5.2	15	13.1	12.3	6.7	6.2	6.6	7	6.1	7	11	10.9	10.8
2	N.D.	N.D.	N.D.	N.D.	N.D.	N.D.	N.D.	N.D.	N.D.	N.D.	N.D.	N.D.	N.D.	N.D.	N.D.	33.8	31.2	28.5	N.D.	N.D.	N.D.	N.D.	N.D.	N.D.	31.2	27.9	27.3	N.D.	N.D.	N.D.
3	N.D.	N.D.	N.D.	N.D.	N.D.	N.D.	7.2	7.1	5	33.3	34.5	33.8	N.D.	N.D.	N.D.	5.2	5.4	6.6	N.D.	N.D.	N.D.	N.D.	N.D.	N.D.	3.2	3.1	2.5	N.D.	N.D.	N.D.
4	2.7	2.9	3.6	N.D.	N.D.	N.D.	N.D.	N.D.	N.D.	N.D.	N.D.	N.D.	N.D.	N.D.	N.D.	4.8	2.7	3.8	N.D.	N.D.	N.D.	N.D.	N.D.	N.D.	N.D.	N.D.	N.D.	N.D.	N.D.	N.D.
5	N.D.	N.D.	N.D.	N.D.	N.D.	N.D.	8.20797	10.3328	10.0043	20.2533	18.477	16.9234	N.D.	N.D.	N.D.	4.68099	5.44046	5.13411	N.D.	N.D.	N.D.	N.D.	N.D.	N.D.	N.D.	N.D.	N.D.	N.D.	N.D.	N.D.
6	8.89579	5.70611	7.20577	37.5548	15.8246	24.7634	N.D.	N.D.	N.D.	4.87903	7.67831	9.81746	N.D.	N.D.	N.D.	N.D.	N.D.	N.D.	N.D.	N.D.	N.D.	N.D.	N.D.	N.D.	N.D.	N.D.	N.D.	N.D.	N.D.	N.D.
7	N.D.	N.D.	N.D.	N.D.	N.D.	N.D.	N.D.	N.D.	N.D.	23.7304	28.9468	26.2438	N.D.	N.D.	N.D.	6.31096	4.08785	6.30581	N.D.	N.D.	N.D.	N.D.	N.D.	N.D.	N.D.	N.D.	N.D.	N.D.	N.D.	N.D.
8	N.D.	N.D.	N.D.	N.D.	N.D.	N.D.	N.D.	N.D.	N.D.	25.7295	17.1735	13.693	N.D.	N.D.	N.D.	4.68726	3.88816	3.72727	N.D.	N.D.	N.D.	3.4927	3.51262	4.37079	5.42643	4.37701	4.69482	N.D.	N.D.	N.D.
9	N.D.	N.D.	N.D.	N.D.	N.D.	N.D.	N.D.	N.D.	N.D.	6.99444	3.00432	2.96	N.D.	N.D.	N.D.	4.20146	1.57846	1.25082	N.D.	N.D.	N.D.	N.D.	N.D.	N.D.	2.69706	1.35362	0.862432	N.D.	N.D.	N.D.
10	N.D.	N.D.	N.D.	N.D.	N.D.	N.D.	N.D.	N.D.	N.D.	23.6771	14.66	22.4954	N.D.	N.D.	N.D.	12.8908	15.2601	13.4456	N.D.	N.D.	N.D.	N.D.	N.D.	N.D.	4.58336	5.35991	4.52697	N.D.	N.D.	N.D.
11	N.D.	N.D.	N.D.	N.D.	N.D.	N.D.	39.4338	38.4129	37.2813	25.3529	33.3162	32.6194	9.26998	5.57658	6.02426	17.5125	17.8417	17.2625	N.D.	N.D.	N.D.	N.D.	N.D.	N.D.	N.D.	N.D.	N.D.	N.D.	N.D.	N.D.

## Sheet: S2B Donor #5 Time Course
Supplementary Table S2B. Time course of PT dinucleotide levels in Donor #5. This source data is associated with Figure 2C.
	UV Peak Area													Normalized UV Peak Area													LC-MS Peak Area										Normalized LC-MS Peak Area										PT dinucleotides per 106 nt
	dA			dC			dG			dT				dA			dC			dG			dT				CA			CC			GA				CA			CC			GA				CA
	Replicate 1	Replicate 2	Replicate 3	Replicate 1	Replicate 2	Replicate 3	Replicate 1	Replicate 2	Replicate 3	Replicate 1	Replicate 2	Replicate 3		Replicate 1	Replicate 2	Replicate 3	Replicate 1	Replicate 2	Replicate 3	Replicate 1	Replicate 2	Replicate 3	Replicate 1	Replicate 2	Replicate 3		Replicate 1	Replicate 2	Replicate 3	Replicate 1	Replicate 2	Replicate 3	Replicate 1	Replicate 2	Replicate 3		Replicate 1	Replicate 2	Replicate 3	Replicate 1	Replicate 2	Replicate 3	Replicate 1	Replicate 2	Replicate 3		Replicate 1	Replicate 2	Replicate 3
1/23/2020	479.4	522.5	564.53	1112.48	1108.67	1168.18	362.71	391.83	421.38	225.71	280.47	299.5		205.24	223.692	241.686	853.194	850.272	895.912	135.38	146.249	157.278	204.059	253.567	270.771		5844	6894.25	6579.01	41592	14559	16931.2	12486	14184.1	13379.6		0.00667981	0.00788027	0.00751994	0.0841909	0.0294705	0.0342723	0.00910884	0.0103476	0.00976074		4.77855	5.34698	4.80309
2/13/2020	299.96	296.55	569.21	449.51	606.78	768.83	246.19	212.59	424.98	169.94	143.37	296.08		128.419	126.959	243.69	344.743	465.358	589.639	91.8894	79.3483	158.622	153.639	129.618	267.679		4830.94	3896.47	7711.72	9732.59	24310	26563.2	8051.5	8069.37	14638.7		0.00552186	0.00445374	0.00881465	0.0197008	0.0492086	0.0537695	0.00587377	0.0058868	0.0106793		7.68324	5.55827	6.99781
3/18/2020	322.45	397.31	401.13	362.15	408.68	376.86	241.26	298.64	308.96	180.44	214.64	224.77		138.047	170.096	171.731	277.744	313.429	289.025	90.0493	111.466	115.318	163.132	194.051	203.209		2840	4359.6	3662.78	7122	9189.06	7543.58	2220	2737.72	3408.47		0.00324618	0.00498311	0.00418663	0.0144164	0.0186006	0.0152698	0.00161954	0.00199723	0.00248656		4.85249	6.31539	5.37241
6/15/2020	28.26	50.26	77.72	61.43	63.54	71.91	19.11	36.02	57.04	16.15	28.87	44.2		12.0986	21.5173	33.2734	47.1125	48.7307	55.1499	7.13273	13.4443	21.2899	14.6008	26.1007	39.9602		351.23	389.31	422.57	535.63	380.56	665.07	1945.09	2457.13	4371.18		0.000401463	0.000444989	0.000483006	0.00108423	0.000770333	0.00134624	0.00141899	0.00179254	0.00318888		4.95972	4.05298	3.22707
7/14/2020	207.38	179.01	141.21	728.78	673.97	569.79	156.37	132.03	104.21	113.42	102.49	78.95		88.7833	76.6376	60.4547	558.923	516.888	436.989	58.3644	49.2796	38.8959	102.54	92.6589	71.3769		4908.58	3530.83	2428.49	5010.49	4924.16	4036.23	1718.45	1432.4	1113.53		0.00561061	0.00403581	0.00277581	0.0101423	0.00996753	0.00817018	0.00125365	0.00104497	0.000812347		6.93857	5.48744	4.56761
8/10/2020	92.74	79.81	78.26	291.51	267.65	307.62	62	53.61	55.46	48.43	40.26	43.65		39.7037	34.1682	33.5046	223.568	205.269	235.923	23.1412	20.0097	20.7002	43.7845	36.3982	39.463		951.99	903.09	899.34	2437.35	2753.26	3236.36	1977.11	2183.01	1972.82		0.00108814	0.00103225	0.00102796	0.00493371	0.00557318	0.00655107	0.00144235	0.00159256	0.00143922		3.29544	3.48916	3.11891
9/16/2020	64.99	91.82	60.71	178.62	204.89	160.98	47.76	67.6	45.25	35.03	56.71	37.71		27.8234	39.3099	25.9911	136.989	157.136	123.46	17.8262	25.2314	16.8894	31.6698	51.2702	34.0928		747.56	839.58	301.49	2139.04	2520.87	2275.74	2986.99	2758.88	3343.62		0.000854476	0.000959657	0.000344609	0.00432987	0.00510277	0.00460657	0.00217908	0.00201267	0.00243925		3.98713	3.5159	1.71932
10/12/2020	2972.95	3657.42	2020.74	1739.01	1952.62	1231.47	2788.51	3118.88	1976.58	2788.51	3118.88	1976.58		1272.78	1565.81	865.117	1333.7	1497.52	944.451	1040.8	1164.11	737.75	2032.64	2295.44	1455.51		11877.2	19997.4	2942	3615.53	33647.6	5087.67	6959.91	13378.6	3101.32		0.0289097	0.0088004	0.0169408	0.0965296	0.162421	0.0645799	0.00461202	0.00797568	0.00486178		5.08982	1.34916	4.23221
11/12/2020	138.82	88.28	71.59	278.95	183.53	134.83	102.22	65.03	54.35	73.31	47.14	39.01		59.4315	37.7943	30.649	213.935	140.755	103.405	38.1532	24.2722	20.2859	66.2779	42.6182	35.2681		2565.96	1899.73	1497.44	6493.21	4295.31	3126.83	3206.68	1978.5	1468.52		0.00293294	0.00217143	0.0017116	0.0131436	0.00869461	0.00632936	0.00233935	0.00144336	0.00107132		7.76327	8.84711	9.02706
11/19/2020	2772.8	1754.91	2631.44	1709.43	1316.64	1846.16	2755.88	2110.87	2979.75	1872.28	1548.21	2075.4		1187.09	751.31	1126.57	1311.01	1009.77	1415.88	1028.62	787.873	1112.18	1692.69	1399.7	1876.32		12926.8	15353.4	8400.68	15782.6	24830.8	14555.9	4818.58	5795.74	8520.77		0.0314646	0.0373711	0.0204477	0.0761847	0.119861	0.0702632	0.00755384	0.00908569	0.0133576		6.02838	9.46426	3.69697
11/25/2020	1200.74	2342.58	1925.41	902.75	1415.55	1140.7	1446.01	2268.07	1807.12	1007.94	1645.41	1297.22		514.059	1002.9	824.304	692.346	1085.63	874.837	539.717	846.547	674.5	911.256	1487.58	1172.79		19125.7	23586.7	17678.6	9045.86	19123.5	13042	6048.17	7827.08	6445.75		0.0465529	0.0574112	0.0430308	0.0436654	0.0923115	0.0629553	0.00948141	0.0122701	0.0101047		17.5184	12.9812	12.1336
12/2/2020	2475.6	1761.06	2020.82	1328.18	912.3	1075.92	2113.92	1459.41	1718.54	1652.09	1095.83	1350.23		1059.85	753.943	865.151	1018.62	699.67	825.155	789.012	544.719	641.438	1493.62	990.715	1220.71		16387.5	14576.7	13679.6	8191.03	8779.13	9103.64	4107.17	3286.08	4356.12		0.0398881	0.0354805	0.0332969	0.0395391	0.0423779	0.0439443	0.0064386	0.00515142	0.00682887		9.14633	11.8702	9.37292
12/9/2020	2319.28	3422.73	2236.31	1228.34	1674.84	1109.52	1968.76	2691.56	1779.94	1510.23	2155.41	1434.25		992.927	1465.34	957.406	942.051	1284.49	850.924	734.831	1004.61	664.355	1365.36	1948.66	1296.67		16427.7	13545.6	11280.9	15142.5	15906.6	11256	5349.74	7836.66	4811.83		0.039986	0.0329707	0.0274584	0.0730949	0.0767829	0.0543342	0.00838652	0.0122851	0.00754326		9.90935	5.7812	7.28462
12/16/2020	911.51	1671.76	1588.18	616.59	970.35	844.92	977.59	1567.17	1360.92	712.59	1213.66	1065.04		390.235	715.712	679.93	472.881	744.191	647.994	364.881	584.94	507.958	644.237	1097.24	962.879		10495.6	10377.5	8998.36	23443.4	11472.8	7708.56	3989.87	6810.39	6446.27		0.0255469	0.0252594	0.0219025	0.113164	0.0553805	0.0372101	0.00625472	0.0106763	0.0101055		13.6452	8.03907	7.82579
12/22/2020	2369.67	1391.71	2866.83	1221.83	2244.56	1505.54	1969.87	1765.02	2412.39	1561.34	2615.13	1909.39		1014.5	595.817	1227.34	937.058	1721.42	1154.64	735.246	658.786	900.414	1411.57	2364.28	1726.24		11684.8	12451.6	12055	10986.3	11563.8	13603	12440.8	14305.9	16075.7		0.0284414	0.030308	0.0293425	0.0530323	0.05582	0.065663	0.0195028	0.0224266	0.025201		6.93967	5.67533	5.85838
12/29/2020	1919.54	2561.41	2352.21	1226.35	1626.35	1354.52	1967.74	2617.93	2171.18	1496.84	1984.09	1638.7		821.791	1096.59	1007.03	940.525	1247.3	1038.82	734.451	977.131	810.384	1353.26	1793.77	1481.51		20153.4	20664.6	24599.3	35264.8	42885.9	31379.4	2815.25	3389.92	4152.21		0.0490544	0.0502988	0.059876	0.170227	0.207015	0.151472	0.00441333	0.00531421	0.00650921		12.7413	9.834	13.8035
1/6/2021	2675.84	2697.01	3715.5	1643.39	1598.71	2290.88	2635.84	2570.58	3690.26	1895.64	1911.66	2644.01		1145.58	1154.64	1590.68	1260.37	1226.1	1756.94	983.816	959.458	1377.37	1713.81	1728.29	2390.39		16024.5	15916.9	25743.5	19293.8	13059.4	38187.4	15789.3	13918.5	20879.9		0.0390045	0.0387426	0.062661	0.0931334	0.0630392	0.184335	0.0247521	0.0218192	0.0327324		7.64259	7.64381	8.80641
1/12/2021	1523.13	874.59	2300.72	1286.17	720.49	1524.32	2069.48	1156.79	2451.75	1540.41	849.82	1811.05		652.081	374.428	984.982	986.402	552.565	1169.05	772.425	431.767	915.105	1392.65	768.303	1637.33		6404.75	7697.51	11682.2	3646.01	18851.3	15927.5	4276.23	6040.88	3406.9		0.0155895	0.0187362	0.028435	0.0175997	0.0909977	0.0768839	0.00670363	0.00946998	0.00534082		4.09867	8.80846	6.0417
1/21/2021	526.07	420.15	428.31	537.23	522.44	496.08	398.84	313.18	321.11	281.05	219.56	220.4		225.22	179.874	183.368	412.018	400.675	380.459	148.865	116.893	119.853	254.091	198.499	199.259		9727.38	7111.64	7719.98	14143	18007.8	17413.6	6487.4	5101.02	6286.37		0.0111186	0.00812875	0.00882409	0.0286283	0.0364516	0.0352489	0.00473272	0.00372132	0.00458606		10.689	9.07286	9.99402
2/1/2021	960.62	963.47	698.9	832.46	831.96	606.94	691.65	699.41	505.57	524.12	519.37	369.11		411.26	412.48	299.212	638.439	638.055	465.48	258.155	261.052	188.702	473.845	469.551	333.704		10280.7	12608.5	10148.9	21274.4	23725.1	23887	2754.75	2480.9	3051.63		0.0117511	0.0144117	0.0116003	0.0430638	0.0480247	0.0483523	0.00200966	0.00180988	0.00222624		6.59544	8.0913	9.01278
2/5/2021	3953.23	4440.71	3503.29	2049.22	2327.22	1908.48	3296.08	3743.38	3063.92	2582.15	2908.3	2394.3		1692.45	1901.15	1499.82	1571.61	1784.81	1463.67	1230.25	1397.2	1143.6	2334.46	2629.33	2164.63		58399.5	58252.7	42942	42770.4	35371.6	24097	27249.2	31638.5	29740.4		0.142148	0.14179	0.104523	0.206458	0.170743	0.116319	0.0427173	0.049598	0.0466225		20.816	18.3845	16.6658
2/9/2021	85.43	100.34	130.55	243.1	232.07	233.09	55.16	65.19	87.13	42.11	49.75	67.1		36.5742	42.9574	55.8909	186.441	177.981	178.764	20.5882	24.3319	32.5209	38.0707	44.9779	60.6636		1271.49	1036.49	1404.72	4757.05	6107.93	5702.69	940.63	479.12	857.6		0.00145334	0.00118473	0.00160562	0.00962927	0.0123637	0.0115434	0.000686213	0.00034953	0.00062564		5.15965	4.08177	4.8976
2/16/2021	4449.21	6862.57	3186.45	2786.94	3615.08	1951.73	4521.33	5820.38	3148.61	3473.68	4505.91	2470.47		1904.79	2938	1364.18	2137.39	2772.51	1496.84	1687.57	2172.43	1175.21	3140.48	4073.69	2233.5		54356.3	65880.6	40442.4	61253.8	107890	27990	43678.2	60092.1	37044.4		0.132306	0.160357	0.098439	0.295679	0.520798	0.135111	0.0684721	0.0942034	0.0580726		14.9158	13.4116	15.7007
2/22/2021	618.47	1053.33	828.97	574.3	792.27	673.36	441.28	772.26	599.89	333.63	616.08	467.56		264.779	450.95	354.898	440.448	607.616	516.42	164.706	288.243	223.906	301.627	556.984	422.71		13526	28577	21105	13719	11669	12506	2575	2345	2572		0.0154605	0.0326641	0.0241234	0.0277701	0.0236205	0.0253148	0.00187853	0.00171073	0.00187634		13.1965	17.1574	15.8923
3/4/2021	3915.03	3347.74	2569.11	1932.23	1701.33	1290.71	3109.11	2734.7	2072.9	2527.57	2146.41	1668.2		1676.1	1433.23	1099.88	1481.89	1304.8	989.884	1160.46	1020.72	773.701	2285.12	1940.52	1508.18		31083	24647	18603.2	24927	19175	17616.3	16076	12549	10676.5		0.0756577	0.0599922	0.0452813	0.120326	0.09256	0.085036	0.0252015	0.0196724	0.0167371		11.4571	10.5263	10.3579
3/10/2021	3135.08	2483.99	2862.34	1619.5	1292.04	1510.65	2599.88	2073.11	2429.87	2023.68	1592.01	1856.78		1342.19	1063.44	1225.42	1242.04	990.904	1158.56	970.394	773.779	906.939	1829.56	1439.3	1678.67		25908.3	18363.5	24812.5	17374.7	13637.8	14123	17047.4	10697.7	13605		0.0630622	0.0446978	0.060395	0.0838695	0.065831	0.0681733	0.0267243	0.0167702	0.0213279		11.7125	10.4742	12.1529
3/18/2021	1959.58	2890.45	77.65	1238.74	1635.13	61.68	1991.01	2616.58	83.26	1525.23	1939.18	61.19		838.933	1237.46	33.2434	950.027	1254.03	47.3042	743.136	976.627	31.0764	1378.93	1753.17	55.3205		17504.1	23150.5	524.21	14374.2	28647.5	2685.12	12994.8	16126.3	554.76		0.0426059	0.0563497	0.00127596	0.0693861	0.138285	0.0129614	0.0203713	0.0252804	0.000869669		10.8938	10.7923	7.64299
3/24/2021	2559.34	2318.31	2661.19	1336.06	1274.67	1400.35	2141.61	2051.89	2252.13	1603.88	1548.74	1728.11		1095.7	992.512	1139.31	1024.66	977.583	1073.97	799.347	765.859	840.598	1450.03	1400.18	1562.35		5483.11	5384.8	6797.7	20446.1	14239.3	14416.4	8321.18	7735.34	7155.07		0.0133462	0.0131069	0.016546	0.0986957	0.0687346	0.0695896	0.0260894	0.0242526	0.0224333		3.05423	3.16888	3.58431
3/31/2021	4807.27	2802.65	2315.12	2533.43	1632	1333.96	4104.35	2632	2155.43	3138.62	2102.46	1680.85		2058.08	1199.87	991.147	1942.96	1251.63	1023.05	1531.93	982.383	804.505	2837.56	1900.79	1519.62		75422	46216	39427	81277	28196	24744	49342	30737	25277		0.183581	0.112492	0.0959675	0.392334	0.136105	0.119442	0.077351	0.0481848	0.0396255		21.9319	21.087	22.1209
4/7/2021	1500.86	1607.39	1955.09	866.37	941.18	1042.71	1387.72	1500.81	1657.79	1092.13	1184.01	1280.96		642.546	688.154	837.011	664.445	721.819	799.686	517.961	560.171	618.763	987.37	1070.44	1158.09		7814.24	8985.5	8364.15	6422.4	8554.38	13811.9	2418.27	2825.04	1830.35		0.0190203	0.0218712	0.0203588	0.0310017	0.041293	0.0666715	0.007582	0.00885734	0.00573869		6.7632	7.1931	5.96412
4/14/2021	3100.22	1236.84	1131.7	1591.74	666.2	636.97	2546.22	1082.68	1026.64	2046.25	812.12	777.18		1327.26	529.515	484.502	1220.75	510.929	488.511	950.366	404.106	383.189	1849.97	734.219	702.631		7259.77	2906.93	3967.18	8360.18	12795.2	13493.2	6550.1	1822.35	2375.81		0.0176707	0.00707563	0.00965634	0.0403556	0.061764	0.0651331	0.0102683	0.00285681	0.00372444		3.30395	3.24754	4.6902
4/20/2021	3252.67	4552.16	1304.98	1742	2386.63	909.96	2813.71	3861.07	1303.87	2213.21	3011.09	1026.44		1392.53	1948.87	558.687	1335.99	1830.38	697.876	1050.21	1441.13	486.664	2000.91	2722.26	927.981		55276	77863	27554	17825	28816	7637	28975	36421	12643		0.134545	0.189523	0.067068	0.0860434	0.139098	0.0368647	0.0454226	0.0570954	0.0198198		23.2791	23.8615	25.1077
4/28/2021	2665.83	3747.84	3978.21	1463.47	1884.79	2010.74	2328.36	2998.93	3216.16	1799.61	2445.44	3216.16		1141.29	1604.52	1703.15	1122.38	1445.5	1542.1	869.05	1119.34	1200.42	1626.99	2210.87	2907.66		6204.88	9620.23	10595	17440.1	9806.01	10649.1	2759.95	3381.72	4060.4		0.015103	0.0234162	0.0257887	0.0841856	0.0473348	0.0514044	0.00865327	0.0106027	0.0127306		3.1731	3.67012	3.50709
5/4/2021	2638.21	3264.84	2017.26	1541.27	1731.84	1202.65	2491.61	2793.8	1944.53	1968.6	2235.48	1548.33		1129.47	1397.74	863.627	1182.05	1328.2	922.348	929.983	1042.77	725.788	1779.77	2021.05	1399.81		25243	24237	15404	19069	18775	14068	28891	27897	21459		0.0614429	0.0589942	0.0374942	0.0920483	0.0906291	0.0679079	0.045291	0.0437327	0.0336402		12.2365	10.1894	9.58545
5/11/2021	1974.52	2776.17	2657.97	1057.03	1433.72	1399.83	1667.49	2283.99	2221.07	1332.6	1824.76	1774.8		845.329	1188.53	1137.93	810.668	1099.56	1073.57	622.384	852.49	829.005	1204.77	1649.72	1604.56		12093.1	17816.7	19658.3	9518.63	13727.2	14354	6230.07	7988.79	7209.82		0.0294353	0.0433668	0.0478494	0.0459475	0.0662628	0.0692885	0.00976657	0.0125236	0.0113025		8.45075	9.05303	10.3011
5/18/2021	1403.85	1513.48	1034.03	885.8	870.27	614.93	1415.32	1385.5	970.67	1044.29	1054.6	729.48		601.015	647.949	442.688	679.347	667.436	471.608	528.262	517.132	362.298	944.119	953.44	659.506		1422.75	1707.55	1648.83	8179.67	10158.1	13381.9	2946.85	4245.2	2613.23		0.00346305	0.00415627	0.00401334	0.0394842	0.0490345	0.0645959	0.00923926	0.01331	0.00819326		1.25804	1.49186	2.0729
5/26/2021	3122.98	2967.76	3008.9	1811.86	1590.86	1661.9	2910.32	2558.03	2668.45	2284.2	1958.7	2104.28		1337.01	1270.55	1288.17	1389.57	1220.08	1274.56	1086.26	954.774	995.988	2065.09	1770.82	1902.43		16701.2	15824.4	11437.1	16647.5	57877.5	12031.7	5212.65	5606.93	5612.51		0.0406517	0.0385176	0.0278386	0.0803592	0.279382	0.0580783	0.0163432	0.0175794	0.0175969		6.91599	7.38419	5.09757
6/1/2021	2565.08	3628	2099.53	1540.16	2020.09	1342.25	2474.12	3257.77	2159.28	1995.27	2607.04	1707.04		1098.16	1553.22	898.848	1181.19	1549.27	1029.41	923.455	1215.95	805.942	1803.88	2356.97	1543.3		70482.2	95075.9	87945.6	41259	67285.3	41906.7	110401	138772	100760		0.0352411	0.047538	0.0439728	0.0971678	0.158461	0.0986933	0.0614571	0.0772505	0.05609		7.03881	7.12137	10.28
6/8/2021	4494.05	5043.28	3917.43	2213.79	2552.93	2074.36	3590.97	4136.13	3213.83	2761.36	3183.91	2522.11		1923.99	2159.12	1677.13	1697.82	1957.92	1590.89	1340.31	1543.79	1199.55	2496.48	2878.5	2280.18		45663	51080	44493	17772	50489	32337	42295	58960	39361		0.111146	0.124332	0.108298	0.0857875	0.243716	0.156094	0.0663037	0.0924286	0.0617042		14.9017	14.5599	16.0496
6/14/2021	2779.75	3228.69	2638.96	1494.31	1683.06	1342.15	2417.22	2739.9	2164.84	1863.96	2088.04	1573.93		1190.06	1382.26	1129.79	1146.03	1290.79	1029.34	902.217	1022.66	808.017	1685.16	1887.75	1422.95		20981	31873	19484	21193	52681	28347	28651	27280	23344		0.0510689	0.0775806	0.0474251	0.102301	0.254297	0.136834	0.0449147	0.0427655	0.0365952		10.3725	13.8947	10.8028
6/22/2021	4722.23	3076.68	3500.58	2351.28	1536.45	1795.85	3814.41	2482.97	2910.07	3104.99	2014.87	2279.61		2021.68	1317.18	1498.66	1803.27	1178.35	1377.29	1423.71	926.758	1086.17	2807.15	1821.6	2060.94		28210	19293	22801	28347	17558	21678	36750	23634	27988		0.0686647	0.0469602	0.0554989	0.136834	0.0847545	0.104642	0.0576111	0.0370498	0.0438754		8.52363	8.95523	9.21439
6/30/2021	1553.99	1701.84	1493.76	886.16	1047.02	954.92	1427.13	1689.9	1536.13	1114.75	1315.83	1167.73		665.292	728.59	639.507	679.623	802.991	732.357	532.67	630.748	573.354	1007.82	1189.61	1055.72		6123.76	7031.27	7401.89	7525.28	8164.49	6703.7	4148.8	7503.6	4409.23		0.0149056	0.0171145	0.0180166	0.0363254	0.0394109	0.0323595	0.0130077	0.023526	0.0138243		5.16585	5.10585	6.00366
7/7/2021	1442.32	2720.99	1823.35	897.22	1405.43	1077.24	1449.49	2278.02	1697.3	1164.07	1816.23	1338.81		617.484	1164.91	780.61	688.105	1077.87	826.168	541.016	850.261	633.51	1052.41	1642.01	1210.39		3442.93	11590.7	5496.95	7775.65	19762.8	6962.51	705.63	5214.8	2698.16		0.00838028	0.0282123	0.0133799	0.037534	0.0953974	0.0336088	0.00221236	0.01635	0.00845954		2.89073	5.95819	3.87747
7/12/2021	2233.88	1615.62	2053.73	1204.67	1034.59	1738.21	1928.43	1656.26	1837.37	1539.51	1234.34	1514.06		956.366	691.677	879.241	923.898	793.458	1333.09	719.778	618.192	685.791	1391.84	1115.94	1368.83		8636.27	4734.66	9619.66	8378.05	5510.32	9967.1	2989.24	2169.97	901.68		0.0210212	0.0115244	0.0234148	0.0404418	0.026599	0.0481124	0.00937216	0.0068035	0.00282704		5.26598	3.57983	5.48748
7/22/2021	5456.36	3231.58	2419.24	2895.87	1879.38	1388.42	4651.75	3009.37	2220.75	3522.88	2404.51	1754.35		2335.97	1383.5	1035.72	2220.93	1441.35	1064.82	1736.25	1123.23	828.885	3184.96	2173.86	1586.07		17923.8	8730.57	7613.53	32781.2	13633.7	10127.4	10850.5	7105.94	5858.73		0.0436275	0.0212507	0.0185318	0.158239	0.0658116	0.0488862	0.0340195	0.0222792	0.0183689		4.60298	3.47123	4.10403
7/29/2021	7019.97	5384.38	6717.38	4246.37	3616.8	4087.43	6757.68	5741.38	6538.4	5357.66	4469.51	5119.38		3005.38	2305.15	2875.84	3256.67	2773.83	3134.77	2522.28	2142.95	2440.43	4843.74	4040.78	4628.32		54417.3	30599.6	44051.8	42914.2	35654	42484	18673.7	11043.6	9760.01		0.132455	0.0744811	0.107225	0.207152	0.172106	0.205075	0.0585476	0.0346251	0.0306005		9.71926	6.61307	8.198
8/5/2021	3363.99	4888.5	1049.16	2333	2978.06	923.87	3739.93	4789.06	1482.28	3040.02	3940.84	1206.33		1440.19	2092.86	449.165	1789.25	2283.96	708.544	1395.91	1787.5	553.255	2748.41	3562.82	1090.62		13887	12547.2	5210.12	12636.1	16490.6	4379.95	10776	13045.7	4116.52		0.0338018	0.0305406	0.0126817	0.060996	0.0796022	0.0211425	0.0337859	0.0409021	0.0129065		4.58406	3.13973	4.52663
8/11/2021	2402.82	3212.6	2243.88	1513.91	1952.3	1459.07	2435.47	3137.66	2340.75	1874.72	2411.64	1790.74		1028.69	1375.37	960.647	1161.06	1497.28	1119	909.029	1171.12	873.675	1694.89	2180.31	1618.97		250258	316477	183708	42316	55829	33075	57867	80041	99336		0.125129	0.158239	0.091854	0.0996571	0.131481	0.0778939	0.0322129	0.0445565	0.0552975		26.1029	25.4236	20.0893
8/20/2021	1414.36	1959.5	1953.1	812.13	1251.73	1268.32	1299.96	2014.54	2044.41	1050.35	1600.86	1575.92		605.514	838.899	836.159	622.847	959.989	972.713	485.205	751.918	763.067	949.598	1447.3	1424.75		92374	131985	225200	30897	27405	42597	56111	83542	51404		0.046187	0.0659925	0.1126	0.0727646	0.0645407	0.100319	0.0312354	0.0465054	0.0286151		17.3429	16.5059	28.1733
8/27/2021	3458.21	1416.1	2833.11	1979.66	991.76	1687.03	3202.81	1598.72	2723.67	2490.66	1253.58	2110.54		1480.52	606.259	1212.91	1518.26	760.61	1293.83	1195.44	596.715	1016.6	2251.75	1133.33	1908.09		256734	125921	181158	56131	54303	47460	114808	52967	100478		0.128367	0.0629605	0.090579	0.132192	0.127887	0.111772	0.0639103	0.0294852	0.0559332		19.9143	20.33	16.6768
9/1/2021	3719.31	7.5	6.67	1953.32	13.09	10.44	3101.79	7.99	5.62	2482.72	9.85	7.09		1592.31	3.21089	2.85555	1498.06	10.0391	8.00675	1157.73	2.98223	2.09764	2244.57	8.90516	6.40991		7758.53	26.11	30.55	10056	237.03	235.21	14840.1	0	0		0.0188847	6.35532e-05	7.43604e-05	0.0485413	0.00114417	0.00113539	0.0465281	0	0		2.90862	2.52823	3.83898
9/15/2021	5787	6334.06	3351.39	3175.4	3596.68	1849.14	5094.98	5851.03	2970.24	3895.09	4435.04	2353.59		2477.52	2711.73	1434.79	2435.31	2758.4	1418.16	1901.68	2183.87	1108.63	3521.46	4009.62	2127.83		26009.7	23014.8	19152.2	54357.2	41888.2	18944.8	67770.5	71072.9	36314		0.0633089	0.0560192	0.0466174	0.262388	0.202199	0.0914486	0.10624	0.111417	0.0569277		6.1251	4.8029	7.65548
9/24/2021	3855.09	6308.14	5651.98	1983.04	3327.39	2907.11	3182.31	5361.54	4701.6	2470.3	4196.24	3733.09		1650.44	2700.63	2419.72	1520.85	2551.88	2229.55	1187.78	2001.17	1754.85	2233.34	3793.73	3375		35915.1	63997.5	54098.7	19891.5	33141.4	29007.5	26046	48026	37386		0.0874193	0.155773	0.131679	0.0960185	0.159977	0.140022	0.0408311	0.075288	0.0586081		13.2606	14.1004	13.4653
9/29/2021	5985.52	4997.51	2328.18	3104.95	2617.06	1780.85	5046.74	4234.6	2917.39	3868.62	3304.74	2186.62		2562.51	2139.53	996.738	2381.28	2007.1	1365.79	1883.67	1580.55	1088.9	3497.53	2987.74	1976.87		40525.9	62551.6	40157.6	20002.5	51485.8	31666.9	30912.5	35465.4	26677.6		0.0986423	0.0486872	0.0752428	0.301944	0.248528	0.171196	0.062953	0.0496427	0.0418211		9.55373	5.58666	13.8612
10/5/2021	8703.41	2934.82	5618.4	4445.57	1522.45	2915.84	7199.21	2455.37	4706.74	5535.88	1942.33	3581.95		3726.09	1256.45	2405.34	3409.44	1167.61	2236.25	2687.07	916.456	1756.77	5004.86	1756.02	3238.36		78995.9	29962.7	56108.1	64482.4	16854.6	32402	48536.9	16542.4	33454.7		0.19228	0.0729309	0.13657	0.311264	0.0813592	0.156408	0.0760888	0.0259326	0.0524452		12.9678	14.3099	14.1718
10/12/2021	6353.92	3960.57	5900.34	3342.03	2338.47	3159.5	5387.6	3776.19	5078.97	4060.84	2888.68	3910.62		2720.23	1695.59	2526.05	2563.1	1793.44	2423.12	2010.9	1409.45	1895.7	3671.31	2611.59	3535.5		34120.2	26555.2	30770.3	75811.1	47321.1	44248.8	44088.1	35497.9	40653.3		0.0830505	0.0646369	0.0748965	0.365949	0.228425	0.213594	0.0691147	0.0556482	0.0637301		7.57376	8.6067	7.21521
10/21/2021	4607.01	6266.13	5810.89	2435.25	3309.31	3083.4	3928.4	5337.04	4965.11	3053.03	4225.99	3935.54		1972.35	2682.65	2487.75	1867.67	2538.01	2364.75	1466.26	1992.03	1853.21	2760.18	3820.62	3558.03		27201.2	46837.4	42185.3	33844.6	42232.8	35983.7	24086.4	38290.6	33614.1		0.0662091	0.114005	0.102681	0.163372	0.203863	0.173698	0.037759	0.0600263	0.0526951		8.20797	10.3328	10.0043
10/27/2021	2124.42	1869.52	2103.77	1123.78	1034.53	1108.51	1793.46	1667.63	1779.87	1431.69	1320.3	1387.11		909.504	800.377	900.664	861.861	793.412	850.15	669.401	622.436	664.329	1294.36	1193.65	1254.05		6114.39	5917.27	7009.43	10639.2	9774.27	10618.1	1065.62	17728.3	18445.7		0.0148828	0.014403	0.0170613	0.0513568	0.0471815	0.051255	0.00167052	0.0277918	0.0289164		3.98454	4.22389	4.64988
[truncated: 13 more columns]

## Sheet: S2C Donor #7 Time Course
Supplementary Table S2C. Time course of PT dinucleotide levels in Donor #7. This source data is associated with Figure S2A.
	UV Peak Area													Normalized UV Peak Area													LC-MS Peak Area							Normalized LC-MS Peak Area							PT per 106 nt							Average PT per 106 nt
	dA			dC			dG			dT				dA			dC			dG			dT				CC			GA				CC			GA				CC			GA				CC	GA
	Replicate 1	Replicate 2	Replicate 3	Replicate 1	Replicate 2	Replicate 3	Replicate 1	Replicate 2	Replicate 3	Replicate 1	Replicate 2	Replicate 3		Replicate 1	Replicate 2	Replicate 3	Replicate 1	Replicate 2	Replicate 3	Replicate 1	Replicate 2	Replicate 3	Replicate 1	Replicate 2	Replicate 3		Replicate 1	Replicate 2	Replicate 3	Replicate 1	Replicate 2	Replicate 3		Replicate 1	Replicate 2	Replicate 3	Replicate 1	Replicate 2	Replicate 3		Replicate 1	Replicate 2	Replicate 3	Replicate 1	Replicate 2	Replicate 3
2020-11-16	62.53	52.61	107.89	217.86	173.65	345.37	39.87	33.88	67.33	35.14	29.47	56.56		26.7703	22.5233	46.1897	167.083	133.177	264.875	14.8813	12.6456	25.1306	31.7693	26.6432	51.1346		2690.26	1759.06	3623.49	7046.26	4542.02	3759.49		0.00544565	0.00356071	0.0073347	0.00514042	0.00331351	0.00274264		22.6426	18.261	18.9366	21.3735	16.9933	7.08089		19.9467	15.1492
2020-11-25	60.03	60.07	52.54	239.33	305.43	240.27	36.31	35.41	31.66	30.53	29.52	26.47		25.7	25.7171	22.4934	183.549	234.243	184.27	13.5526	13.2166	11.817	27.6015	26.6884	23.9309		2310.27	2774	2318.5	2409.95	2854.58	3914.34		0.00467647	0.00561516	0.00469313	0.00175812	0.00208249	0.00285561		18.6758	18.7256	19.3522	7.02114	6.94473	11.7751		18.9178	8.58034
2020-12-09	120.27	150.63	180.9	188.73	262.98	283.65	81.67	102.21	118.43	74.37	92.75	111.25		51.4899	64.4875	77.4467	144.743	201.687	217.54	30.483	38.1494	44.2035	67.2362	83.8532	100.579		755.66	704.73	1248.31	0	0	0		0.00152961	0.00142652	0.00252684	0	0	0		5.20362	3.67492	5.74584	0	0	0		4.8748	0
2021-01-21	32.04	27.75	27.75	157.25	158	158	18.15	15.73	15.73	16.78	13.96	13.96		13.7169	11.8803	11.8803	120.6	121.175	121.175	6.77441	5.87116	5.87116	15.1704	12.6209	12.6209		1088.62	412.89	412.89	587.39	712.16	712.16		0.00220359	0.001189	0.001189	0.000301213	0.000519538	0.000519538		10	14.102	7.84574	3	1.92762	3.42822		10.6492	2.78528
2021-03-03	20.29	29.6	38.27	157.69	207.96	200.51	11.38	17.81	23.25	10.81	14.9	21.35		8.68653	12.6723	16.3841	120.937	159.491	153.777	4.24754	6.64751	8.67796	9.77308	13.4708	19.3021		806.7	1560.02	1128	125	481.79	429.03		0.00163293	0.00315781	0.00228331	9.11906e-05	0.000351478	0.000312988		11.3679	16.4228	11.5236	0.634836	1.82793	1.57962		13.1048	1.34746
2021-03-12	23.8	31.02	39.7	209.74	201.48	253.75	13.92	16.28	23.4	15.14	14.76	21.64		10.1892	13.2802	16.9963	160.856	154.521	194.608	5.19558	6.07644	8.73395	13.6877	13.3442	19.5642		424.94	368.39	1163.75	3038.19	2452.52	2380.66		0.000860168	0.000745699	0.00235567	0.00221643	0.00178917	0.00173675		4.5289	3.98297	9.81928	11.6698	9.55643	7.23938		6.11038	9.48855
2021-03-16	384.25	66.63	205.56	235.51	172.92	142.91	237.16	44	141.92	222.62	35.35	131.26		164.505	28.5256	88.0041	180.62	132.618	109.602	88.519	16.4228	52.971	201.266	31.9591	118.669		4754.46	1741.31	1725.78	1751	2419.29	904.14		0.00962402	0.00352478	0.00349334	0.0012774	0.00176493	0.000659592		15.1581	16.8227	9.46073	2.01194	8.42349	1.78632		13.8138	4.07391
3/24/2021	65.6	69.48	57.64	227.49	213.15	160.42	27.85	27.54	21.38	38.61	39.63	34.67		28.0846	29.7457	24.6768	174.469	163.471	123.031	10.3949	10.2792	7.97999	34.9064	35.8286	31.3444		1416.43	1960.55	1398.39	1112.63	1813.09	2147.75		0.00286715	0.00396856	0.00283063	0.000811691	0.00132269	0.00156684		11.5679	16.5823	15.1345	3.27486	5.52678	8.37737		14.4282	5.72634
4/2/2021	3193.9	5248.54	3190.4	1260.86	2069.17	1278.21	2033.36	3349.46	2055.22	1756.03	2924.64	1757.2		1367.37	2247	1365.87	966.991	1586.91	980.298	758.943	1250.17	767.102	1587.59	2644.1	1588.64		47208.4	67568.8	47379.3	8209.11	12420.5	8646.89		0.281907	0.403489	0.282928	0.0344386	0.0521063	0.0362752		60.225	52.2102	60.1728	7.35728	6.74238	7.71498		57.536	7.27155
4/21/2021	2020.09	2312.48	2757.99	876	995.76	1136.82	1374.76	1582.46	1823.97	1168.8	1350.97	1557.55		864.839	990.016	1180.75	671.831	763.678	871.861	513.123	590.646	680.789	1056.69	1221.38	1408.15		15766.7	11405.9	28286.7	3105.32	3726.33	5273.69		0.0941513	0.0681107	0.168915	0.0130274	0.0156326	0.022124		30.308	19.1015	40.7856	4.19361	4.38413	5.34198		30.065	4.63991
4/29/2021	1885.29	3064.99	2755.6	790.63	1262.58	1152.16	1249.25	2006.2	1829.14	1083.24	1699.48	1573.24		807.128	1312.18	1179.72	606.358	968.31	883.626	466.277	748.806	682.719	979.333	1536.46	1422.33		11361.8	22132.3	18319.4	4301.05	4448.96	6265.57		0.0678475	0.132164	0.109395	0.0180436	0.0186642	0.0262851		23.7304	28.9468	26.2438	6.31096	4.08785	6.30581		26.307	5.56821
5/4/2021	2302.62	2939.06	4778.66	1041.47	1342.45	1951.98	1637.71	2119.79	3123.49	1363.21	1727.74	2730.38		985.795	1258.27	2045.83	798.735	1029.57	1497.03	611.268	791.203	1165.83	1232.45	1562.01	2468.47		9319.24	7136.44	21882.5	2341.96	897.91	4364.26		0.0556502	0.0426155	0.130672	0.00982492	0.00376689	0.0183088		15.3381	9.18231	18.2067	2.7079	0.811646	2.55098		14.2423	2.02351
5/11/2021	2026.4	3143.17	2007.93	872.86	1360.66	874.41	1390.13	2181.44	1391.63	1200.19	1881.79	1191.59		867.54	1345.65	859.633	669.423	1043.53	670.611	518.86	814.213	519.42	1085.06	1701.28	1077.29		6051.29	6794.76	4710.37	591.43	1107.2	516.28		0.0361355	0.0405752	0.0281282	0.00248115	0.00464489	0.00216588		11.5049	8.27275	8.99539	0.789952	0.947033	0.69265		9.591	0.809878
7/8/2021	261.33	1233.5	256.22	122.07	534.66	136.91	192.89	852.23	222.81	110.77	714.6	100.85		111.88	528.085	109.693	93.6191	410.047	105	71.9954	318.091	83.1629	100.145	646.054	91.1762		0	20373.7	0	1018.64	6399.76	1920.03		0	0.121662	0	0.00427337	0.0268481	0.00805486		0	63.9562	0	11.316	14.1137	20.7049		21.3187	15.3782
7/20/2021	860.09	788.63	2239.17	415.42	359.67	1008.19	650.38	570.47	1638.57	537.76	449.71	1327.29		368.221	337.627	958.631	318.598	275.842	773.211	242.752	212.926	611.589	486.177	406.573	1199.97		17958.3	16475.2	19751.3	2113.12	1002.82	3469.18		0.107239	0.0983825	0.117946	0.0088649	0.004207	0.0145538		75.747	79.7933	33.2859	6.26164	3.4121	4.1073		62.9421	4.59368
[truncated: 1 more columns]

## Sheet: S2D Donor #8 Time Course
Supplementary S2D. Time course of PT dinucleotide levels in Donor #8. This source data is associated with Figure S3A.
	UV Peak Area													Normalized UV Peak Area													LC-MS Peak Area													Normalized LC-MS Peak Area
	dA			dC			dG			dT				dA			dC			dG			dT				CC			GA			GG			GT				CC			GA			GG			GT
	Replicate 1	Replicate 2	Replicate 3	Replicate 1	Replicate 2	Replicate 3	Replicate 1	Replicate 2	Replicate 3	Replicate 1	Replicate 2	Replicate 3		Replicate 1	Replicate 2	Replicate 3	Replicate 1	Replicate 2	Replicate 3	Replicate 1	Replicate 2	Replicate 3	Replicate 1	Replicate 2	Replicate 3		Replicate 1	Replicate 2	Replicate 3	Replicate 1	Replicate 2	Replicate 3	Replicate 1	Replicate 2	Replicate 3	Replicate 1	Replicate 2	Replicate 3		Replicate 1	Replicate 2	Replicate 3	Replicate 1	Replicate 2	Replicate 3	Replicate 1	Replicate 2	Replicate 3	Replicate 1
2020-11-13	1983.14	1999.48	1997.81	1256.97	1279.33	1345.95	1928.59	1973.47	2073.65	1415.82	1424.4	1494.44		849.02	856.015	855.3	964.008	981.157	1032.25	719.838	736.589	773.981	1280.01	1287.77	1351.09		10161.7	6869.12	5691.26	5700.24	4788.77	4770.24	634.46	646.22	835.56	1841.25	1504.12	1676.46		0.0490517	0.033158	0.0274724	0.00893598	0.00750711	0.00747806	0.00665862	0.00678204	0.00876915	0.0103451
2020-12-15	2226.23	2114.36	2213.68	1285.74	1261.65	1295.23	1983.09	1950.27	2000.24	1505.77	1460.46	1487.23		953.091	905.197	947.718	986.073	967.597	993.351	740.18	727.93	746.581	1361.33	1320.37	1344.57		4769.54	6557.57	6088.64	6051	6738.65	6873.74	631.43	635.66	645.247	2784.43	2632.54	3376.74		0.0230231	0.0316542	0.0293906	0.00948585	0.0105638	0.0107756	0.00662682	0.00667121	0.00677183	0.0156444
2021-01-08	1849.04	2674.87	2375.95	1112.55	1616.77	1404.16	1800.59	2510.18	2175.12	1307.05	1840.13	1669.7		791.609	1145.16	1017.19	853.248	1239.95	1076.89	672.063	936.914	811.854	1181.67	1663.62	1509.54		4625.57	5943	3896.06	4370.48	5342.02	4173.62	622.28	566.84	531.48	2219.63	3173.48	2242.63		0.0223282	0.0286876	0.0188067	0.00685138	0.00837441	0.00654277	0.00653079	0.00594895	0.00557785	0.0124711
2021-02-18	2860.65	2625.82	2162.89	1545.31	1418.33	1253.34	2503.33	2297.39	1980.97	1932.14	1768	1457.5		1224.7	1124.16	925.974	1185.14	1087.76	961.224	934.357	857.491	739.389	1746.8	1598.41	1317.69		7534.26	5810.98	5044.81	3922.37	3714.33	2901.11	902.08	905.98	512.24	2385.02	2428.82	1720.97		0.0363688	0.0280503	0.0243519	0.0061489	0.00582277	0.00454792	0.00946728	0.00950821	0.00537593	0.0134003
2021-03-10	3166.65	3507.83	1894.1	1815.84	1909.64	1054.4	2852.1	3101.3	1708.52	2168.11	2351.59	1300.41		1355.7	1501.77	810.9	1392.62	1464.56	808.651	1064.53	1157.55	637.698	1960.14	2126.02	1175.67		8690.07	3910.41	3365.35	5903.55	4632.12	2539.05	1195.87	1090.47	674.5	2839.57	3330.37	1230.27		0.041948	0.018876	0.0162449	0.0092547	0.00726154	0.00398034	0.0125506	0.0114444	0.00707884	0.0159543
3/24/2021	2798.75	4049.6	2426.3	1429.42	2101.17	1289.9	2320.71	3426.11	2088.65	1901.14	2629.37	1662.46		1198.2	1733.71	1038.74	1096.27	1611.45	989.263	866.195	1278.78	779.58	1718.78	2377.15	1502.99		5025.04	12811.5	4960.29	4656.35	8959.57	5028.62	485.5	904.05	595.32	1927.33	3792.22	2034.6		0.0242565	0.0618426	0.0239439	0.00729952	0.0140455	0.00788311	0.00509529	0.00948795	0.00624785	0.0108288
4/8/2021	1936.49	1285.19	1208.92	1256.6	918.61	916.93	2045.47	1489.08	1497.99	1469.02	1050.35	1037.27		829.048	550.214	517.561	963.724	704.51	703.221	763.463	555.793	559.118	1328.11	949.598	937.772		7690.41	8814.05	6416.51	3526.07	2822.54	2285.71	2823.8	2113.32	1612.03	2446.66	1184.45	1708.75		0.0371225	0.0425464	0.0309732	0.00552764	0.00442475	0.00358319	0.0296356	0.0221792	0.0169182	0.0137467
4/28/2021	1902.08	2253.71	2149.42	1092.97	1338.54	1341.57	1775.01	2186.02	2138.35	1340.23	1638.93	1616.27		814.316	964.856	920.207	838.231	1026.57	1028.89	662.515	815.923	798.13	1211.67	1481.72	1461.23		4668	4867.81	10357	4254.2	4905.31	8051.22	1197.8	1605.6	3154.97	1782.96	2291.13	5069.68		0.022533	0.0234975	0.0499944	0.00666909	0.00768981	0.0126215	0.0125708	0.0168507	0.0331112	0.0100176
5/24/2021	3556.91	1713.81	1173.49	2099.08	1076.07	1509.89	3347.08	1731.56	2476.81	2567.92	1294.5	1760.67		1522.78	733.714	502.393	1609.85	825.27	1157.98	1249.28	646.297	924.459	2321.6	1170.33	1591.78		18246.5	8612.28	12788.3	21715.3	11709.8	14861.4	4447.13	3148.39	2163.77	9052.78	5583.49	6682.08		0.0880778	0.0415725	0.0617306	0.034042	0.0183569	0.0232975	0.0466724	0.0330422	0.0227086	0.0508635
6/3/2021	2627.79	2392.45	4614.23	1388.32	1289.48	2404.58	2213.49	2066.64	3867.38	1769.39	1653.75	3058.66		1125.01	1024.25	1975.44	1064.74	988.941	1844.14	826.176	771.365	1443.48	1599.67	1495.12	2765.27		10608.9	9432.1	26077	28907.5	28625.9	47650.2	2451.14	1965.54	4164.84	8862.5	10442.2	15497.6		0.0512105	0.0455298	0.125877	0.0453169	0.0448754	0.0746988	0.0257246	0.0206282	0.0437098	0.0497944
6/17/2021	45.41	42.45	54.5	67.55	55.98	69.8	75.88	61.65	78.18	50.12	45.61	52.92		19.4409	18.1736	23.3325	51.8061	42.9327	53.5317	28.3219	23.0106	29.1804	45.3124	41.235	47.8438		1920.81	921.64	1636.87	631.3	623.51	722.27	155.76	56.23	221.01	92.08	47.19	58.19		0.00927197	0.00444886	0.00790136	0.000989657	0.000977445	0.00113227	0.00163469	0.000590131	0.00231949	0.000517356
7/6/2021	1351.47	1611.93	983.89	849.11	982.39	701.82	1339.94	1555.99	1104.27	1039.61	1199.3	808.96		578.59	690.098	421.222	651.208	753.424	538.247	500.127	580.767	412.164	939.888	1084.26	731.362		9376.89	11575.5	19420.3	6184.05	5322.89	6754.54	2297.48	1413.07	2348.01	5434.74	5058.82	5409.95		0.0452633	0.0558761	0.0937442	0.00969442	0.00834443	0.0105888	0.0241119	0.0148301	0.0246422	0.0305353
7/23/2021	2269.6	2532.56	1879.21	1443.52	1491.32	1204.71	2312.22	2385.56	1911.21	1820.62	1887.77	1509.49		971.659	1084.24	804.525	1107.08	1143.74	923.928	863.026	890.4	713.351	1645.98	1706.69	1364.7		15906.8	12473.5	9823.53	15123.8	14235.9	12534.5	4146.89	3902.66	3045.37	6710.2	7114.07	6260.68		0.0767837	0.0602108	0.0474193	0.0237088	0.0223169	0.0196496	0.0435214	0.0409582	0.031961	0.0377016
8/10/2021	4717.32	2724.6	3636.62	2542.46	1418.49	1905.67	4111.63	2264.58	3060.34	3414.15	1919.68	2635.92		2019.57	1166.45	1556.91	1949.89	1087.88	1461.52	1534.65	845.245	1142.26	3086.66	1735.54	2383.08		14328.7	10047.4	10146	19170	11157.8	14530	1585.07	1136.87	1609.85	9200.13	6756.97	6455.22		0.0691664	0.0485	0.0489759	0.0300519	0.0174915	0.022778	0.0166352	0.0119314	0.0168953	0.0516914
9/2/2021	3132.83	1446.51	2763.32	1595.16	747.28	1431.31	2562.6	1176.9	2300.57	2124.42	979.29	1872.99		1341.22	619.278	1183.03	1223.38	573.111	1097.71	956.48	439.273	858.678	1920.64	885.354	1693.33		5549.47	3065.38	7525.98	8839.62	4649.01	9911.73	13013	5595.26	11704.4	9772.93	3920.39	8207.31		0.0267879	0.0147969	0.0363288	0.0138574	0.00728802	0.0155381	0.136571	0.0587219	0.122837	0.0549097
9/17/2021	3315.12	2888.17	3286.21	1699.91	1549.94	1622.62	2710.73	2488.66	2601.53	2313.09	2117.45	2258.38		1419.27	1236.48	1406.89	1303.71	1188.7	1244.44	1011.77	928.882	971.01	2091.21	1914.34	2041.75		4388.02	4431.79	4442.77	14543.2	14978.2	12176.2	3231.6	3246.21	2035.65	4670.88	4716.57	5188.53		0.0211815	0.0213928	0.0214458	0.0227986	0.0234806	0.019088	0.0339155	0.0340688	0.021364	0.0262436
10/1/2021	3200.12	2366.54	3458.21	1825.85	1294.62	1865.99	2935.49	2059.46	2991.67	2368.24	1688.52	2404.71		1370.03	1013.16	1480.52	1400.3	992.883	1431.08	1095.66	768.685	1116.63	2141.07	1526.55	2174.04		9446.91	6876.19	10932.8	18522.2	14404	19076.6	4452.17	2803.3	5052.69	8573.86	6470.13	9334.47		0.0456013	0.0331922	0.0527739	0.0290364	0.0225804	0.0299055	0.0467253	0.0294205	0.0530277	0.0481726
10/26/2021	3737.42	4386.79	4593.54	1899.91	2177.04	2308.84	3066.54	3476.67	3811.15	2577.34	2907.44	3171.69		1600.06	1878.07	1966.58	1457.1	1669.64	1770.72	1144.57	1297.65	1422.5	2330.11	2628.55	2867.45		8315.52	5114.51	5267.85	23851.5	25291.6	26450.7	2093.44	2109.81	2023.03	7644.19	9324.24	8920.77		0.04014	0.0246883	0.0254285	0.0373909	0.0396483	0.0414653	0.0219705	0.0221423	0.0212316	0.0429492
[truncated: 19 more columns]

## Sheet: S2E Donor #9 Time Course
Supplementary Table S2E. Time course of PT dinucleotide levels in Donor #9. This source data is associated with Figure S4A.
	UV Peak Area													Normalized UV Peak Area													LC-MS Peak Area										Normalized LC-MS Peak Area										PT per 106 nt
	dA			dC			dG			dT				dA			dC			dG			dT				CC			GA			GT				CC			GA			GT				CC
	Replicate 1	Replicate 2	Replicate 3	Replicate 1	Replicate 2	Replicate 3	Replicate 1	Replicate 2	Replicate 3	Replicate 1	Replicate 2	Replicate 3		Replicate 1	Replicate 2	Replicate 3	Replicate 1	Replicate 2	Replicate 3	Replicate 1	Replicate 2	Replicate 3	Replicate 1	Replicate 2	Replicate 3		Replicate 1	Replicate 2	Replicate 3	Replicate 1	Replicate 2	Replicate 3	Replicate 1	Replicate 2	Replicate 3		Replicate 1	Replicate 2	Replicate 3	Replicate 1	Replicate 2	Replicate 3	Replicate 1	Replicate 2	Replicate 3		Replicate 1	Replicate 2	Replicate 3
11/18/2020	3118.47	3029.92	2921	1610.95	1546.59	1447.06	2590.08	2530.85	2371.08	2065.8	2003.46	1888.41		1335.08	1297.17	1250.54	1235.49	1186.13	1109.79	966.736	944.629	884.996	1867.64	1811.28	1707.27		7831.7	3260.8	3036.94	7242.89	2637.67	1975.82	2594.52	1262.23	760.21		0.0378045	0.0157403	0.0146597	0.0227086	0.00826988	0.00619479	0.0145774	0.0070919	0.00427127		6.99444	3.00432	2.96
11/25/2020	2574.67	2352.54	2780.34	1358.32	1275.27	1460.75	2204.3	2074.04	2364.51	1724.63	1630.91	1854		1102.26	1007.17	1190.32	1041.74	978.043	1120.29	822.746	774.127	882.543	1559.2	1474.47	1676.16		2899.71	2612.87	2402.82	463.57	1208.06	1610.49	381.25	297.86	145.99		0.0139972	0.0126126	0.0115987	0.00145343	0.00378763	0.00504937	0.00214207	0.00167354	0.000820251		3.09267	2.97903	2.382
12/2/2020	3204.18	2478.98	2596.74	1674.26	1389.3	1344.58	2707.14	2247.26	2172.49	2142.35	1692.3	1757.91		1371.77	1061.3	1111.71	1284.04	1065.5	1031.2	1010.43	838.78	810.873	1936.85	1529.97	1589.29		3580.61	3526.91	2344.15	3067.7	1449.17	2567.51	264.77	293.11	517.52		0.017284	0.0170248	0.0113155	0.00961816	0.00454358	0.00804991	0.00148762	0.00164685	0.00290771		3.08473	3.78704	2.49071
12/9/2020	2266.31	2144.85	2426.02	1239.31	1208.49	1341.88	2005.51	1949.97	2163.27	1577.06	1521.28	1714.89		970.25	918.251	1038.62	950.464	926.827	1029.13	748.548	727.818	807.431	1425.78	1375.35	1550.39		1767.17	2487.73	1607.94	1255.54	1006.11	1478.83	827.85	1007.39	794.28		0.00853034	0.0120086	0.00776171	0.00393649	0.00315446	0.00463657	0.00465131	0.00566007	0.0044627		2.08309	3.04149	1.75383
12/22/2020	2763.39	2369.2	3792.74	1598.44	1225.33	2175.1	2572.6	1972.7	3505.46	1904.44	1610	2544.76		1183.06	1014.3	1623.74	1225.89	939.742	1668.15	960.212	736.302	1308.4	1721.76	1455.56	2300.66		3490.05	2355.44	5136.1	1468.32	1855.5	1815.48	429.93	619.17	905.77		0.0168469	0.01137	0.0247926	0.00460362	0.00581755	0.00569207	0.00241558	0.00347883	0.00508911		3.3092	2.74246	3.59263
1/7/2021	2132.83	3621	3073.95	155.63	1925.38	1651.72	2024.07	3119.65	2661.48	1498.49	2377.7	2051.41		913.105	1550.22	1316.02	119.357	1476.63	1266.75	755.476	1164.4	993.386	1354.75	2149.62	1854.63		2748.52	5513.15	4767.14	1479.41	2455.45	2333.72	995	1028.94	987.99		0.0132674	0.0266126	0.0230115	0.00463839	0.00769857	0.00731691	0.00559045	0.00578115	0.00555107		4.22168	4.197	4.23724
4/16/2021	2344.01	2315.56	1987.35	1394.9	1390.41	1157.78	2245.03	2235.97	1862.82	1638.56	1608.92	1342.65		1003.51	991.335	850.822	1069.79	1066.35	887.936	837.948	834.566	695.29	1481.39	1454.59	1213.86		3688.88	4615.05	3031.78	234.63	1679.19	1634.06	1416.7	1601.5	1240.7		0.0178067	0.0222774	0.0146348	0.000735635	0.00526476	0.00512327	0.00795979	0.0089981	0.00697093		4.05375	5.12497	4.01182
[truncated: 10 more columns]

## Sheet: S2F PT Calibration Curves
Supplementary Table S2F. Calibration curves for PT dinucleotides and canonical nucleosides. This source data is associated with Figure S9. Data represent normalized mass spectrometer signals for the nucleotides and nucleosides. "Cal" denotes name for the calibrant sample with the noted quantity and signal intensity.
Canonical 2'-Deoxyribonucleosides								PT Dinucleotides
	Amt (pmol)	dA	dC	dG	dT				Amt (pmol)	AA	AC		AG			CA		CC	CG		CT	GA		GC		GG	GT	TA		TC		TG	TT
Cal 1	10	21.12	11.38	25.58	13.77					581→136	557→112	557→136	597→136	597→152	572→136	557→112	557→136	533→112	573→112	573→152	548→112	597→136	597→152	573→112	573→152	613→152	588→152	572→127	572→136	548→112	548→127	588→152	563→127
Cal2	40	84.02	47.54	102.03	56			Cal1	0.00625	1822	143	52	2893	1620	501	160	1819	932	191	889	715	2467	1042	587	65	418	1146	132	3382	2677	48	1113	29
Cal 3	70	172.82	96.82	205.12	112.84			Cal2	0.0125	5145	548	115	6336	3897	1678	320	4037	2394	360	1968	1939	6955	5053	1205	346	1032	1964	413	7101	6501	207	2699	194
Cal 4	100	232.26	131.33	275.01	153.03			Cal3	0.025	12526	1140	1056	16784	9795	4131	987	9896	5064	727	4497	4811	16736	11707	3055	878	2605	5109	1076	19052	15785	547	5795	672
Cal 5	250	533.64	299.28	628.28	349.8			Cal4	0.05	24586	2017	1929	30926	18708	8889	1920	19832	9639	1904	9126	9622	31831	22825	6459	2209	4575	9480	2456	38198	31938	824	11899	1506
Cal6	500	1091.73	616.03	1287.27	717.09			Cal5	0.1	51969	5325	3272	57516	37379	16137	4104	41791	20495	3209	18269	18959	60488	43470	11367	4008	10166	18320	4633	76138	60208	2079	24649	2959
Cal 7	750	1581.72	891.58	1859.92	1023.49			Cal6	0.2	114107	10624	7928	130086	75054	31656	8391	82130	41761	6741	34974	37172	129259	92027	23573	7192	18773	35123	9061	148413	119040	5225.09	44850	5778
Cal 8	1000	2445.83	1372.74	2877.25	1586.93
Cal 9	2000	4145.22	2319.76	4856.12	2701.93				Slope	555819	52408	38211	634505	374863	159728	41586	410837	207163	33536	176679	186803	637898	454911	117579	37065	95284	177982	45596	746292	598615	24581	229095	28998
Cal10	3500	8495.46	4734.13	9649.64	5513.59
	Slope	2.3358	1.3039	2.6792	1.1061
