# Supplementary material for: Temporal dynamics and metagenomics of phosphorothioate epigenomes in the human gut microbiome
Source: Microbiome. 2025 Mar 24;13:81. doi: 10.1186/s40168-025-02071-4 (PMC11931770; doi:10.1186/s40168-025-02071-4)
Supplement: Supplementary file 5 — Supplementary Material 4. [file 40168_2025_2071_MOESM4_ESM.xlsx]

## Sheet: Table S4
Supplementary Table S4. Taylor's power law analysis of PT dinucleotide levels in Donor 5. This source data is associated with Figure 2E.
	PT dinucleotide per 106 nucleotides					Relative Abundance (Modification per nt)							Taylor's Law Plot Data
	CA	CC	GA	Total PT		CA	CC	GA	Total PT		m6dA			ln(variance)	ln(avg rel abun)
													CA	-23.57	-11.53
2020-01-23	4.97621	34.0382	6.59056	45.6049		4.97621e-05	3.40382e-05	6.59056e-06	4.56049e-05				CC	-23.26	-10.74
2020-02-13	6.74644	43.8371	7.99924	58.5827		6.74644e-06	4.38371e-05	7.99924e-06	5.85827e-05				GA	-25.22	-12.16
2020-03-18	5.51343	21.5728	2.71433	29.8006		5.51343e-06	2.15728e-05	2.71433e-06	2.98006e-05				m6dA	-18.0904	-7.10412
2020-06-15	4.07992	9.8018	18.3875	32.2692		4.07992e-06	9.8018e-06	1.83875e-05	3.22692e-05
2020-07-14	5.66454	13.1799	1.43598	20.2804		5.66454e-06	1.31799e-05	1.43598e-06	2.02804e-05
2020-08-10	3.30117	17.8854	4.70598	25.8926		3.30117e-06	1.78854e-05	4.70598e-06	2.58926e-05
2020-09-16	3.07412	20.6273	9.90389	33.6053		3.07412e-06	2.06273e-05	9.90389e-06	3.36053e-05
2020-10-12	3.55706	19.3429	1.0831	23.983		3.55706e-06	1.93429e-05	1.0831e-06	2.3983e-05
2020-11-12	8.54581	34.532	5.90767	48.9855		8.54581e-06	3.4532e-05	5.90767e-06	4.89855e-05
2020-11-19	6.39654	19.2183	2.05443	27.6693		6.39654e-06	1.92183e-05	2.05443e-06	2.76693e-05
2020-11-25	14.211	18.352	3.06386	35.6269		1.4211e-05	1.8352e-05	3.06386e-06	3.56269e-05
2020-12-02	10.1298	11.8714	1.70737	23.7086		1.01298e-05	1.18714e-05	1.70737e-06	2.37086e-05
2020-12-09	7.65839	15.3308	2.07789	25.0671		7.65839e-06	1.53308e-05	2.07789e-06	2.50671e-05
2020-12-16	9.83667	30.4546	3.44977	43.7411		9.83667e-06	3.04546e-05	3.44977e-06	4.37411e-05
2020-12-22	6.15779	12.1675	4.66322	22.9885		6.15779e-06	1.21675e-05	4.66322e-06	2.29885e-05
2020-12-29	12.1263	39.8693	1.22863	53.2242		1.21263e-05	3.98693e-05	1.22863e-06	5.32242e-05
2021-01-06	8.03094	18.8643	4.58503	31.4802		8.03094e-06	1.88643e-05	4.58503e-06	3.14802e-05
2021-01-12	6.31628	21.248	2.4498	30.014		6.31628e-06	2.1248e-05	2.4498e-06	3.0014e-05
1/21/2021	9.91861	36.0432	4.63249	50.5943		9.91861e-06	3.60432e-05	4.63249e-06	5.05943e-05
2/1/2021	7.89984	29.5666	1.29125	38.7577		7.89984e-06	2.95666e-05	1.29125e-06	3.87577e-05
2/5/2021	18.6221	23.6395	6.7067	48.9683		1.86221e-05	2.36395e-05	6.7067e-06	4.89683e-05
2/9/2021	4.71301	37.3312	1.8496	43.8938		4.71301e-06	3.73312e-05	1.8496e-06	4.38938e-05
2/16/2021	14.676	32.8137	8.28683	55.7765		1.4676e-05	3.28137e-05	8.28683e-06	5.57765e-05		0.000915158
2/22/2021	15.4154	17.5959	1.24605	34.2574		1.54154e-05	1.75959e-05	1.24605e-06	3.42574e-05		0.000775684
3/4/2021	10.7804	17.9712	3.69888	32.4505		1.07804e-05	1.79712e-05	3.69888e-06	3.24505e-05		0.000965677
3/10/2021	11.4465	14.9072	4.39499	30.7487		1.14465e-05	1.49072e-05	4.39499e-06	3.07487e-05		0.000857319
3/18/2021	9.77637	40.6216	5.08661	55.4846		9.77637e-06	4.06216e-05	5.08661e-06	5.54846e-05		0.000998016
3/24/2021	3.26914	18.0931	5.56457	26.9268		3.26914e-06	1.80931e-05	5.56457e-06	2.69268e-05		0.000817805
3/31/2021	21.7133	33.3054	9.13569	64.1543		2.17133e-05	3.33054e-05	9.13569e-06	6.41543e-05		0.00072789
4/7/2021	6.64014	14.7119	2.43006	23.7821		6.64014e-06	1.47119e-05	2.43006e-06	2.37821e-05		0.000837859
4/14/2021	3.74723	22.5098	3.36007	29.6171		3.74723e-06	2.25098e-05	3.36007e-06	2.96171e-05		0.000645543
4/20/2021	24.0828	15.4003	7.48911	46.9722		2.40828e-05	1.54003e-05	7.48911e-06	4.69722e-05		0.000676163
4/28/2021	3.4501	10.6989	1.73703	15.8861		3.4501e-06	1.06989e-05	1.73703e-06	1.58861e-05
5/4/2021	10.6705	17.1153	8.39115	36.1769		1.06705e-05	1.71153e-05	8.39115e-06	3.61769e-05
5/11/2021	9.2683	13.9802	2.61718	25.8657		9.2683e-06	1.39802e-05	2.61718e-06	2.58657e-05
5/18/2021	1.6076	21.7694	4.12191	27.4989		1.6076e-06	2.17694e-05	4.12191e-06	2.74989e-05
5/26/2021	6.46591	25.9554	3.12426	35.5456		6.46591e-06	2.59554e-05	3.12426e-06	3.55456e-05
6/1/2021	8.14673	22.0728	12.3201	42.5396		8.14673e-06	2.20728e-05	1.23201e-05	4.25396e-05
6/8/2021	15.1704	21.0584	9.61928	45.848		1.51704e-05	2.10584e-05	9.61928e-06	4.5848e-05
6/14/2021	11.69	32.4973	8.37258	52.5599		1.169e-05	3.24973e-05	8.37258e-06	5.25599e-05
6/22/2021	8.89775	16.8406	7.16713	32.9055		8.89775e-06	1.68406e-05	7.16713e-06	3.29055e-05
6/30/2021	5.42512	11.7101	5.3778	22.513		5.42512e-06	1.17101e-05	5.3778e-06	2.2513e-05
7/7/2021	4.24213	14.278	2.22256	20.7427		4.24213e-06	1.4278e-05	2.22256e-06	2.07427e-05
7/12/2021	4.77777	9.88969	1.70791	16.3754		4.77777e-06	9.88969e-06	1.70791e-06	1.63754e-05
7/22/2021	4.05941	12.7572	3.76549	20.5821		4.05941e-06	1.27572e-05	3.76549e-06	2.05821e-05
7/29/2021	8.17678	15.3869	3.23668	26.8004		8.17678e-06	1.53869e-05	3.23668e-06	2.68004e-05
8/5/2021	4.08348	8.00073	4.46458	16.5488		4.08348e-06	8.00073e-06	4.46458e-06	1.65488e-05
2021-08-11	23.8719	19.65	8.65754	52.1795		2.38719e-05	1.965e-05	8.65754e-06	5.21795e-05
8/20/2021	20.674	22.8553	10.1734	53.7027		2.0674e-05	2.28553e-05	1.01734e-05	5.37027e-05
8/27/2021	18.9737	27.4605	9.91121	56.3454		1.89737e-05	2.74605e-05	9.91121e-06	5.63454e-05
2021-09-01	3.09194	37.2031	2.38875	42.6838		3.09194e-06	3.72031e-05	2.38875e-06	4.26838e-05
2021-09-15	6.1945	19.2465	9.72663	35.1676		6.1945e-06	1.92465e-05	9.72663e-06	3.51676e-05
9/24/2021	13.6088	14.4548	6.33394	34.3976		1.36088e-05	1.44548e-05	6.33394e-06	3.43976e-05
2021-09-29	9.66719	29.7664	6.49923	45.9328		9.66719e-06	2.97664e-05	6.49923e-06	4.59328e-05
10/5/2021	13.8165	17.7288	5.22071	36.7661		1.38165e-05	1.77288e-05	5.22071e-06	3.67661e-05
10/12/2021	7.79856	28.1217	6.6174	42.5376		7.79856e-06	2.81217e-05	6.6174e-06	4.25376e-05
10/21/2021	9.51501	18.5512	5.08519	33.1514		9.51501e-06	1.85512e-05	5.08519e-06	3.31514e-05
10/27/2021	4.28611	13.8518	5.49283	23.6307		4.28611e-06	1.38518e-05	5.49283e-06	2.36307e-05
						5.78276e-11	7.90756e-11	1.11355e-11	1.49812e-10		1.3914e-08	variance
						-23.5736	-23.2606	-25.2209	-22.6216		-18.0904	ln(variance)
						9.8524e-06	2.17173e-05	5.23334e-06	3.60309e-05		0.000821711	average rel abundance
						-11.5278	-10.7374	-12.1605	-10.2311		-7.10412	ln(av rel abun)
