# Supplementary material for: Temporal dynamics and metagenomics of phosphorothioate epigenomes in the human gut microbiome
Source: Microbiome. 2025 Mar 24;13:81. doi: 10.1186/s40168-025-02071-4 (PMC11931770; doi:10.1186/s40168-025-02071-4)
Supplement: Supplementary file 6 — Supplementary Material 5. [file 40168_2025_2071_MOESM5_ESM.xlsx]

## Sheet: Supplementary Table S5A
Supplementary Table S5A. Read classification of shotgun metagenome sequencing of human gut microbiome for donor 5.
Description: This table consists of reference genomes that specifically align with metagenomic sequencing reads from a sample from donor #5. It represents ALL of the microorganisms found in this donor #5 sample.
Genome_ID	taxon	phylum	Braken_estimate_reads	fraction
GUT_GENOME140299	d__Bacteria;p__Bacteroidota;c__Bacteroidia;o__Bacteroidales;f__Bacteroidaceae;g__Prevotella;s__Prevotella copri	Bacteroidota	529643	0.02298
9818IA_1118_067_H8	g__Prevotella(UID2724)	Bacteroidota	500347	0.02171
GUT_GENOME275692	d__Bacteria;p__Bacteroidota;c__Bacteroidia;o__Bacteroidales;f__Bacteroidaceae;g__Prevotella;s__	Bacteroidota	396278	0.01719
GUT_GENOME103847	d__Bacteria;p__Firmicutes_A;c__Clostridia;o__Lachnospirales;f__Lachnospiraceae;g__Coprococcus;s__Coprococcus sp000154245	Firmicutes	372531	0.01616
GUT_GENOME142411	d__Bacteria;p__Verrucomicrobiota;c__Verrucomicrobiae;o__Verrucomicrobiales;f__Akkermansiaceae;g__Akkermansia;s__Akkermansia sp001580195	Verrucomicrobiota	369591	0.01604
am_0171_0068_h2	Clostridium_sp._1	Firmicutes	349039	0.01514
GUT_GENOME252930	d__Bacteria;p__Firmicutes_A;c__Clostridia;o__Oscillospirales;f__Acutalibacteraceae;g__UBA1691;s__	Firmicutes	337601	0.01465
5359PL_0918_053_D11	g__Prevotella(UID2724)	Bacteroidota	313842	0.01362
GUT_GENOME000166	d__Bacteria;p__Firmicutes_A;c__Clostridia;o__Lachnospirales;f__Lachnospiraceae;g__Acetatifactor;s__Acetatifactor sp900066365	Firmicutes	307563	0.01334
1462YY_0218_030_D8	Prevotella_sp.2	Bacteroidota	293562	0.01274
8306RM_0517_020_B8	Prevotella_copri	Bacteroidota	257922	0.01119
GUT_GENOME095967	d__Bacteria;p__Firmicutes_A;c__Clostridia;o__Oscillospirales;f__Ruminococcaceae;g__Faecalibacterium;s__Faecalibacterium prausnitzii_K	Firmicutes	257388	0.01117
GUT_GENOME272760	d__Bacteria;p__Bacteroidota;c__Bacteroidia;o__Bacteroidales;f__UBA932;g__RC9;s__RC9 sp000432515	Bacteroidota	251683	0.01092
GUT_GENOME000092	d__Bacteria;p__Firmicutes_A;c__Clostridia;o__Oscillospirales;f__Ruminococcaceae;g__Faecalibacterium;s__Faecalibacterium prausnitzii_C	Firmicutes	215727	0.00936
cx_0004_0068_f11	Faecalibacterium_prausnitzii_2	Firmicutes	215534	0.00935
8131GG_1118_056_A4	k__Bacteria(UID2372)	unknown	214727	0.00932
aa_0143_0089_f4	Dorea_longicatena	Firmicutes	214005	0.00928
GUT_GENOME001587	d__Bacteria;p__Firmicutes_A;c__Clostridia;o__Lachnospirales;f__Lachnospiraceae;g__Fusicatenibacter;s__Fusicatenibacter saccharivorans	Firmicutes	209875	0.00911
GUT_GENOME095993	d__Bacteria;p__Firmicutes_A;c__Clostridia;o__Lachnospirales;f__Lachnospiraceae;g__Coprococcus_B;s__Coprococcus_B comes	Firmicutes	205543	0.00892
GUT_GENOME238522	d__Bacteria;p__Firmicutes_A;c__Clostridia;o__Oscillospirales;f__Acutalibacteraceae;g__UBA1417;s__UBA1417 sp003531055	Firmicutes	199644	0.00866
GUT_GENOME096067	d__Bacteria;p__Firmicutes_A;c__Clostridia;o__Lachnospirales;f__Lachnospiraceae;g__Blautia_A;s__Blautia_A wexlerae	Firmicutes	198112	0.0086
8131GG_1118_056_B8	p__Bacteroidetes(UID2605)	Bacteroidota	196811	0.00854
GUT_GENOME001602	d__Bacteria;p__Firmicutes;c__Bacilli;o__Erysipelotrichales;f__Erysipelotrichaceae;g__Holdemanella;s__Holdemanella sp002299315	Firmicutes	195441	0.00848
0471HH_0918_059_C5	f__Lachnospiraceae(UID1286)	Firmicutes	182035	0.0079
GUT_GENOME014725	d__Bacteria;p__Firmicutes_A;c__Clostridia;o__Christensenellales;f__CAG-138;g__PeH17;s__PeH17 sp000435055	Firmicutes	175240	0.0076
6383DG_0717_005_B12	Eubacterium_hallii	Firmicutes	162881	0.00707
GUT_GENOME000149	d__Bacteria;p__Firmicutes_A;c__Clostridia;o__Lachnospirales;f__Lachnospiraceae;g__Dorea;s__Dorea longicatena	Firmicutes	161519	0.00701
1325NM_0218_050_E4	o__Bacteroidales(UID2654)	Bacteroidota	160740	0.00697
GUT_GENOME233517	d__Bacteria;p__Firmicutes_C;c__Negativicutes;o__Acidaminococcales;f__Acidaminococcaceae;g__Phascolarctobacterium;s__Phascolarctobacterium faecium	Firmicutes	159411	0.00692
GUT_GENOME239684	d__Bacteria;p__Firmicutes_A;c__Clostridia;o__Oscillospirales;f__Oscillospiraceae;g__ER4;s__ER4 sp000765235	Firmicutes	158605	0.00688
GUT_GENOME143505	d__Bacteria;p__Bacteroidota;c__Bacteroidia;o__Bacteroidales;f__Bacteroidaceae;g__Bacteroides_B;s__Bacteroides_B dorei	Bacteroidota	157324	0.00683
am_0070_0084_e3	Phascolarctobacterium_faecium	Firmicutes	156107	0.00677
3554DX_1118_066_H2	g__Prevotella(UID2724)	Bacteroidota	155900	0.00676
4452YQ_0918_057_C7	o__Clostridiales(UID1212)	Firmicutes	148287	0.00643
3606MB_1118_055_F7	o__Clostridiales(UID1226)	Firmicutes	147957	0.00642
GUT_GENOME239728	d__Bacteria;p__Firmicutes_A;c__Clostridia;o__Lachnospirales;f__Lachnospiraceae;g__Agathobacter;s__Agathobacter faecis	Firmicutes	146517	0.00636
GUT_GENOME000113	d__Bacteria;p__Firmicutes_A;c__Clostridia;o__Lachnospirales;f__Lachnospiraceae;g__Anaerostipes;s__Anaerostipes hadrus_A	Firmicutes	144797	0.00628
GUT_GENOME019335	d__Bacteria;p__Bacteroidota;c__Bacteroidia;o__Bacteroidales;f__Bacteroidaceae;g__Prevotella;s__	Bacteroidota	142553	0.00618
4452YQ_0918_057_H10	o__Clostridiales(UID1226)	Firmicutes	142084	0.00616
7652PC_0417_003_H1	Anaerostipes_sp.	Firmicutes	141452	0.00614
3401SE_0218_027_E5	Bacteroides_uniformis	Bacteroidota	139585	0.00606
GUT_GENOME026702	d__Bacteria;p__Firmicutes_A;c__Clostridia;o__Oscillospirales;f__Oscillospiraceae;g__CAG-110;s__CAG-110 sp000434635	Firmicutes	135674	0.00589
5399ZK_0218_024_E1	Unknown_genus_32	Unknown	117435	0.0051
5359PL_0918_053_F8	o__Clostridiales(UID1226)	Firmicutes	116833	0.00507
GUT_GENOME096083	d__Bacteria;p__Bacteroidota;c__Bacteroidia;o__Bacteroidales;f__Bacteroidaceae;g__Bacteroides;s__Bacteroides uniformis	Bacteroidota	116027	0.00503
GUT_GENOME095971	d__Bacteria;p__Bacteroidota;c__Bacteroidia;o__Bacteroidales;f__Rikenellaceae;g__Alistipes;s__Alistipes putredinis	Bacteroidota	115120	0.00499
GUT_GENOME140311	d__Bacteria;p__Firmicutes_A;c__Clostridia;o__Oscillospirales;f__Ruminococcaceae;g__Ruminococcus_C;s__Ruminococcus_C callidus	Firmicutes	113785	0.00494
7652PC_0417_003_C4	Blautia_massiliensis	Firmicutes	111605	0.00484
GUT_GENOME239772	d__Bacteria;p__Firmicutes;c__Bacilli;o__Erysipelotrichales;f__Erysipelotrichaceae;g__Holdemanella;s__	Firmicutes	108022	0.00469
GUT_GENOME000735	d__Bacteria;p__Firmicutes_A;c__Clostridia;o__Lachnospirales;f__Lachnospiraceae;g__CAG-45;s__CAG-45 sp900066395	Firmicutes	107522	0.00466
7652PC_0417_003_G9	Ruminococcus_faecis	Firmicutes	105637	0.00458
GUT_GENOME147164	d__Bacteria;p__Firmicutes_A;c__Clostridia;o__Oscillospirales;f__Ruminococcaceae;g__Ruminiclostridium_E;s__Ruminiclostridium_E siraeum	Firmicutes	105141	0.00456
GUT_GENOME000367	d__Bacteria;p__Firmicutes_A;c__Clostridia;o__Oscillospirales;f__Ruminococcaceae;g__Gemmiger;s__Gemmiger formicilis	Firmicutes	104061	0.00451
GUT_GENOME001027	d__Bacteria;p__Firmicutes_A;c__Clostridia;o__Lachnospirales;f__Lachnospiraceae;g__Coprococcus;s__Coprococcus sp900066115	Firmicutes	102536	0.00445
GUT_GENOME000659	d__Bacteria;p__Firmicutes_A;c__Clostridia;o__Lachnospirales;f__Lachnospiraceae;g__CAG-56;s__CAG-56 sp900066615	Firmicutes	101916	0.00442
3606MB_1118_055_H10	o__Clostridiales(UID1212)	Firmicutes	101729	0.00441
GUT_GENOME145985	d__Bacteria;p__Firmicutes_A;c__Clostridia;o__Lachnospirales;f__Lachnospiraceae;g__Roseburia;s__Roseburia hominis	Firmicutes	100402	0.00436
GUT_GENOME143131	d__Bacteria;p__Bacteroidota;c__Bacteroidia;o__Bacteroidales;f__Tannerellaceae;g__Parabacteroides;s__Parabacteroides distasonis	Bacteroidota	94813	0.00411
GUT_GENOME000676	d__Bacteria;p__Firmicutes_A;c__Clostridia;o__Lachnospirales;f__Lachnospiraceae;g__Blautia_A;s__Blautia_A massiliensis	Firmicutes	94515	0.0041
GUT_GENOME282994	d__Bacteria;p__Firmicutes_A;c__Clostridia;o__Oscillospirales;f__Oscillospiraceae;g__UBA5446;s__	Firmicutes	93546	0.00406
1325NM_0218_050_F12	o__Bacteroidales(UID2621)	Bacteroidota	93234	0.00405
4452YQ_0918_057_F2	o__Clostridiales(UID1226)	Firmicutes	91662	0.00398
GUT_GENOME215193	d__Bacteria;p__Firmicutes_A;c__Clostridia;o__Christensenellales;f__CAG-74;g__;s__	Firmicutes	91358	0.00396
GUT_GENOME001056	d__Bacteria;p__Firmicutes_A;c__Clostridia;o__Lachnospirales;f__Lachnospiraceae;g__KLE1615;s__KLE1615 sp900066985	Firmicutes	90504	0.00393
GUT_GENOME000682	d__Bacteria;p__Bacteroidota;c__Bacteroidia;o__Bacteroidales;f__Barnesiellaceae;g__Barnesiella;s__Barnesiella intestinihominis	Bacteroidota	90458	0.00392
5359PL_0918_053_C9	o__Clostridiales(UID1226)	Firmicutes	90161	0.00391
GUT_GENOME001471	d__Bacteria;p__Firmicutes_A;c__Clostridia;o__Lachnospirales;f__Lachnospiraceae;g__Clostridium_M;s__Clostridium_M sp000431375	Firmicutes	89531	0.00388
GUT_GENOME000706	d__Bacteria;p__Firmicutes_A;c__Clostridia;o__Lachnospirales;f__Lachnospiraceae;g__Dorea;s__Dorea formicigenerans	Firmicutes	89351	0.00388
GUT_GENOME096473	d__Bacteria;p__Bacteroidota;c__Bacteroidia;o__Bacteroidales;f__Tannerellaceae;g__Parabacteroides;s__Parabacteroides goldsteinii	Bacteroidota	88229	0.00383
GUT_GENOME140074	d__Bacteria;p__Firmicutes_A;c__Clostridia;o__Oscillospirales;f__Ruminococcaceae;g__Faecalibacterium;s__Faecalibacterium prausnitzii_D	Firmicutes	85588	0.00371
5359PL_0918_053_G9	f__Lachnospiraceae(UID1256)	Firmicutes	84771	0.00368
GUT_GENOME239737	d__Bacteria;p__Firmicutes_A;c__Clostridia;o__Lachnospirales;f__Lachnospiraceae;g__Ruminococcus_A;s__Ruminococcus_A sp003011855	Firmicutes	83102	0.00361
GUT_GENOME000136	d__Bacteria;p__Firmicutes_A;c__Clostridia;o__Monoglobales;f__UBA1381;g__CAG-41;s__CAG-41 sp900066215	Firmicutes	82936	0.0036
5893AJ_0218_014_F3	Parabacteroides_goldsteinii	Bacteroidota	81695	0.00354
4452YQ_0918_057_G9	o__Clostridiales(UID1212)	Firmicutes	81233	0.00352
GUT_GENOME001689	d__Bacteria;p__Firmicutes_A;c__Clostridia;o__Lachnospirales;f__Lachnospiraceae;g__Eubacterium_E;s__Eubacterium_E hallii	Firmicutes	80542	0.00349
2959BY_0717_054_F9	p__Firmicutes(UID1022)	Firmicutes	80254	0.00348
GUT_GENOME141047	d__Bacteria;p__Firmicutes_A;c__Clostridia;o__Oscillospirales;f__Oscillospiraceae;g__Oscillibacter;s__Oscillibacter sp900066435	Firmicutes	79504	0.00345
5399ZK_0218_024_E3	Unknown_genus_54	Unknown	77596	0.00337
GUT_GENOME258044	d__Bacteria;p__Firmicutes_C;c__Negativicutes;o__Veillonellales;f__Dialisteraceae;g__Dialister;s__Dialister invisus	Firmicutes	75880	0.00329
GUT_GENOME209802	d__Bacteria;p__Firmicutes_A;c__Clostridia;o__Oscillospirales;f__Ruminococcaceae;g__Faecalibacterium;s__	Firmicutes	75410	0.00327
GUT_GENOME093609	d__Bacteria;p__Firmicutes_A;c__Clostridia;o__Oscillospirales;f__Oscillospiraceae;g__Ruminiclostridium_C;s__	Firmicutes	73758	0.0032
GUT_GENOME001575	d__Bacteria;p__Firmicutes_A;c__Clostridia;o__Lachnospirales;f__Lachnospiraceae;g__Faecalicatena;s__Faecalicatena faecis	Firmicutes	69259	0.003
GUT_GENOME247791	d__Bacteria;p__Firmicutes_A;c__Clostridia;o__Oscillospirales;f__Ruminococcaceae;g__Faecalibacterium;s__	Firmicutes	68930	0.00299
GUT_GENOME001023	d__Bacteria;p__Firmicutes_A;c__Clostridia;o__Lachnospirales;f__Lachnospiraceae;g__Lachnospira;s__Lachnospira sp003537285	Firmicutes	67155	0.00291
GUT_GENOME000967	d__Bacteria;p__Firmicutes_A;c__Clostridia;o__Lachnospirales;f__Anaerotignaceae;g__Anaerotignum;s__Anaerotignum sp000436415	Firmicutes	65492	0.00284
0471HH_0918_059_C7	o__Clostridiales(UID1212)	Firmicutes	64994	0.00282
GUT_GENOME020571	d__Bacteria;p__Firmicutes_A;c__Clostridia;o__Oscillospirales;f__Oscillospiraceae;g__CAG-170;s__CAG-170 sp002404795	Firmicutes	63916	0.00277
5359PL_0918_053_F11	k__Bacteria(UID2372)	unknown	62250	0.0027
GUT_GENOME159567	d__Bacteria;p__Firmicutes_A;c__Clostridia;o__Oscillospirales;f__Oscillospiraceae;g__CAG-83;s__	Firmicutes	61804	0.00268
3050YG_0918_062_D3	f__Lachnospiraceae(UID1286)	Firmicutes	60616	0.00263
GUT_GENOME187777	d__Bacteria;p__Bacteroidota;c__Bacteroidia;o__Bacteroidales;f__Bacteroidaceae;g__Prevotella;s__	Bacteroidota	59961	0.0026
3790QQ_0218_002_H9	Holdemanella_sp.	Firmicutes	58393	0.00253
GUT_GENOME204123	d__Bacteria;p__Firmicutes;c__Bacilli;o__Erysipelotrichales;f__Erysipelotrichaceae;g__Merdibacter;s__	Firmicutes	58080	0.00252
GUT_GENOME103864	d__Bacteria;p__Firmicutes;c__Bacilli;o__Erysipelotrichales;f__Erysipelotrichaceae;g__Holdemanella;s__Holdemanella biformis	Firmicutes	57790	0.00251
GUT_GENOME009178	d__Bacteria;p__Firmicutes_A;c__Clostridia;o__Lachnospirales;f__Lachnospiraceae;g__UBA11774;s__UBA11774 sp003507655	Firmicutes	57723	0.0025
GUT_GENOME213666	d__Bacteria;p__Firmicutes_A;c__Clostridia;o__Lachnospirales;f__;g__;s__	Firmicutes	57437	0.00249
GUT_GENOME255938	d__Bacteria;p__Actinobacteriota;c__Coriobacteriia;o__Coriobacteriales;f__Eggerthellaceae;g__CAG-1427;s__CAG-1427 sp000435675	Actinobacteria	56261	0.00244
GUT_GENOME130774	d__Bacteria;p__Firmicutes_A;c__Clostridia;o__Oscillospirales;f__Oscillospiraceae;g__CAG-83;s__	Firmicutes	55234	0.0024
av_0103_0046_h5	Bifidobacterium_animalis	Actinobacteria	54246	0.00235
GUT_GENOME147854	d__Bacteria;p__Bacteroidota;c__Bacteroidia;o__Bacteroidales;f__Bacteroidaceae;g__Bacteroides;s__Bacteroides caccae	Bacteroidota	53007	0.0023
0835HD_0218_032_F12	Bacteroides_caccae	Bacteroidota	52040	0.00226
GUT_GENOME000192	d__Bacteria;p__Bacteroidota;c__Bacteroidia;o__Bacteroidales;f__Tannerellaceae;g__Parabacteroides;s__Parabacteroides merdae	Bacteroidota	51147	0.00222
4013HR_0218_048_E9	o__Bacteroidales(UID2621)	Bacteroidota	50790	0.0022
GUT_GENOME001635	d__Bacteria;p__Bacteroidota;c__Bacteroidia;o__Bacteroidales;f__Marinifilaceae;g__Odoribacter;s__Odoribacter splanchnicus	Bacteroidota	50721	0.0022
GUT_GENOME096193	d__Bacteria;p__Firmicutes_A;c__Clostridia;o__Lachnospirales;f__Lachnospiraceae;g__Faecalicatena;s__Faecalicatena torques	Firmicutes	50476	0.00219
GUT_GENOME142522	d__Bacteria;p__Actinobacteriota;c__Actinobacteria;o__Actinomycetales;f__Bifidobacteriaceae;g__Bifidobacterium;s__Bifidobacterium adolescentis	Actinobacteria	49827	0.00216
3401SE_0218_027_F2	Unknown_genus_49	Unknown	47920	0.00208
GUT_GENOME147678	d__Bacteria;p__Firmicutes_A;c__Clostridia;o__Oscillospirales;f__Ruminococcaceae;g__Faecalibacterium;s__Faecalibacterium prausnitzii_G	Firmicutes	47205	0.00205
GUT_GENOME096222	d__Bacteria;p__Bacteroidota;c__Bacteroidia;o__Bacteroidales;f__Rikenellaceae;g__Alistipes_A;s__Alistipes_A indistinctus	Bacteroidota	47173	0.00205
GUT_GENOME239747	d__Bacteria;p__Bacteroidota;c__Bacteroidia;o__Bacteroidales;f__Bacteroidaceae;g__Prevotella;s__Prevotella copri_A	Bacteroidota	47089	0.00204
GUT_GENOME143157	d__Bacteria;p__Firmicutes_A;c__Clostridia;o__Lachnospirales;f__Lachnospiraceae;g__Clostridium_Q;s__Clostridium_Q sp003024715	Firmicutes	45766	0.00199
GUT_GENOME042029	d__Bacteria;p__Firmicutes_A;c__Clostridia;o__Oscillospirales;f__Ruminococcaceae;g__Faecalibacterium;s__	Firmicutes	45563	0.00198
GUT_GENOME239799	d__Bacteria;p__Firmicutes_A;c__Clostridia;o__Lachnospirales;f__Lachnospiraceae;g__Eisenbergiella;s__Eisenbergiella sp900066775	Firmicutes	45288	0.00196
0471HH_0918_059_C3	c__Deltaproteobacteria(UID3218)	Proteobacteria	44878	0.00195
0471HH_0918_059_A10	f__Lachnospiraceae(UID1255)	Firmicutes	44519	0.00193
GUT_GENOME000479	d__Bacteria;p__Firmicutes_A;c__Clostridia;o__Lachnospirales;f__Lachnospiraceae;g__UBA7160;s__	Firmicutes	44202	0.00192
0262AD_0917_052_G1	f__Lachnospiraceae(UID1286)	Firmicutes	43989	0.00191
3606MB_1118_055_E3	o__Clostridiales(UID1212)	Firmicutes	43849	0.0019
GUT_GENOME096166	d__Bacteria;p__Desulfobacterota;c__Desulfovibrionia;o__Desulfovibrionales;f__Desulfovibrionaceae;g__Bilophila;s__Bilophila wadsworthia	Desulfobacterota	43307	0.00188
GUT_GENOME095941	d__Bacteria;p__Proteobacteria;c__Gammaproteobacteria;o__Burkholderiales;f__Burkholderiaceae;g__Parasutterella;s__Parasutterella excrementihominis	Proteobacteria	42961	0.00186
GUT_GENOME103893	d__Bacteria;p__Firmicutes_A;c__Clostridia;o__Lachnospirales;f__Lachnospiraceae;g__Coprococcus_A;s__Coprococcus_A catus	Firmicutes	42913	0.00186
0262AD_0917_052_B6	o__Clostridiales(UID1212)	Firmicutes	42870	0.00186
af_0058_0071_d6	Pseudoflavonifractor_sp.	Firmicutes	42779	0.00186
GUT_GENOME001773	d__Bacteria;p__Bacteroidota;c__Bacteroidia;o__Bacteroidales;f__Bacteroidaceae;g__Prevotella;s__Prevotella sp000434515	Bacteroidota	42561	0.00185
GUT_GENOME143514	d__Bacteria;p__Actinobacteriota;c__Coriobacteriia;o__Coriobacteriales;f__Eggerthellaceae;g__Adlercreutzia;s__Adlercreutzia equolifaciens	Actinobacteria	42539	0.00185
GUT_GENOME014039	d__Bacteria;p__Firmicutes_A;c__Clostridia;o__Oscillospirales;f__Ruminococcaceae;g__Faecalibacterium;s__	Firmicutes	42492	0.00184
9818IA_1118_067_H1	p__Proteobacteria(UID3887)	Proteobacteria	41046	0.00178
9477JT_0917_001_C11	Bifidobacterium_adolescentis	Actinobacteria	40636	0.00176
1462YY_0218_030_B8	Unknown_genus_51	Unknown	40235	0.00175
8088VK_0218_021_B4	Unknown_genus_49	Unknown	40134	0.00174
cx_0004_0086_f7	Bacteroides_thetaiotaomicron	Bacteroidota	40106	0.00174
2880HW_0517_025_H4	Unknown_genus_49	Unknown	40097	0.00174
am_0171_0078_e3	Alistipes_indistinctus	Bacteroidota	40029	0.00174
GUT_GENOME259135	d__Bacteria;p__Firmicutes_A;c__Clostridia;o__Oscillospirales;f__Oscillospiraceae;g__CAG-83;s__CAG-83 sp001916855	Firmicutes	39596	0.00172
1362NZ_0917_004_E1	Blautia_obeum	Firmicutes	39264	0.0017
0471HH_0918_059_B9	f__Lachnospiraceae(UID1256)	Firmicutes	38654	0.00168
GUT_GENOME125250	d__Bacteria;p__Firmicutes_A;c__Clostridia;o__Oscillospirales;f__Oscillospiraceae;g__CAG-110;s__CAG-110 sp003525905	Firmicutes	37735	0.00164
GUT_GENOME153760	d__Bacteria;p__Bacteroidota;c__Bacteroidia;o__Bacteroidales;f__Bacteroidaceae;g__Prevotella;s__	Bacteroidota	37291	0.00162
7652PC_0417_003_C5	Ruminococcus_torques	Firmicutes	36842	0.0016
GUT_GENOME261061	d__Bacteria;p__Firmicutes_A;c__Clostridia;o__Lachnospirales;f__Lachnospiraceae;g__Acetatifactor;s__Acetatifactor sp003447295	Firmicutes	35995	0.00156
GUT_GENOME155439	d__Bacteria;p__Firmicutes_A;c__Clostridia;o__Oscillospirales;f__Ruminococcaceae;g__Faecalibacterium;s__Faecalibacterium prausnitzii_J	Firmicutes	35961	0.00156
GUT_GENOME000004	d__Bacteria;p__Firmicutes_A;c__Clostridia;o__Lachnospirales;f__Lachnospiraceae;g__Blautia_A;s__Blautia_A sp900066165	Firmicutes	35689	0.00155
GUT_GENOME096496	d__Bacteria;p__Firmicutes_A;c__Clostridia;o__Oscillospirales;f__Oscillospiraceae;g__Lawsonibacter;s__Lawsonibacter asaccharolyticus	Firmicutes	35575	0.00154
GUT_GENOME143185	d__Archaea;p__Euryarchaeota;c__Methanobacteria;o__Methanobacteriales;f__Methanobacteriaceae;g__Methanobrevibacter_A;s__Methanobrevibacter_A smithii_A	Euryarchaeota	35568	0.00154
GUT_GENOME020805	d__Bacteria;p__Firmicutes;c__Bacilli;o__Erysipelotrichales;f__Erysipelotrichaceae;g__Holdemanella;s__	Firmicutes	35332	0.00153
GUT_GENOME257298	d__Bacteria;p__Firmicutes_A;c__Clostridia;o__Oscillospirales;f__Oscillospiraceae;g__UBA738;s__UBA738 sp003522945	Firmicutes	34981	0.00152
GUT_GENOME111947	d__Bacteria;p__Firmicutes_A;c__Clostridia;o__Oscillospirales;f__Oscillospiraceae;g__CAG-170;s__	Firmicutes	33833	0.00147
GUT_GENOME036292	d__Bacteria;p__Firmicutes_A;c__Clostridia;o__4C28d-15;f__CAG-727;g__UBA10281;s__UBA10281 sp000437515	Firmicutes	33642	0.00146
GUT_GENOME000662	d__Bacteria;p__Firmicutes_A;c__Clostridia;o__Lachnospirales;f__Lachnospiraceae;g__;s__	Firmicutes	33559	0.00146
GUT_GENOME096080	d__Bacteria;p__Bacteroidota;c__Bacteroidia;o__Bacteroidales;f__Bacteroidaceae;g__Bacteroides;s__Bacteroides xylanisolvens	Bacteroidota	33276	0.00144
GUT_GENOME270687	d__Bacteria;p__Firmicutes;c__Bacilli;o__Erysipelotrichales;f__Erysipelotrichaceae;g__Holdemanella;s__	Firmicutes	32753	0.00142
GUT_GENOME007990	d__Bacteria;p__Firmicutes_A;c__Clostridia;o__Oscillospirales;f__Oscillospiraceae;g__CAG-170;s__	Firmicutes	32362	0.0014
GUT_GENOME215875	d__Bacteria;p__Firmicutes_A;c__Clostridia;o__Oscillospirales;f__Oscillospiraceae;g__Pseudoflavonifractor;s__	Firmicutes	32264	0.0014
aa_0143_0061_h2-BIS	Alistipes_finegoldii	Bacteroidota	31715	0.00138
6383DG_0717_005_H7	Unknown_genus_53	Unknown	31491	0.00137
GUT_GENOME246789	d__Bacteria;p__Firmicutes_A;c__Clostridia;o__Christensenellales;f__CAG-74;g__;s__	Firmicutes	31466	0.00137
1362NZ_0917_004_H8	Anaerostipes_hadrus	Firmicutes	31318	0.00136
9767GU_0717_018_C12	Bacteroides_ovatus	Bacteroidota	31272	0.00136
GUT_GENOME126659	d__Bacteria;p__Bacteroidota;c__Bacteroidia;o__Bacteroidales;f__Bacteroidaceae;g__Prevotella;s__	Bacteroidota	30402	0.00132
GUT_GENOME073885	d__Bacteria;p__Bacteroidota;c__Bacteroidia;o__Bacteroidales;f__Bacteroidaceae;g__Prevotella;s__	Bacteroidota	30006	0.0013
GUT_GENOME009737	d__Bacteria;p__Firmicutes_A;c__Clostridia;o__4C28d-15;f__CAG-727;g__UBA7597;s__	Firmicutes	29581	0.00128
0471HH_0918_059_H2	o__Clostridiales(UID1212)	Firmicutes	29475	0.00128
GUT_GENOME096203	d__Bacteria;p__Bacteroidota;c__Bacteroidia;o__Bacteroidales;f__Bacteroidaceae;g__Bacteroides;s__Bacteroides ovatus	Bacteroidota	29271	0.00127
GUT_GENOME165741	d__Bacteria;p__Firmicutes_A;c__Clostridia;o__Oscillospirales;f__Ruminococcaceae;g__Fournierella;s__	Firmicutes	28936	0.00126
GUT_GENOME096557	d__Bacteria;p__Firmicutes_A;c__Clostridia;o__Peptostreptococcales;f__Anaerovoracaceae;g__Emergencia;s__Emergencia timonensis	Firmicutes	28609	0.00124
GUT_GENOME257725	d__Bacteria;p__Firmicutes_A;c__Clostridia;o__Christensenellales;f__UBA1750;g__UBA7102;s__	Firmicutes	28357	0.00123
GUT_GENOME284285	d__Bacteria;p__Firmicutes_A;c__Clostridia;o__Lachnospirales;f__Lachnospiraceae;g__CAG-194;s__CAG-194 sp000432915	Firmicutes	28288	0.00123
5645FP_0918_058_F5	g__Prevotella(UID2724)	Bacteroidota	28252	0.00123
8306RM_0517_006_A7	Blautia_sp.2	Firmicutes	28160	0.00122
GUT_GENOME180274	d__Bacteria;p__Firmicutes_A;c__Clostridia;o__Oscillospirales;f__Oscillospiraceae;g__CAG-83;s__CAG-83 sp000431575	Firmicutes	28073	0.00122
GUT_GENOME000205	d__Bacteria;p__Firmicutes_A;c__Clostridia;o__Lachnospirales;f__Lachnospiraceae;g__Blautia_A;s__Blautia_A sp900066505	Firmicutes	28068	0.00122
GUT_GENOME001373	d__Bacteria;p__Firmicutes_A;c__Clostridia;o__Lachnospirales;f__Lachnospiraceae;g__Dorea;s__Dorea sp000433215	Firmicutes	28044	0.00122
8131GG_1118_056_H2	o__Clostridiales(UID1212)	Firmicutes	27984	0.00121
GUT_GENOME001297	d__Bacteria;p__Firmicutes_A;c__Clostridia;o__Lachnospirales;f__Lachnospiraceae;g__Acetatifactor;s__Acetatifactor sp900066565	Firmicutes	27748	0.0012
GUT_GENOME140345	d__Bacteria;p__Firmicutes_A;c__Clostridia;o__Lachnospirales;f__Lachnospiraceae;g__UBA7182;s__	Firmicutes	27364	0.00119
GUT_GENOME140065	d__Bacteria;p__Firmicutes_A;c__Clostridia;o__Lachnospirales;f__Lachnospiraceae;g__GCA-900066135;s__GCA-900066135 sp900066135	Firmicutes	27243	0.00118
GUT_GENOME172443	d__Bacteria;p__Bacteroidota;c__Bacteroidia;o__Bacteroidales;f__Bacteroidaceae;g__Prevotella;s__	Bacteroidota	26935	0.00117
8131GG_1118_056_E7	k__Bacteria(UID2569)	unknown	26813	0.00116
GUT_GENOME286887	d__Bacteria;p__Firmicutes_A;c__Clostridia;o__Oscillospirales;f__Ruminococcaceae;g__Negativibacillus;s__	Firmicutes	26691	0.00116
GUT_GENOME140235	d__Bacteria;p__Firmicutes_A;c__Clostridia;o__Lachnospirales;f__Lachnospiraceae;g__Dorea;s__Dorea longicatena_B	Firmicutes	26463	0.00115
GUT_GENOME096250	d__Bacteria;p__Firmicutes;c__Bacilli;o__Erysipelotrichales;f__Erysipelotrichaceae;g__Absiella;s__Absiella innocuum	Firmicutes	26046	0.00113
GUT_GENOME016361	d__Bacteria;p__Bacteroidota;c__Bacteroidia;o__Bacteroidales;f__Bacteroidaceae;g__Prevotella;s__	Bacteroidota	25730	0.00112
GUT_GENOME156244	d__Bacteria;p__Firmicutes_A;c__Clostridia;o__Oscillospirales;f__Ruminococcaceae;g__Faecalibacterium;s__Faecalibacterium sp003449675	Firmicutes	25652	0.00111
GUT_GENOME001261	d__Bacteria;p__Firmicutes_A;c__Clostridia;o__Lachnospirales;f__Lachnospiraceae;g__Blautia_A;s__Blautia_A obeum	Firmicutes	25046	0.00109
GUT_GENOME255646	d__Bacteria;p__Firmicutes_A;c__Clostridia;o__Oscillospirales;f__Oscillospiraceae;g__CAG-83;s__	Firmicutes	25028	0.00109
GUT_GENOME239428	d__Bacteria;p__Firmicutes_A;c__Clostridia;o__Lachnospirales;f__Lachnospiraceae;g__Fusicatenibacter;s__	Firmicutes	24801	0.00108
GUT_GENOME000518	d__Bacteria;p__Firmicutes_A;c__Clostridia;o__Oscillospirales;f__Oscillospiraceae;g__Flavonifractor;s__Flavonifractor plautii	Firmicutes	24727	0.00107
3554DX_1118_066_B7	g__Prevotella(UID2724)	Bacteroidota	24706	0.00107
8306RM_0517_006_D6	Unknown_genus_10	Unknown	24593	0.00107
GUT_GENOME001120	d__Bacteria;p__Bacteroidota;c__Bacteroidia;o__Bacteroidales;f__Bacteroidaceae;g__Bacteroides;s__Bacteroides thetaiotaomicron	Bacteroidota	24569	0.00107
GUT_GENOME000269	d__Bacteria;p__Firmicutes_A;c__Clostridia;o__Oscillospirales;f__Oscillospiraceae;g__Lawsonibacter;s__Lawsonibacter sp900066825	Firmicutes	24359	0.00106
8131GG_1118_056_B12	o__Bacteroidales(UID2617)	Bacteroidota	24069	0.00104
4452YQ_0918_057_A8	o__Clostridiales(UID1226)	Firmicutes	23883	0.00104
GUT_GENOME159035	d__Bacteria;p__Firmicutes_A;c__Clostridia;o__Oscillospirales;f__Oscillospiraceae;g__ER4;s__ER4 sp900317525	Firmicutes	23824	0.00103
GUT_GENOME000250	d__Bacteria;p__Firmicutes_A;c__Clostridia;o__Lachnospirales;f__Lachnospiraceae;g__Anaerostipes;s__Anaerostipes sp900066705	Firmicutes	23778	0.00103
5359PL_0918_053_B3	o__Clostridiales(UID1212)	Firmicutes	23755	0.00103
am_0171_0051_e1	Blautia_sp.	Firmicutes	23523	0.00102
GUT_GENOME283626	d__Bacteria;p__Firmicutes_A;c__Clostridia;o__Lachnospirales;f__Lachnospiraceae;g__Coprococcus_A;s__	Firmicutes	23458	0.00102
5359PL_0918_053_H6	k__Bacteria(UID2372)	unknown	23420	0.00102
GUT_GENOME096546	d__Bacteria;p__Firmicutes_A;c__Clostridia;o__Oscillospirales;f__Acutalibacteraceae;g__Acutalibacter;s__Acutalibacter timonensis	Firmicutes	23325	0.00101
GUT_GENOME238795	d__Bacteria;p__Actinobacteriota;c__Coriobacteriia;o__Coriobacteriales;f__Coriobacteriaceae;g__Collinsella;s__	Actinobacteria	23258	0.00101
GUT_GENOME251083	d__Bacteria;p__Firmicutes_A;c__Clostridia;o__Oscillospirales;f__Ruminococcaceae;g__Gemmiger;s__Gemmiger sp003476825	Firmicutes	22939	0.001
3606MB_1118_055_B3	f__Lachnospiraceae(UID1256)	Firmicutes	22466	0.00097
GUT_GENOME239663	d__Bacteria;p__Firmicutes_A;c__Clostridia;o__Oscillospirales;f__Ruminococcaceae;g__Ruthenibacterium;s__Ruthenibacterium lactatiformans	Firmicutes	22126	0.00096
GUT_GENOME017394	d__Bacteria;p__Firmicutes_A;c__Clostridia;o__Lachnospirales;f__Lachnospiraceae;g__Lachnospira;s__Lachnospira sp000437735	Firmicutes	22087	0.00096
GUT_GENOME000196	d__Bacteria;p__Firmicutes;c__Bacilli;o__Erysipelotrichales;f__Erysipelatoclostridiaceae;g__Erysipelatoclostridium;s__Erysipelatoclostridium sp000752095	Firmicutes	21998	0.00095
GUT_GENOME096301	d__Bacteria;p__Bacteroidota;c__Bacteroidia;o__Bacteroidales;f__Rikenellaceae;g__Alistipes_A;s__Alistipes_A ihumii	Bacteroidota	21916	0.00095
GUT_GENOME001213	d__Bacteria;p__Firmicutes_A;c__Clostridia;o__Lachnospirales;f__Lachnospiraceae;g__Dorea;s__Dorea sp900066555	Firmicutes	21452	0.00093
GUT_GENOME001022	d__Bacteria;p__Firmicutes;c__Bacilli;o__Erysipelotrichales;f__Erysipelotrichaceae;g__Holdemanella;s__	Firmicutes	21421	0.00093
0262AD_0917_052_B4	p__Actinobacteria(UID2112)	Actinobacteria	21341	0.00093
aa_0143_0001_e2	Unknown_genus_5	Unknown	21053	0.00091
GUT_GENOME096240	d__Bacteria;p__Bacteroidota;c__Bacteroidia;o__Bacteroidales;f__Coprobacteraceae;g__Coprobacter;s__Coprobacter fastidiosus	Bacteroidota	20784	0.0009
GUT_GENOME261541	d__Bacteria;p__Firmicutes_A;c__Clostridia;o__Oscillospirales;f__Oscillospiraceae;g__CAG-110;s__	Firmicutes	20582	0.00089
GUT_GENOME000237	d__Bacteria;p__Firmicutes_A;c__Clostridia;o__Lachnospirales;f__Lachnospiraceae;g__Lachnospira;s__Lachnospira eligens_B	Firmicutes	20041	0.00087
3790QQ_0218_002_E8	Blautia_sp.3	Firmicutes	19974	0.00087
GUT_GENOME264873	d__Bacteria;p__Firmicutes_A;c__Clostridia;o__Lachnospirales;f__Lachnospiraceae;g__Ruminococcus_A;s__Ruminococcus_A sp000437095	Firmicutes	19960	0.00087
GUT_GENOME149497	d__Bacteria;p__Firmicutes_A;c__Clostridia;o__Peptostreptococcales;f__Peptostreptococcaceae;g__Romboutsia;s__Romboutsia timonensis	Firmicutes	19871	0.00086
GUT_GENOME159026	d__Bacteria;p__Actinobacteriota;c__Coriobacteriia;o__Coriobacteriales;f__Eggerthellaceae;g__Adlercreutzia;s__	Actinobacteria	19858	0.00086
3606MB_1118_055_B12	o__Clostridiales(UID1226)	Firmicutes	19738	0.00086
GUT_GENOME000231	d__Bacteria;p__Bacteroidota;c__Bacteroidia;o__Bacteroidales;f__Bacteroidaceae;g__Bacteroides;s__Bacteroides sp002491635	Bacteroidota	19677	0.00085
GUT_GENOME268665	d__Bacteria;p__Firmicutes;c__Bacilli;o__Lactobacillales;f__Streptococcaceae;g__Streptococcus;s__Streptococcus thermophilus	Firmicutes	19577	0.00085
GUT_GENOME147149	d__Bacteria;p__Firmicutes_A;c__Clostridia;o__Lachnospirales;f__Lachnospiraceae;g__Anaerostipes;s__Anaerostipes hadrus	Firmicutes	19316	0.00084
GUT_GENOME001016	d__Bacteria;p__Firmicutes_A;c__Clostridia;o__Oscillospirales;f__Butyricicoccaceae;g__Agathobaculum;s__Agathobaculum butyriciproducens	Firmicutes	19095	0.00083
0262AD_0917_052_E11	o__Clostridiales(UID1226)	Firmicutes	18977	0.00082
0262AD_0917_052_G4	o__Clostridiales(UID1212)	Firmicutes	18694	0.00081
4452YQ_0918_057_E8	o__Clostridiales(UID1226)	Firmicutes	18679	0.00081
9818IA_1118_067_H6	p__Bacteroidetes(UID2605)	Bacteroidota	18592	0.00081
GUT_GENOME001831	d__Bacteria;p__Firmicutes_A;c__Clostridia;o__Lachnospirales;f__Lachnospiraceae;g__Hungatella_A;s__	Firmicutes	18567	0.00081
0676ZQ_0218_016_H1	Prevotella_sp.4	Bacteroidota	18363	0.0008
GUT_GENOME052918	d__Bacteria;p__Firmicutes_A;c__Clostridia;o__Lachnospirales;f__Lachnospiraceae;g__Blautia_A;s__	Firmicutes	18267	0.00079
2959BY_0717_054_E8	f__Lachnospiraceae(UID1255)	Firmicutes	18160	0.00079
aa_0143_0001_d11	Eubacterium_ramulus	Firmicutes	17995	0.00078
am_0070_0084_c5	Ruthenibacterium_lactatiformans	Firmicutes	17945	0.00078
GUT_GENOME140264	d__Bacteria;p__Firmicutes_A;c__Clostridia;o__Lachnospirales;f__Lachnospiraceae;g__CAG-95;s__CAG-95 sp900066375	Firmicutes	17759	0.00077
1462YY_0218_030_G6	Coprococcus_catus	Firmicutes	17460	0.00076
am_0025_0083_c8	Faecalitalea_cylindroides	Firmicutes	17410	0.00076
GUT_GENOME000459	d__Bacteria;p__Firmicutes_A;c__Clostridia;o__Oscillospirales;f__Oscillospiraceae;g__Lawsonibacter;s__	Firmicutes	17385	0.00075
am_0224_0084_b7	Flavonifractor_plautii	Firmicutes	17317	0.00075
3606MB_1118_055_F4	o__Clostridiales(UID1212)	Firmicutes	17227	0.00075
5359PL_0918_053_A12	o__Clostridiales(UID1226)	Firmicutes	17186	0.00075
GUT_GENOME018115	d__Bacteria;p__Firmicutes_A;c__Clostridia;o__Oscillospirales;f__Ruminococcaceae;g__Faecalibacterium;s__	Firmicutes	17026	0.00074
GUT_GENOME001709	d__Bacteria;p__Firmicutes_A;c__Clostridia;o__Lachnospirales;f__Lachnospiraceae;g__Blautia_A;s__Blautia_A sp900066335	Firmicutes	16732	0.00073
GUT_GENOME001770	d__Bacteria;p__Firmicutes_A;c__Clostridia;o__Lachnospirales;f__Lachnospiraceae;g__Roseburia;s__Roseburia inulinivorans	Firmicutes	16725	0.00073
5359PL_0918_053_H11	f__Lachnospiraceae(UID1256)	Firmicutes	16580	0.00072
GUT_GENOME139132	d__Bacteria;p__Firmicutes_A;c__Clostridia;o__Oscillospirales;f__Ruminococcaceae;g__Faecalibacterium;s__	Firmicutes	16475	0.00071
1462YY_0218_030_E3	Blautia_sp.1	Firmicutes	16447	0.00071
GUT_GENOME256714	d__Bacteria;p__Firmicutes_A;c__Clostridia;o__Lachnospirales;f__Lachnospiraceae;g__CAG-95;s__CAG-95 sp000438155	Firmicutes	16355	0.00071
GUT_GENOME026012	d__Bacteria;p__Firmicutes_A;c__Clostridia;o__Christensenellales;f__CAG-138;g__Phil1;s__Phil1 sp001940855	Firmicutes	16340	0.00071
GUT_GENOME091344	d__Bacteria;p__Firmicutes_A;c__Clostridia;o__Lachnospirales;f__Lachnospiraceae;g__UBA4285;s__	Firmicutes	15955	0.00069
bj_0095_0052_f9	cluster_63001	metagenomes	15951	0.00069
GUT_GENOME256068	d__Bacteria;p__Firmicutes_A;c__Clostridia;o__Christensenellales;f__CAG-74;g__;s__	Firmicutes	15893	0.00069
2959BY_0717_054_B9	o__Clostridiales(UID1212)	Firmicutes	15837	0.00069
GUT_GENOME097258	d__Bacteria;p__Firmicutes_A;c__Clostridia;o__Peptostreptococcales;f__Anaerovoracaceae;g__CAG-145;s__	Firmicutes	15724	0.00068
GUT_GENOME208213	d__Bacteria;p__Firmicutes_A;c__Clostridia;o__Lachnospirales;f__Lachnospiraceae;g__Blautia_A;s__	Firmicutes	15625	0.00068
GUT_GENOME000260	d__Bacteria;p__Firmicutes_A;c__Clostridia;o__Lachnospirales;f__Lachnospiraceae;g__Dorea;s__Dorea sp900066765	Firmicutes	15608	0.00068
GUT_GENOME001115	d__Bacteria;p__Firmicutes_A;c__Clostridia;o__Oscillospirales;f__Ruminococcaceae;g__Faecalibacterium;s__Faecalibacterium prausnitzii_E	Firmicutes	15457	0.00067
7652PC_0417_003_A6	Blautia_sp.5	Firmicutes	15293	0.00066
GUT_GENOME001147	d__Bacteria;p__Firmicutes_A;c__Clostridia;o__Lachnospirales;f__Lachnospiraceae;g__Blautia_A;s__	Firmicutes	15249	0.00066
GUT_GENOME000423	d__Bacteria;p__Firmicutes_A;c__Clostridia;o__Lachnospirales;f__Lachnospiraceae;g__CAG-81;s__CAG-81 sp000435795	Firmicutes	15159	0.00066
GUT_GENOME229203	d__Bacteria;p__Bacteroidota;c__Bacteroidia;o__Bacteroidales;f__Bacteroidaceae;g__Prevotella;s__	Bacteroidota	15136	0.00066
GUT_GENOME260844	d__Bacteria;p__Firmicutes_A;c__Clostridia;o__Christensenellales;f__CAG-138;g__;s__	Firmicutes	14901	0.00065
GUT_GENOME022484	d__Bacteria;p__Bacteroidota;c__Bacteroidia;o__Bacteroidales;f__Bacteroidaceae;g__Bacteroides;s__Bacteroides congonensis	Bacteroidota	14800	0.00064
GUT_GENOME123416	d__Bacteria;p__Firmicutes_A;c__Clostridia;o__Oscillospirales;f__Ruminococcaceae;g__Faecalibacterium;s__	Firmicutes	14797	0.00064
GUT_GENOME000268	d__Bacteria;p__Firmicutes_A;c__Clostridia;o__Oscillospirales;f__Acutalibacteraceae;g__Clostridium_A;s__Clostridium_A leptum	Firmicutes	14747	0.00064
GUT_GENOME096144	d__Bacteria;p__Firmicutes_A;c__Clostridia;o__Oscillospirales;f__Oscillospiraceae;g__Lawsonibacter;s__Lawsonibacter sp000177015	Firmicutes	14679	0.00064
8144JZ_0517_029_E3	Dorea_sp.	Firmicutes	14604	0.00063
GUT_GENOME130350	d__Bacteria;p__Firmicutes_A;c__Clostridia;o__Oscillospirales;f__Acutalibacteraceae;g__Anaeromassilibacillus;s__Anaeromassilibacillus sp002159845	Firmicutes	14592	0.00063
GUT_GENOME253944	d__Bacteria;p__Firmicutes_A;c__Clostridia;o__Peptostreptococcales;f__Anaerovoracaceae;g__UBA1191;s__	Firmicutes	14549	0.00063
GUT_GENOME000152	d__Bacteria;p__Firmicutes_A;c__Clostridia;o__Oscillospirales;f__Ruminococcaceae;g__Faecalibacterium;s__Faecalibacterium prausnitzii_H	Firmicutes	14481	0.00063
GUT_GENOME000634	d__Bacteria;p__Firmicutes_A;c__Clostridia;o__Lachnospirales;f__Lachnospiraceae;g__UBA7160;s__	Firmicutes	14473	0.00063
GUT_GENOME001190	d__Bacteria;p__Firmicutes_A;c__Clostridia;o__Lachnospirales;f__Lachnospiraceae;g__Eubacterium_G;s__Eubacterium_G sp000435815	Firmicutes	14393	0.00062
GUT_GENOME286704	d__Bacteria;p__Firmicutes_A;c__Clostridia;o__Lachnospirales;f__;g__;s__	Firmicutes	14370	0.00062
GUT_GENOME021377	d__Bacteria;p__Firmicutes_A;c__Clostridia;o__4C28d-15;f__CAG-727;g__UBA10281;s__	Firmicutes	14289	0.00062
GUT_GENOME164403	d__Bacteria;p__Firmicutes_A;c__Clostridia;o__Oscillospirales;f__Oscillospiraceae;g__;s__	Firmicutes	14279	0.00062
GUT_GENOME124777	d__Bacteria;p__Firmicutes_A;c__Clostridia;o__Oscillospirales;f__Oscillospiraceae;g__Oscillibacter;s__Oscillibacter sp001916835	Firmicutes	14127	0.00061
GUT_GENOME258449	d__Bacteria;p__Firmicutes_A;c__Clostridia;o__Peptostreptococcales;f__Anaerovoracaceae;g__;s__	Firmicutes	14105	0.00061
GUT_GENOME097137	d__Bacteria;p__Firmicutes_A;c__Clostridia;o__Oscillospirales;f__Oscillospiraceae;g__Oscillibacter;s__	Firmicutes	13745	0.0006
GUT_GENOME000215	d__Bacteria;p__Firmicutes_A;c__Clostridia;o__Lachnospirales;f__Lachnospiraceae;g__GCA-900066575;s__GCA-900066575 sp900066385	Firmicutes	13670	0.00059
GUT_GENOME000906	d__Bacteria;p__Firmicutes_A;c__Clostridia;o__Lachnospirales;f__Lachnospiraceae;g__Blautia_A;s__Blautia_A sp900120195	Firmicutes	13667	0.00059
GUT_GENOME001757	d__Bacteria;p__Firmicutes_A;c__Clostridia;o__Lachnospirales;f__Lachnospiraceae;g__Faecalicatena;s__Faecalicatena sp900066545	Firmicutes	13578	0.00059
2807EA_1118_063_F4	o__Clostridiales(UID1226)	Firmicutes	13443	0.00058
GUT_GENOME158290	d__Bacteria;p__Firmicutes_A;c__Clostridia;o__Oscillospirales;f__Ruminococcaceae;g__UBA3818;s__	Firmicutes	13423	0.00058
GUT_GENOME213427	d__Bacteria;p__Firmicutes_A;c__Clostridia;o__Peptostreptococcales;f__Anaerovoracaceae;g__;s__	Firmicutes	13323	0.00058
GUT_GENOME000655	d__Bacteria;p__Bacteroidota;c__Bacteroidia;o__Bacteroidales;f__Tannerellaceae;g__Parabacteroides;s__Parabacteroides johnsonii	Bacteroidota	13168	0.00057
GUT_GENOME001004	d__Bacteria;p__Firmicutes_A;c__Clostridia;o__Lachnospirales;f__Lachnospiraceae;g__Blautia_A;s__	Firmicutes	13013	0.00056
GUT_GENOME239673	d__Bacteria;p__Firmicutes_A;c__Clostridia;o__Lachnospirales;f__Lachnospiraceae;g__Eisenbergiella;s__Eisenbergiella massiliensis	Firmicutes	12941	0.00056
GUT_GENOME001598	d__Bacteria;p__Firmicutes_A;c__Clostridia;o__Lachnospirales;f__Lachnospiraceae;g__Blautia_A;s__Blautia_A obeum_B	Firmicutes	12938	0.00056
GUT_GENOME164255	d__Bacteria;p__Firmicutes_A;c__Clostridia;o__Lachnospirales;f__Lachnospiraceae;g__Faecalicatena;s__	Firmicutes	12785	0.00055
GUT_GENOME000608	d__Bacteria;p__Bacteroidota;c__Bacteroidia;o__Bacteroidales;f__Rikenellaceae;g__Alistipes;s__	Bacteroidota	12760	0.00055
3606MB_1118_055_G2	o__Clostridiales(UID1212)	Firmicutes	12728	0.00055
GUT_GENOME157191	d__Bacteria;p__Firmicutes_A;c__Clostridia;o__Oscillospirales;f__Ruminococcaceae;g__Faecalibacterium;s__	Firmicutes	12545	0.00054
GUT_GENOME219438	d__Bacteria;p__Bacteroidota;c__Bacteroidia;o__Bacteroidales;f__Coprobacteraceae;g__Coprobacter;s__	Bacteroidota	12542	0.00054
3606MB_1118_055_H4	g__Streptococcus(UID684)	Firmicutes	12529	0.00054
3606MB_1118_055_E4	o__Clostridiales(UID1212)	Firmicutes	12488	0.00054
GUT_GENOME176098	d__Bacteria;p__Firmicutes_A;c__Clostridia;o__Oscillospirales;f__Oscillospiraceae;g__CAG-83;s__CAG-83 sp000435975	Firmicutes	12346	0.00054
GUT_GENOME089665	d__Bacteria;p__Actinobacteriota;c__Coriobacteriia;o__Coriobacteriales;f__Coriobacteriaceae;g__Collinsella;s__	Actinobacteria	12343	0.00054
GUT_GENOME045846	d__Bacteria;p__Firmicutes_C;c__Negativicutes;o__Acidaminococcales;f__Acidaminococcaceae;g__Phascolarctobacterium;s__	Firmicutes	12333	0.00054
GUT_GENOME087442	d__Bacteria;p__Firmicutes_A;c__Clostridia;o__Oscillospirales;f__Ruminococcaceae;g__Gemmiger;s__	Firmicutes	12310	0.00053
GUT_GENOME154740	d__Bacteria;p__Firmicutes_A;c__Clostridia;o__Oscillospirales;f__Ruminococcaceae;g__Faecalibacterium;s__	Firmicutes	12202	0.00053
5359PL_0918_053_C6	o__Clostridiales(UID1212)	Firmicutes	12197	0.00053
3321JW_0918_034_G2	o__Bacteroidales(UID2657)	Bacteroidota	12030	0.00052
GUT_GENOME095021	d__Bacteria;p__Firmicutes_A;c__Clostridia;o__Oscillospirales;f__Ruminococcaceae;g__Faecalibacterium;s__Faecalibacterium prausnitzii_F	Firmicutes	12017	0.00052
4013HR_0218_048_B4	g__Bacteroides(UID2691)	Bacteroidota	11991	0.00052
1462YY_0218_030_G7	Unknown_genus_6	Unknown	11942	0.00052
GUT_GENOME140078	d__Bacteria;p__Firmicutes_A;c__Clostridia;o__Oscillospirales;f__Ruminococcaceae;g__Faecalibacterium;s__Faecalibacterium prausnitzii_I	Firmicutes	11748	0.00051
GUT_GENOME008152	d__Bacteria;p__Firmicutes_A;c__Clostridia;o__Lachnospirales;f__Lachnospiraceae;g__;s__	Firmicutes	11727	0.00051
GUT_GENOME130768	d__Bacteria;p__Actinobacteriota;c__Coriobacteriia;o__Coriobacteriales;f__Coriobacteriaceae;g__Collinsella;s__	Actinobacteria	11641	0.00051
GUT_GENOME000818	d__Bacteria;p__Firmicutes_A;c__Clostridia;o__Lachnospirales;f__Lachnospiraceae;g__;s__	Firmicutes	11329	0.00049
GUT_GENOME247421	d__Bacteria;p__Firmicutes_A;c__Clostridia;o__Christensenellales;f__CAG-74;g__UBA11524;s__UBA11524 sp000437595	Firmicutes	11282	0.00049
GUT_GENOME245758	d__Bacteria;p__Firmicutes_A;c__Clostridia;o__Oscillospirales;f__Ruminococcaceae;g__Ruminiclostridium_E;s__	Firmicutes	11202	0.00049
8131GG_1118_056_H6	o__Clostridiales(UID1212)	Firmicutes	11099	0.00048
0262AD_0917_052_H12	o__Clostridiales(UID1212)	Firmicutes	11025	0.00048
3050YG_0918_062_F2	g__Prevotella(UID2724)	Bacteroidota	10867	0.00047
GUT_GENOME024079	d__Bacteria;p__Bacteroidota;c__Bacteroidia;o__Bacteroidales;f__Bacteroidaceae;g__Prevotella;s__Prevotella sp000436035	Bacteroidota	10827	0.00047
GUT_GENOME255912	d__Bacteria;p__Firmicutes_A;c__Clostridia;o__Oscillospirales;f__CAG-382;g__UCG-010;s__UCG-010 sp003150215	Firmicutes	10826	0.00047
GUT_GENOME000131	d__Bacteria;p__Firmicutes_A;c__Clostridia;o__Lachnospirales;f__Lachnospiraceae;g__Blautia_A;s__Blautia_A sp900066205	Firmicutes	10707	0.00046
GUT_GENOME144544	d__Bacteria;p__Proteobacteria;c__Gammaproteobacteria;o__Enterobacterales;f__Enterobacteriaceae;g__Escherichia;s__Escherichia coli_D	Proteobacteria	10688	0.00046
GUT_GENOME099131	d__Bacteria;p__Bacteroidota;c__Bacteroidia;o__Bacteroidales;f__UBA932;g__RC9;s__RC9 sp000435075	Bacteroidota	10674	0.00046
aa_0143_0001_c9	Roseburia_intestinalis	Firmicutes	10644	0.00046
2807EA_1118_063_H5	f__Lachnospiraceae(UID1256)	Firmicutes	10534	0.00046
GUT_GENOME160029	d__Bacteria;p__Actinobacteriota;c__Coriobacteriia;o__Coriobacteriales;f__Coriobacteriaceae;g__Collinsella;s__Collinsella aerofaciens_F	Actinobacteria	10458	0.00045
GUT_GENOME158868	d__Bacteria;p__Firmicutes_A;c__Clostridia;o__Oscillospirales;f__Oscillospiraceae;g__CAG-170;s__	Firmicutes	10434	0.00045
GUT_GENOME095973	d__Bacteria;p__Firmicutes_A;c__Clostridia;o__Lachnospirales;f__Lachnospiraceae;g__Dorea;s__Dorea scindens	Firmicutes	10411	0.00045
GUT_GENOME000299	d__Bacteria;p__Firmicutes_A;c__Clostridia;o__Lachnospirales;f__Lachnospiraceae;g__Eubacterium_E;s__Eubacterium_E hallii_A	Firmicutes	10344	0.00045
GUT_GENOME007693	d__Bacteria;p__Firmicutes_A;c__Clostridia;o__Lachnospirales;f__Lachnospiraceae;g__UBA7182;s__	Firmicutes	10282	0.00045
GUT_GENOME138470	d__Bacteria;p__Firmicutes_A;c__Clostridia;o__Oscillospirales;f__Oscillospiraceae;g__;s__	Firmicutes	10272	0.00045
GUT_GENOME283609	d__Bacteria;p__Firmicutes_A;c__Clostridia;o__Lachnospirales;f__Lachnospiraceae;g__Coprococcus_B;s__	Firmicutes	10241	0.00044
5359PL_0918_053_G4	o__Bacteroidales(UID2716)	Bacteroidota	10170	0.00044
GUT_GENOME097662	d__Bacteria;p__Actinobacteriota;c__Coriobacteriia;o__Coriobacteriales;f__Coriobacteriaceae;g__Collinsella;s__	Actinobacteria	10126	0.00044
GUT_GENOME139307	d__Bacteria;p__Firmicutes_A;c__Clostridia;o__Oscillospirales;f__Acutalibacteraceae;g__UBA1691;s__	Firmicutes	9970	0.00043
0471HH_0918_059_B6	o__Clostridiales(UID1226)	Firmicutes	9944	0.00043
GUT_GENOME246455	d__Bacteria;p__Firmicutes_C;c__Negativicutes;o__Acidaminococcales;f__Acidaminococcaceae;g__Phascolarctobacterium;s__	Firmicutes	9937	0.00043
GUT_GENOME214037	d__Bacteria;p__Firmicutes_A;c__Clostridia;o__Lachnospirales;f__Lachnospiraceae;g__;s__	Firmicutes	9840	0.00043
4324HL_0218_028_G6	Unknown_genus_50	Unknown	9799	0.00043
GUT_GENOME147673	d__Bacteria;p__Actinobacteriota;c__Coriobacteriia;o__Coriobacteriales;f__Eggerthellaceae;g__Eggerthella;s__Eggerthella lenta	Actinobacteria	9719	0.00042
GUT_GENOME143632	d__Bacteria;p__Actinobacteriota;c__Coriobacteriia;o__Coriobacteriales;f__Eggerthellaceae;g__Gordonibacter;s__Gordonibacter pamelaeae	Actinobacteria	9624	0.00042
GUT_GENOME122482	d__Bacteria;p__Firmicutes_A;c__Clostridia;o__Oscillospirales;f__Oscillospiraceae;g__CAG-170;s__	Firmicutes	9614	0.00042
0471HH_0918_059_B8	o__Clostridiales(UID1226)	Firmicutes	9539	0.00041
GUT_GENOME096228	d__Bacteria;p__Firmicutes_A;c__Clostridia;o__Lachnospirales;f__Lachnospiraceae;g__Clostridium_M;s__Clostridium_M clostridioforme	Firmicutes	9447	0.00041
GUT_GENOME108259	d__Bacteria;p__Bacteroidota;c__Bacteroidia;o__Bacteroidales;f__Bacteroidaceae;g__Prevotella;s__Prevotella sp900313215	Bacteroidota	9445	0.00041
8306RM_0517_006_E3	Dorea_sp.3	Firmicutes	9324	0.0004
GUT_GENOME001135	d__Bacteria;p__Firmicutes_A;c__Clostridia;o__Lachnospirales;f__Lachnospiraceae;g__Clostridium_M;s__Clostridium_M citroniae	Firmicutes	9321	0.0004
cx_0004_0068_g10	Eggerthella_sp.	Actinobacteria	9320	0.0004
8131GG_1118_056_D5	o__Bacteroidales(UID2716)	Bacteroidota	9248	0.0004
6383DG_0717_005_E7	Unknown_genus_18	Unknown	9189	0.0004
cx_0004_0077_g2	Clostridium_innocuum	Firmicutes	9118	0.0004
GUT_GENOME262105	d__Bacteria;p__Firmicutes_A;c__Clostridia;o__Lachnospirales;f__Lachnospiraceae;g__Blautia_A;s__	Firmicutes	9079	0.00039
GUT_GENOME234296	d__Bacteria;p__Actinobacteriota;c__Actinobacteria;o__Actinomycetales;f__Bifidobacteriaceae;g__Bifidobacterium;s__Bifidobacterium ruminantium	Actinobacteria	9033	0.00039
4452YQ_0918_057_H9	o__Clostridiales(UID1212)	Firmicutes	9029	0.00039
GUT_GENOME140320	d__Bacteria;p__Firmicutes_A;c__Clostridia;o__Lachnospirales;f__Lachnospiraceae;g__Blautia_A;s__Blautia_A sp000436615	Firmicutes	9029	0.00039
GUT_GENOME049425	d__Bacteria;p__Actinobacteriota;c__Coriobacteriia;o__Coriobacteriales;f__Eggerthellaceae;g__CAG-1427;s__	Actinobacteria	8962	0.00039
0471HH_0918_059_G5	p__Bacteroidetes(UID2605)	Bacteroidota	8955	0.00039
GUT_GENOME000008	d__Bacteria;p__Bacteroidota;c__Bacteroidia;o__Bacteroidales;f__Rikenellaceae;g__Alistipes;s__Alistipes shahii	Bacteroidota	8955	0.00039
GUT_GENOME226927	d__Bacteria;p__Firmicutes_A;c__Clostridia;o__Lachnospirales;f__Lachnospiraceae;g__GCA-900066135;s__	Firmicutes	8920	0.00039
GUT_GENOME000236	d__Bacteria;p__Firmicutes_A;c__Clostridia;o__Oscillospirales;f__Oscillospiraceae;g__Lawsonibacter;s__Lawsonibacter sp900066645	Firmicutes	8878	0.00039
GUT_GENOME001208	d__Bacteria;p__Firmicutes_A;c__Clostridia;o__Lachnospirales;f__Lachnospiraceae;g__CAG-81;s__CAG-81 sp900066535	Firmicutes	8828	0.00038
GUT_GENOME094660	d__Bacteria;p__Firmicutes_A;c__Clostridia;o__Lachnospirales;f__Lachnospiraceae;g__Clostridium_M;s__	Firmicutes	8772	0.00038
0262AD_0917_052_F9	o__Clostridiales(UID1226)	Firmicutes	8771	0.00038
GUT_GENOME268227	d__Bacteria;p__Firmicutes_A;c__Clostridia;o__Oscillospirales;f__Ruminococcaceae;g__Faecalibacterium;s__	Firmicutes	8683	0.00038
1462YY_0218_030_G5	Coprococcus_sp.1	Firmicutes	8628	0.00037
GUT_GENOME140268	d__Bacteria;p__Firmicutes_A;c__Clostridia;o__Oscillospirales;f__Butyricicoccaceae;g__Agathobaculum;s__	Firmicutes	8625	0.00037
GUT_GENOME159700	d__Bacteria;p__Firmicutes_A;c__Clostridia;o__Oscillospirales;f__Oscillospiraceae;g__;s__	Firmicutes	8509	0.00037
GUT_GENOME192714	d__Bacteria;p__Firmicutes_A;c__Clostridia;o__Lachnospirales;f__Lachnospiraceae;g__Dorea;s__	Firmicutes	8419	0.00037
2807EA_1118_063_F10	o__Clostridiales(UID1212)	Firmicutes	8352	0.00036
3050YG_0918_062_G5	g__Prevotella(UID2724)	Bacteroidota	8345	0.00036
7652PC_0417_003_F7	Blautia_sp.4	Firmicutes	8252	0.00036
GUT_GENOME117621	d__Bacteria;p__Firmicutes_A;c__Clostridia;o__Lachnospirales;f__Lachnospiraceae;g__Acetatifactor;s__	Firmicutes	8217	0.00036
GUT_GENOME079077	d__Bacteria;p__Bacteroidota;c__Bacteroidia;o__Bacteroidales;f__UBA932;g__RC9;s__RC9 sp000434935	Bacteroidota	8179	0.00035
GUT_GENOME104676	d__Bacteria;p__Firmicutes_A;c__Clostridia;o__Peptostreptococcales;f__Anaerovoracaceae;g__CAG-145;s__	Firmicutes	8172	0.00035
2807EA_1118_063_H11	f__Lachnospiraceae(UID1256)	Firmicutes	8155	0.00035
GUT_GENOME001745	d__Bacteria;p__Bacteroidota;c__Bacteroidia;o__Bacteroidales;f__Bacteroidaceae;g__Bacteroides;s__Bacteroides nordii	Bacteroidota	8091	0.00035
GUT_GENOME141068	d__Bacteria;p__Firmicutes_A;c__Clostridia;o__Lachnospirales;f__Lachnospiraceae;g__Eisenbergiella;s__Eisenbergiella tayi	Firmicutes	8077	0.00035
0262AD_0917_052_A5	o__Clostridiales(UID1226)	Firmicutes	7903	0.00034
GUT_GENOME000889	d__Bacteria;p__Firmicutes_A;c__Clostridia;o__Lachnospirales;f__Lachnospiraceae;g__Eubacterium_G;s__Eubacterium_G sp000432355	Firmicutes	7873	0.00034
GUT_GENOME082285	d__Bacteria;p__Firmicutes_A;c__Clostridia;o__Oscillospirales;f__Oscillospiraceae;g__CAG-110;s__	Firmicutes	7871	0.00034
GUT_GENOME140411	d__Bacteria;p__Firmicutes_A;c__Clostridia;o__Lachnospirales;f__Lachnospiraceae;g__Blautia_A;s__Blautia_A sp000285855	Firmicutes	7843	0.00034
GUT_GENOME081297	d__Bacteria;p__Firmicutes_A;c__Clostridia;o__Christensenellales;f__CAG-74;g__;s__	Firmicutes	7837	0.00034
3050YG_0918_062_A8	o__Clostridiales(UID1226)	Firmicutes	7836	0.00034
5893AJ_0218_012_C7	Dorea_sp.2	Firmicutes	7834	0.00034
3606MB_1118_055_E5	k__Bacteria(UID2372)	unknown	7815	0.00034
GUT_GENOME143712	d__Bacteria;p__Firmicutes_A;c__Clostridia;o__Lachnospirales;f__Lachnospiraceae;g__Agathobacter;s__Agathobacter rectalis	Firmicutes	7805	0.00034
aa_0143_0087_b9	Gordonibacter_pamelaeae	Actinobacteria	7781	0.00034
GUT_GENOME001315	d__Bacteria;p__Firmicutes_A;c__Clostridia;o__Oscillospirales;f__Butyricicoccaceae;g__;s__	Firmicutes	7776	0.00034
9423BV_0218_026_A8	Unknown_genus_13	Unknown	7759	0.00034
3606MB_1118_055_A11	f__Lachnospiraceae(UID1286)	Firmicutes	7626	0.00033
8144JZ_0517_029_C9	Ruminococcus_sp.2	Firmicutes	7613	0.00033
GUT_GENOME096485	d__Bacteria;p__Firmicutes_A;c__Clostridia;o__Lachnospirales;f__Lachnospiraceae;g__Clostridium_M;s__Clostridium_M bolteae	Firmicutes	7610	0.00033
GUT_GENOME158142	d__Bacteria;p__Firmicutes_A;c__Clostridia;o__Christensenellales;f__QAND01;g__;s__	Firmicutes	7561	0.00033
0471HH_0918_059_G11	o__Clostridiales(UID1212)	Firmicutes	7531	0.00033
GUT_GENOME257394	d__Bacteria;p__Firmicutes_A;c__Clostridia;o__Lachnospirales;f__Lachnospiraceae;g__CAG-56;s__	Firmicutes	7508	0.00033
GUT_GENOME096399	d__Bacteria;p__Firmicutes_A;c__Clostridia;o__Oscillospirales;f__Ruminococcaceae;g__Bittarella;s__Bittarella massiliensis	Firmicutes	7494	0.00033
3606MB_1118_055_A12	o__Clostridiales(UID1226)	Firmicutes	7488	0.00032
am_0224_0084_c8	Sellimonas_intestinalis	Firmicutes	7470	0.00032
5645FP_0918_058_A6	o__Bacteroidales(UID2716)	Bacteroidota	7410	0.00032
GUT_GENOME140270	d__Bacteria;p__Firmicutes;c__Bacilli;o__Bacillales;f__Bacillaceae_G;g__Bacillus_A;s__Bacillus_A sp001884105	Firmicutes	7356	0.00032
0471HH_0918_059_H8	o__Clostridiales(UID1226)	Firmicutes	7325	0.00032
6383DG_0717_005_A9	Parabacteroides_johnsonii	Bacteroidota	7297	0.00032
GUT_GENOME001270	d__Bacteria;p__Firmicutes_A;c__Clostridia;o__Lachnospirales;f__Lachnospiraceae;g__Blautia_A;s__	Firmicutes	7188	0.00031
GUT_GENOME000221	d__Bacteria;p__Bacteroidota;c__Bacteroidia;o__Bacteroidales;f__Bacteroidaceae;g__Bacteroides;s__Bacteroides acidifaciens	Bacteroidota	7151	0.00031
GUT_GENOME000609	d__Bacteria;p__Firmicutes_A;c__Clostridia;o__Oscillospirales;f__Acutalibacteraceae;g__Marseille-P4683;s__Marseille-P4683 sp900232885	Firmicutes	7147	0.00031
GUT_GENOME000295	d__Bacteria;p__Firmicutes_A;c__Clostridia;o__Lachnospirales;f__Lachnospiraceae;g__Roseburia;s__Roseburia intestinalis	Firmicutes	7137	0.00031
GUT_GENOME082932	d__Bacteria;p__Firmicutes_A;c__Clostridia;o__Oscillospirales;f__Butyricicoccaceae;g__Agathobaculum;s__	Firmicutes	7115	0.00031
GUT_GENOME268486	d__Bacteria;p__Firmicutes_A;c__Clostridia;o__Oscillospirales;f__Ruminococcaceae;g__Faecalibacterium;s__	Firmicutes	7108	0.00031
GUT_GENOME257450	d__Bacteria;p__Firmicutes_A;c__Clostridia;o__Oscillospirales;f__Ruminococcaceae;g__Ruthenibacterium;s__Ruthenibacterium sp003149955	Firmicutes	7062	0.00031
GUT_GENOME121384	d__Bacteria;p__Firmicutes_A;c__Clostridia;o__Christensenellales;f__CAG-74;g__;s__	Firmicutes	6976	0.0003
GUT_GENOME001159	d__Bacteria;p__Firmicutes_A;c__Clostridia;o__Lachnospirales;f__Lachnospiraceae;g__Blautia_A;s__Blautia_A sp900066145	Firmicutes	6943	0.0003
GUT_GENOME193535	d__Bacteria;p__Firmicutes_A;c__Clostridia;o__Oscillospirales;f__Acutalibacteraceae;g__Anaeromassilibacillus;s__Anaeromassilibacillus sp001305115	Firmicutes	6916	0.0003
5359PL_0918_053_E2	o__Bacteroidales(UID2716)	Bacteroidota	6854	0.0003
GUT_GENOME220495	d__Bacteria;p__Firmicutes_A;c__Clostridia;o__Oscillospirales;f__Ruminococcaceae;g__Faecalibacterium;s__	Firmicutes	6847	0.0003
GUT_GENOME000266	d__Bacteria;p__Firmicutes_A;c__Clostridia;o__Oscillospirales;f__Butyricicoccaceae;g__Agathobaculum;s__Agathobaculum sp900291975	Firmicutes	6797	0.00029
GUT_GENOME175656	d__Bacteria;p__Firmicutes_A;c__Clostridia;o__Oscillospirales;f__CAG-272;g__;s__	Firmicutes	6742	0.00029
GUT_GENOME127139	d__Bacteria;p__Firmicutes_A;c__Clostridia;o__Oscillospirales;f__Oscillospiraceae;g__CAG-170;s__	Firmicutes	6731	0.00029
aa_0143_0001_h9	Eubacterium_rectale	Firmicutes	6707	0.00029
GUT_GENOME024263	d__Bacteria;p__Bacteroidota;c__Bacteroidia;o__Bacteroidales;f__Tannerellaceae;g__Parabacteroides;s__	Bacteroidota	6665	0.00029
GUT_GENOME140340	d__Bacteria;p__Firmicutes;c__Bacilli;o__Lactobacillales;f__Streptococcaceae;g__Streptococcus;s__Streptococcus vestibularis	Firmicutes	6642	0.00029
2807EA_1118_063_C6	o__Clostridiales(UID1212)	Firmicutes	6626	0.00029
GUT_GENOME007932	d__Bacteria;p__Firmicutes_A;c__Clostridia;o__Peptostreptococcales;f__Anaerovoracaceae;g__;s__	Firmicutes	6570	0.00029
GUT_GENOME170652	d__Bacteria;p__Firmicutes_A;c__Clostridia;o__Oscillospirales;f__Ruminococcaceae;g__Faecalibacterium;s__	Firmicutes	6565	0.00028
GUT_GENOME001295	d__Bacteria;p__Firmicutes_A;c__Clostridia;o__Lachnospirales;f__Lachnospiraceae;g__Blautia_A;s__	Firmicutes	6501	0.00028
GUT_GENOME025653	d__Bacteria;p__Bacteroidota;c__Bacteroidia;o__Bacteroidales;f__UBA932;g__RC9;s__	Bacteroidota	6471	0.00028
GUT_GENOME096253	d__Bacteria;p__Firmicutes;c__Bacilli;o__Erysipelotrichales;f__Erysipelotrichaceae;g__Absiella;s__Absiella sp000163515	Firmicutes	6467	0.00028
GUT_GENOME105900	d__Bacteria;p__Firmicutes_A;c__Clostridia;o__Oscillospirales;f__Acutalibacteraceae;g__An200;s__	Firmicutes	6446	0.00028
0471HH_0918_059_H1	o__Clostridiales(UID1212)	Firmicutes	6437	0.00028
6383DG_0717_005_F8	Eubacterium_sp.3	Firmicutes	6375	0.00028
GUT_GENOME140106	d__Bacteria;p__Firmicutes_A;c__Clostridia;o__Lachnospirales;f__Lachnospiraceae;g__Marvinbryantia;s__Marvinbryantia sp900066075	Firmicutes	6339	0.00028
GUT_GENOME000931	d__Bacteria;p__Firmicutes_A;c__Clostridia;o__Lachnospirales;f__Lachnospiraceae;g__Clostridium_M;s__Clostridium_M lavalense	Firmicutes	6327	0.00027
GUT_GENOME000962	d__Bacteria;p__Firmicutes_A;c__Clostridia;o__Lachnospirales;f__Lachnospiraceae;g__Faecalicatena;s__Faecalicatena sp000509105	Firmicutes	6326	0.00027
GUT_GENOME115910	d__Bacteria;p__Firmicutes_A;c__Clostridia;o__Christensenellales;f__QAND01;g__;s__	Firmicutes	6284	0.00027
GUT_GENOME129440	d__Bacteria;p__Firmicutes_A;c__Clostridia;o__Oscillospirales;f__Oscillospiraceae;g__CAG-110;s__	Firmicutes	6274	0.00027
9423BV_0218_026_F10	Prevotella_sp.3	Bacteroidota	6272	0.00027
GUT_GENOME139627	d__Bacteria;p__Firmicutes_A;c__Clostridia;o__Lachnospirales;f__Lachnospiraceae;g__Coprococcus_B;s__	Firmicutes	6227	0.00027
Homo sapiens	Homo sapiens	Chordata	6193	0.00027
GUT_GENOME158484	d__Bacteria;p__Firmicutes_A;c__Clostridia;o__Oscillospirales;f__Ruminococcaceae;g__;s__	Firmicutes	6172	0.00027
GUT_GENOME130046	d__Bacteria;p__Bacteroidota;c__Bacteroidia;o__Bacteroidales;f__Bacteroidaceae;g__Prevotella;s__Prevotella sp000436915	Bacteroidota	6060	0.00026
GUT_GENOME095986	d__Bacteria;p__Firmicutes_A;c__Clostridia;o__Lachnospirales;f__Lachnospiraceae;g__Clostridium_M;s__Clostridium_M sp000155435	Firmicutes	6047	0.00026
GUT_GENOME121215	d__Bacteria;p__Firmicutes_A;c__Clostridia;o__Oscillospirales;f__Oscillospiraceae;g__Lawsonibacter;s__	Firmicutes	6033	0.00026
GUT_GENOME217674	d__Bacteria;p__Bacteroidota;c__Bacteroidia;o__Bacteroidales;f__Bacteroidaceae;g__Bacteroides;s__	Bacteroidota	5928	0.00026
GUT_GENOME277265	d__Bacteria;p__Firmicutes_A;c__Clostridia;o__Oscillospirales;f__Oscillospiraceae;g__ER4;s__	Firmicutes	5895	0.00026
GUT_GENOME000035	d__Bacteria;p__Bacteroidota;c__Bacteroidia;o__Bacteroidales;f__Bacteroidaceae;g__Bacteroides;s__	Bacteroidota	5884	0.00026
GUT_GENOME000139	d__Bacteria;p__Firmicutes_A;c__Clostridia;o__Lachnospirales;f__Lachnospiraceae;g__Blautia_A;s__Blautia_A hydrogenotrophica	Firmicutes	5840	0.00025
GUT_GENOME131678	d__Bacteria;p__Firmicutes_A;c__Clostridia;o__Christensenellales;f__CAG-74;g__;s__	Firmicutes	5828	0.00025
0262AD_0917_052_E6	o__Clostridiales(UID1212)	Firmicutes	5798	0.00025
GUT_GENOME186087	d__Bacteria;p__Firmicutes_A;c__Clostridia;o__Peptostreptococcales;f__Anaerovoracaceae;g__UBA1191;s__	Firmicutes	5775	0.00025
GUT_GENOME130348	d__Bacteria;p__Desulfobacterota;c__Desulfovibrionia;o__Desulfovibrionales;f__Desulfovibrionaceae;g__Mailhella;s__	Desulfobacterota	5754	0.00025
1325NM_0218_050_F1	o__Clostridiales(UID1226)	Firmicutes	5749	0.00025
GUT_GENOME078848	d__Bacteria;p__Firmicutes_A;c__Clostridia;o__Oscillospirales;f__Acutalibacteraceae;g__Acutalibacter;s__	Firmicutes	5708	0.00025
GUT_GENOME007598	d__Bacteria;p__Firmicutes_A;c__Clostridia;o__Lachnospirales;f__Lachnospiraceae;g__Lachnobacterium;s__	Firmicutes	5704	0.00025
GUT_GENOME111543	d__Bacteria;p__Bacteroidota;c__Bacteroidia;o__Bacteroidales;f__Rikenellaceae;g__Alistipes;s__Alistipes finegoldii	Bacteroidota	5687	0.00025
GUT_GENOME036500	d__Bacteria;p__Firmicutes_A;c__Clostridia;o__Oscillospirales;f__Oscillospiraceae;g__Oscillibacter;s__	Firmicutes	5649	0.00025
GUT_GENOME158523	d__Bacteria;p__Firmicutes_A;c__Clostridia;o__Oscillospirales;f__Oscillospiraceae;g__Oscillibacter;s__	Firmicutes	5626	0.00024
2959BY_0717_054_D2	o__Clostridiales(UID1212)	Firmicutes	5622	0.00024
GUT_GENOME199120	d__Bacteria;p__Firmicutes_A;c__Clostridia;o__Lachnospirales;f__Lachnospiraceae;g__Eisenbergiella;s__	Firmicutes	5584	0.00024
GUT_GENOME158821	d__Bacteria;p__Firmicutes_A;c__Clostridia;o__Oscillospirales;f__Oscillospiraceae;g__Flavonifractor;s__	Firmicutes	5575	0.00024
GUT_GENOME018782	d__Bacteria;p__Actinobacteriota;c__Coriobacteriia;o__Coriobacteriales;f__Eggerthellaceae;g__CAG-1427;s__	Actinobacteria	5540	0.00024
am_0014_0091_a11	Alistipes_onderdonkii	Bacteroidota	5540	0.00024
GUT_GENOME088644	d__Bacteria;p__Bacteroidota;c__Bacteroidia;o__Bacteroidales;f__Bacteroidaceae;g__Prevotella;s__Prevotella lascolaii	Bacteroidota	5522	0.00024
GUT_GENOME096498	d__Bacteria;p__Firmicutes_A;c__Clostridia;o__Oscillospirales;f__Oscillospiraceae;g__Intestinimonas;s__Intestinimonas massiliensis	Firmicutes	5505	0.00024
GUT_GENOME117452	d__Bacteria;p__Cyanobacteria;c__Vampirovibrionia;o__Gastranaerophilales;f__Gastranaerophilaceae;g__QAMI01;s__	Cyanobacteriota	5456	0.00024
GUT_GENOME232404	d__Bacteria;p__Firmicutes_A;c__Clostridia;o__Oscillospirales;f__Oscillospiraceae;g__CAG-110;s__	Firmicutes	5396	0.00023
GUT_GENOME217508	d__Bacteria;p__Firmicutes_A;c__Clostridia;o__4C28d-15;f__CAG-727;g__;s__	Firmicutes	5394	0.00023
GUT_GENOME000629	d__Bacteria;p__Firmicutes_A;c__Clostridia;o__Lachnospirales;f__Lachnospiraceae;g__Agathobacter;s__Agathobacter sp000434275	Firmicutes	5384	0.00023
3050YG_0918_062_E10	o__Clostridiales(UID1212)	Firmicutes	5377	0.00023
GUT_GENOME230476	d__Bacteria;p__Proteobacteria;c__Gammaproteobacteria;o__Burkholderiales;f__Burkholderiaceae;g__Parasutterella;s__	Proteobacteria	5372	0.00023
GUT_GENOME157398	d__Bacteria;p__Bacteroidota;c__Bacteroidia;o__Bacteroidales;f__Bacteroidaceae;g__Prevotella;s__	Bacteroidota	5353	0.00023
GUT_GENOME018882	d__Bacteria;p__Firmicutes_A;c__Clostridia;o__Lachnospirales;f__Lachnospiraceae;g__Acetatifactor;s__	Firmicutes	5336	0.00023
3790QQ_0218_002_B10	Unknown_genus_45	Unknown	5331	0.00023
GUT_GENOME246326	d__Bacteria;p__Firmicutes_A;c__Clostridia;o__Oscillospirales;f__Acutalibacteraceae;g__An200;s__	Firmicutes	5330	0.00023
1325NM_0218_050_E8	o__Clostridiales(UID1226)	Firmicutes	5328	0.00023
GUT_GENOME000571	d__Bacteria;p__Firmicutes;c__Bacilli;o__Lactobacillales;f__Streptococcaceae;g__Streptococcus;s__Streptococcus salivarius	Firmicutes	5323	0.00023
GUT_GENOME227599	d__Bacteria;p__Firmicutes_A;c__Clostridia;o__Lachnospirales;f__Lachnospiraceae;g__Blautia;s__Blautia sp900120295	Firmicutes	5295	0.00023
GUT_GENOME254699	d__Bacteria;p__Firmicutes_A;c__Clostridia;o__Christensenellales;f__CAG-74;g__;s__	Firmicutes	5249	0.00023
GUT_GENOME249374	d__Bacteria;p__Firmicutes_A;c__Clostridia;o__Oscillospirales;f__Oscillospiraceae;g__Oscillibacter;s__	Firmicutes	5114	0.00022
GUT_GENOME225807	d__Bacteria;p__Firmicutes_A;c__Clostridia;o__Oscillospirales;f__Ruminococcaceae;g__Faecalibacterium;s__	Firmicutes	5106	0.00022
GUT_GENOME143525	d__Bacteria;p__Firmicutes_A;c__Clostridia;o__Lachnospirales;f__Lachnospiraceae;g__Clostridium_Q;s__Clostridium_Q saccharolyticum	Firmicutes	5086	0.00022
GUT_GENOME205964	d__Bacteria;p__Bacteroidota;c__Bacteroidia;o__Bacteroidales;f__Bacteroidaceae;g__Bacteroides_A;s__Bacteroides_A sp000436795	Bacteroidota	5077	0.00022
GUT_GENOME252036	d__Bacteria;p__Firmicutes_A;c__Clostridia;o__Lachnospirales;f__Lachnospiraceae;g__;s__	Firmicutes	4991	0.00022
GUT_GENOME125804	d__Bacteria;p__Firmicutes_A;c__Clostridia;o__Lachnospirales;f__Lachnospiraceae;g__Eubacterium_I;s__	Firmicutes	4948	0.00021
GUT_GENOME139147	d__Bacteria;p__Firmicutes_A;c__Clostridia;o__Oscillospirales;f__Ruminococcaceae;g__Faecalibacterium;s__	Firmicutes	4929	0.00021
GUT_GENOME017737	d__Bacteria;p__Firmicutes_A;c__Clostridia;o__Lachnospirales;f__Lachnospiraceae;g__;s__	Firmicutes	4865	0.00021
GUT_GENOME132205	d__Archaea;p__Euryarchaeota;c__Methanobacteria;o__Methanobacteriales;f__Methanobacteriaceae;g__Methanobrevibacter_A;s__Methanobrevibacter_A smithii	Euryarchaeota	4864	0.00021
1325NM_0218_050_E11	o__Bacteroidales(UID2657)	Bacteroidota	4785	0.00021
4324HL_0218_028_H4	Escherichia_coli	Proteobacteria	4767	0.00021
GUT_GENOME096210	d__Bacteria;p__Firmicutes_A;c__Clostridia;o__Lachnospirales;f__Lachnospiraceae;g__Faecalicatena;s__Faecalicatena gnavus	Firmicutes	4740	0.00021
GUT_GENOME195667	d__Bacteria;p__Proteobacteria;c__Gammaproteobacteria;o__Burkholderiales;f__Burkholderiaceae;g__Parasutterella;s__Parasutterella sp000980495	Proteobacteria	4730	0.00021
8634BP_0918_043_D11	o__Bacteroidales(UID2654)	Bacteroidota	4708	0.0002
3790QQ_0218_017_A8	Parabacteroides_sp.	Bacteroidota	4698	0.0002
8306RM_0517_006_F8	Eubacterium_sp.5	Firmicutes	4692	0.0002
GUT_GENOME150720	d__Bacteria;p__Firmicutes_A;c__Clostridia;o__Oscillospirales;f__Acutalibacteraceae;g__Ruminococcus_E;s__Ruminococcus_E sp003526955	Firmicutes	4684	0.0002
GUT_GENOME127360	d__Bacteria;p__Actinobacteriota;c__Coriobacteriia;o__Coriobacteriales;f__Coriobacteriaceae;g__Collinsella;s__	Actinobacteria	4663	0.0002
GUT_GENOME237487	d__Bacteria;p__Firmicutes_A;c__Clostridia;o__Oscillospirales;f__Acutalibacteraceae;g__;s__	Firmicutes	4627	0.0002
GUT_GENOME258721	d__Bacteria;p__Bacteroidota;c__Bacteroidia;o__Bacteroidales;f__Tannerellaceae;g__Parabacteroides;s__	Bacteroidota	4620	0.0002
GUT_GENOME229830	d__Bacteria;p__Bacteroidota;c__Bacteroidia;o__Bacteroidales;f__Bacteroidaceae;g__Bacteroides;s__	Bacteroidota	4620	0.0002
GUT_GENOME000871	d__Bacteria;p__Actinobacteriota;c__Coriobacteriia;o__Coriobacteriales;f__Coriobacteriaceae;g__Collinsella;s__Collinsella sp002232035	Actinobacteria	4617	0.0002
GUT_GENOME093619	d__Bacteria;p__Firmicutes_A;c__Clostridia;o__Oscillospirales;f__Oscillospiraceae;g__;s__	Firmicutes	4581	0.0002
GUT_GENOME000271	d__Bacteria;p__Firmicutes_A;c__Clostridia;o__Oscillospirales;f__Oscillospiraceae;g__Pseudoflavonifractor;s__Pseudoflavonifractor capillosus	Firmicutes	4573	0.0002
GUT_GENOME000141	d__Bacteria;p__Firmicutes_A;c__Clostridia;o__Oscillospirales;f__Acutalibacteraceae;g__GCA-900066995;s__GCA-900066995 sp900291955	Firmicutes	4556	0.0002
GUT_GENOME001401	d__Bacteria;p__Firmicutes_A;c__Clostridia;o__Lachnospirales;f__Lachnospiraceae;g__CAG-81;s__CAG-81 sp900066785	Firmicutes	4548	0.0002
GUT_GENOME155275	d__Bacteria;p__Firmicutes_A;c__Clostridia;o__Oscillospirales;f__Oscillospiraceae;g__Oscillibacter;s__	Firmicutes	4500	0.0002
GUT_GENOME001636	d__Bacteria;p__Firmicutes_A;c__Clostridia;o__Lachnospirales;f__Lachnospiraceae;g__CAG-81;s__CAG-81 sp900066055	Firmicutes	4487	0.00019
GUT_GENOME000509	d__Bacteria;p__Firmicutes;c__Bacilli;o__Lactobacillales;f__Lactobacillaceae;g__Lactobacillus_B;s__Lactobacillus_B animalis	Firmicutes	4475	0.00019
8306RM_0517_020_E5	Unknown_genus_31	Unknown	4458	0.00019
8306RM_0517_006_A3	Unknown_genus_20	Unknown	4445	0.00019
GUT_GENOME139744	d__Bacteria;p__Firmicutes_A;c__Clostridia;o__Lachnospirales;f__Lachnospiraceae;g__Acetatifactor;s__	Firmicutes	4443	0.00019
am_0224_0084_d8	Bittarella_massiliensis	Firmicutes	4405	0.00019
GUT_GENOME102353	d__Bacteria;p__Bacteroidota;c__Bacteroidia;o__Bacteroidales;f__Bacteroidaceae;g__Bacteroides_B;s__Bacteroides_B sartorii	Bacteroidota	4395	0.00019
GUT_GENOME239028	d__Bacteria;p__Firmicutes_A;c__Clostridia;o__Oscillospirales;f__Oscillospiraceae;g__CAG-170;s__	Firmicutes	4365	0.00019
GUT_GENOME172958	d__Bacteria;p__Firmicutes_A;c__Clostridia;o__Lachnospirales;f__Lachnospiraceae;g__Faecalicatena;s__	Firmicutes	4356	0.00019
GUT_GENOME096368	d__Bacteria;p__Firmicutes_A;c__Clostridia;o__Oscillospirales;f__Butyricicoccaceae;g__Butyricicoccus;s__Butyricicoccus pullicaecorum	Firmicutes	4322	0.00019
GUT_GENOME239280	d__Bacteria;p__Firmicutes_A;c__Clostridia;o__Oscillospirales;f__Ruminococcaceae;g__Faecalibacterium;s__	Firmicutes	4263	0.00018
GUT_GENOME215224	d__Bacteria;p__Firmicutes_A;c__Clostridia;o__4C28d-15;f__CAG-727;g__QALS01;s__	Firmicutes	4241	0.00018
GUT_GENOME096256	d__Bacteria;p__Bacteroidota;c__Bacteroidia;o__Bacteroidales;f__Marinifilaceae;g__Odoribacter;s__Odoribacter laneus	Bacteroidota	4228	0.00018
GUT_GENOME248577	d__Bacteria;p__Firmicutes_A;c__Clostridia;o__Oscillospirales;f__Oscillospiraceae;g__Lawsonibacter;s__	Firmicutes	4198	0.00018
GUT_GENOME044240	d__Bacteria;p__Actinobacteriota;c__Coriobacteriia;o__Coriobacteriales;f__Coriobacteriaceae;g__Collinsella;s__	Actinobacteria	4177	0.00018
GUT_GENOME022136	d__Bacteria;p__Firmicutes_A;c__Clostridia;o__Peptostreptococcales;f__Anaerovoracaceae;g__CAG-145;s__	Firmicutes	4134	0.00018
bj_0095_0031_e6	Gordonibacter_pamelaeae	Actinobacteria	4134	0.00018
GUT_GENOME078217	d__Bacteria;p__Firmicutes_A;c__Clostridia;o__Lachnospirales;f__Lachnospiraceae;g__CAG-411;s__CAG-411 sp000437275	Firmicutes	4129	0.00018
GUT_GENOME099111	d__Bacteria;p__Firmicutes_A;c__Clostridia;o__Oscillospirales;f__Oscillospiraceae;g__CAG-170;s__	Firmicutes	4126	0.00018
GUT_GENOME001506	d__Bacteria;p__Firmicutes_A;c__Clostridia;o__Lachnospirales;f__Lachnospiraceae;g__Roseburia;s__	Firmicutes	4068	0.00018
GUT_GENOME181333	d__Bacteria;p__Bacteroidota;c__Bacteroidia;o__Bacteroidales;f__Bacteroidaceae;g__Prevotellamassilia;s__	Bacteroidota	4064	0.00018
GUT_GENOME118228	d__Bacteria;p__Bacteroidota;c__Bacteroidia;o__Bacteroidales;f__Bacteroidaceae;g__Bacteroides;s__	Bacteroidota	4003	0.00017
GUT_GENOME158837	d__Bacteria;p__Firmicutes_A;c__Clostridia;o__Oscillospirales;f__Ruminococcaceae;g__UBA3818;s__	Firmicutes	3993	0.00017
GUT_GENOME140076	d__Bacteria;p__Bacteroidota;c__Bacteroidia;o__Bacteroidales;f__Bacteroidaceae;g__Bacteroides;s__Bacteroides stercorirosoris	Bacteroidota	3990	0.00017
GUT_GENOME125875	d__Bacteria;p__Firmicutes_A;c__Clostridia;o__Christensenellales;f__CAG-74;g__;s__	Firmicutes	3978	0.00017
GUT_GENOME250439	d__Bacteria;p__Firmicutes_A;c__Clostridia;o__Oscillospirales;f__Ruminococcaceae;g__Gemmiger;s__	Firmicutes	3976	0.00017
2807EA_1118_063_E8	o__Clostridiales(UID1226)	Firmicutes	3956	0.00017
1462YY_0218_030_D6	Unknown_genus_14	Unknown	3953	0.00017
8144JZ_0517_029_D10	Unknown_genus_27	Unknown	3941	0.00017
GUT_GENOME126012	d__Bacteria;p__Firmicutes_A;c__Clostridia;o__Lachnospirales;f__Lachnospiraceae;g__;s__	Firmicutes	3881	0.00017
GUT_GENOME262636	d__Bacteria;p__Firmicutes_A;c__Clostridia;o__Oscillospirales;f__Oscillospiraceae;g__ER4;s__	Firmicutes	3873	0.00017
GUT_GENOME157750	d__Bacteria;p__Firmicutes_A;c__Clostridia;o__Oscillospirales;f__Oscillospiraceae;g__UBA9475;s__	Firmicutes	3854	0.00017
GUT_GENOME096286	d__Bacteria;p__Bacteroidota;c__Bacteroidia;o__Bacteroidales;f__Rikenellaceae;g__Alistipes;s__Alistipes obesi	Bacteroidota	3834	0.00017
aa_0143_0089_d5	Streptococcus_salivarius	Firmicutes	3813	0.00017
GUT_GENOME096124	d__Bacteria;p__Firmicutes;c__Bacilli;o__Erysipelotrichales;f__Erysipelotrichaceae;g__Absiella;s__Absiella sp000165065	Firmicutes	3807	0.00017
GUT_GENOME078981	d__Bacteria;p__Firmicutes_A;c__Clostridia;o__Oscillospirales;f__Acutalibacteraceae;g__Ruminococcus_E;s__	Firmicutes	3803	0.00016
GUT_GENOME158620	d__Bacteria;p__Firmicutes_A;c__Clostridia;o__Oscillospirales;f__Oscillospiraceae;g__;s__	Firmicutes	3792	0.00016
GUT_GENOME217823	d__Bacteria;p__Bacteroidota;c__Bacteroidia;o__Bacteroidales;f__Rikenellaceae;g__Alistipes_A;s__	Bacteroidota	3791	0.00016
GUT_GENOME019818	d__Bacteria;p__Actinobacteriota;c__Coriobacteriia;o__Coriobacteriales;f__Coriobacteriaceae;g__Collinsella;s__	Actinobacteria	3771	0.00016
GUT_GENOME095685	d__Bacteria;p__Actinobacteriota;c__Actinobacteria;o__Actinomycetales;f__Actinomycetaceae;g__Pauljensenia;s__	Actinobacteria	3766	0.00016
5893AJ_0218_015_D5	Unknown_genus_36	Unknown	3747	0.00016
GUT_GENOME113559	d__Bacteria;p__Firmicutes_A;c__Clostridia;o__Oscillospirales;f__Ruminococcaceae;g__Ruminiclostridium_E;s__Ruminiclostridium_E sp003512525	Firmicutes	3688	0.00016
GUT_GENOME000420	d__Bacteria;p__Firmicutes_A;c__Clostridia;o__Oscillospirales;f__Oscillospiraceae;g__Lawsonibacter;s__	Firmicutes	3686	0.00016
GUT_GENOME153241	d__Bacteria;p__Firmicutes_A;c__Clostridia;o__Lachnospirales;f__Lachnospiraceae;g__Blautia;s__	Firmicutes	3680	0.00016
7481HP_0218_051_G4	o__Bacteroidales(UID2657)	Bacteroidota	3680	0.00016
GUT_GENOME284629	d__Bacteria;p__Actinobacteriota;c__Coriobacteriia;o__Coriobacteriales;f__Coriobacteriaceae;g__Collinsella;s__Collinsella aerofaciens_F	Actinobacteria	3678	0.00016
GUT_GENOME027824	d__Bacteria;p__Firmicutes_A;c__Clostridia;o__Lachnospirales;f__Lachnospiraceae;g__Clostridium_M;s__	Firmicutes	3676	0.00016
GUT_GENOME140240	d__Bacteria;p__Bacteroidota;c__Bacteroidia;o__Bacteroidales;f__Bacteroidaceae;g__Bacteroides;s__Bacteroides faecis	Bacteroidota	3669	0.00016
GUT_GENOME017938	d__Bacteria;p__Firmicutes_A;c__Clostridia;o__Lachnospirales;f__Lachnospiraceae;g__Acetatifactor;s__	Firmicutes	3652	0.00016
GUT_GENOME018576	d__Bacteria;p__Bacteroidota;c__Bacteroidia;o__Bacteroidales;f__UBA932;g__RC9;s__RC9 sp000433355	Bacteroidota	3648	0.00016
GUT_GENOME141441	d__Bacteria;p__Actinobacteriota;c__Coriobacteriia;o__Coriobacteriales;f__Eggerthellaceae;g__Gordonibacter;s__Gordonibacter urolithinfaciens	Actinobacteria	3639	0.00016
GUT_GENOME282991	d__Bacteria;p__Firmicutes_B;c__Peptococcia;o__Peptococcales;f__Peptococcaceae;g__;s__	Firmicutes	3634	0.00016
8144JZ_0517_029_B3	Unknown_genus_28	Unknown	3615	0.00016
GUT_GENOME137430	d__Bacteria;p__Firmicutes_A;c__Clostridia;o__Christensenellales;f__Christensenellaceae;g__QANA01;s__	Firmicutes	3588	0.00016
GUT_GENOME142594	d__Bacteria;p__Firmicutes_A;c__Clostridia;o__Oscillospirales;f__Ruminococcaceae;g__Provencibacterium;s__Provencibacterium massiliense	Firmicutes	3587	0.00016
GUT_GENOME133538	d__Bacteria;p__Firmicutes_A;c__Clostridia;o__Lachnospirales;f__Lachnospiraceae;g__Clostridium_Q;s__	Firmicutes	3584	0.00016
GUT_GENOME129051	d__Bacteria;p__Firmicutes_A;c__Clostridia;o__Oscillospirales;f__Oscillospiraceae;g__ER4;s__	Firmicutes	3557	0.00015
GUT_GENOME000055	d__Bacteria;p__Firmicutes_A;c__Clostridia;o__Lachnospirales;f__Lachnospiraceae;g__Coprococcus;s__Coprococcus eutactus	Firmicutes	3546	0.00015
GUT_GENOME024968	d__Bacteria;p__Firmicutes_A;c__Clostridia;o__Oscillospirales;f__Oscillospiraceae;g__CAG-83;s__	Firmicutes	3518	0.00015
GUT_GENOME024810	d__Bacteria;p__Firmicutes_A;c__Clostridia;o__Oscillospirales;f__Oscillospiraceae;g__UBA738;s__	Firmicutes	3507	0.00015
GUT_GENOME104639	d__Bacteria;p__Firmicutes_A;c__Clostridia;o__Lachnospirales;f__UBA1390;g__UBA1390;s__UBA1390 sp002305315	Firmicutes	3501	0.00015
GUT_GENOME101256	d__Bacteria;p__Firmicutes_A;c__Clostridia;o__Christensenellales;f__CAG-74;g__;s__	Firmicutes	3499	0.00015
GUT_GENOME026639	d__Bacteria;p__Firmicutes_A;c__Clostridia;o__Oscillospirales;f__Oscillospiraceae;g__CAG-170;s__	Firmicutes	3498	0.00015
GUT_GENOME219168	d__Bacteria;p__Actinobacteriota;c__Coriobacteriia;o__Coriobacteriales;f__Coriobacteriaceae;g__Collinsella;s__	Actinobacteria	3496	0.00015
4117FE_0918_037_A9	o__Lactobacillales(UID543)	Firmicutes	3487	0.00015
GUT_GENOME121410	d__Bacteria;p__Firmicutes;c__Bacilli;o__Erysipelotrichales;f__Erysipelotrichaceae;g__Merdibacter;s__	Firmicutes	3468	0.00015
GUT_GENOME096534	d__Bacteria;p__Firmicutes_A;c__Clostridia;o__Oscillospirales;f__Ruminococcaceae;g__Fournierella;s__Fournierella massiliensis	Firmicutes	3468	0.00015
3401SE_0218_027_D7	Unknown_genus_42	Unknown	3464	0.00015
GUT_GENOME192801	d__Bacteria;p__Firmicutes_A;c__Clostridia;o__Oscillospirales;f__Oscillospiraceae;g__CAG-170;s__CAG-170 sp000432135	Firmicutes	3463	0.00015
4492IJ_1118_049_C8	o__Bacteroidales(UID2657)	Bacteroidota	3440	0.00015
2959BY_0717_054_F3	o__Clostridiales(UID1226)	Firmicutes	3437	0.00015
3606MB_1118_055_D8	o__Clostridiales(UID1226)	Firmicutes	3434	0.00015
GUT_GENOME007446	d__Bacteria;p__Firmicutes_A;c__Clostridia;o__4C28d-15;f__CAG-727;g__QALS01;s__	Firmicutes	3425	0.00015
am_0070_0085_g10	Holdemania_massiliensis	Firmicutes	3411	0.00015
GUT_GENOME017828	d__Bacteria;p__Firmicutes;c__Bacilli;o__Lactobacillales;f__Streptococcaceae;g__Streptococcus;s__Streptococcus vestibularis	Firmicutes	3410	0.00015
GUT_GENOME027665	d__Bacteria;p__Actinobacteriota;c__Coriobacteriia;o__Coriobacteriales;f__Coriobacteriaceae;g__Collinsella;s__	Actinobacteria	3403	0.00015
GUT_GENOME158752	d__Bacteria;p__Firmicutes_A;c__Clostridia;o__Oscillospirales;f__Oscillospiraceae;g__Oscillibacter;s__	Firmicutes	3379	0.00015
GUT_GENOME253287	d__Bacteria;p__Bacteroidota;c__Bacteroidia;o__Bacteroidales;f__Bacteroidaceae;g__Bacteroides;s__	Bacteroidota	3367	0.00015
GUT_GENOME095979	d__Bacteria;p__Bacteroidota;c__Bacteroidia;o__Bacteroidales;f__Bacteroidaceae;g__Bacteroides_A;s__Bacteroides_A coprocola	Bacteroidota	3362	0.00015
GUT_GENOME251721	d__Bacteria;p__Bacteroidota;c__Bacteroidia;o__Bacteroidales;f__Tannerellaceae;g__Parabacteroides;s__	Bacteroidota	3340	0.00014
GUT_GENOME129046	d__Bacteria;p__Firmicutes_A;c__Clostridia;o__Oscillospirales;f__Oscillospiraceae;g__CAG-110;s__	Firmicutes	3338	0.00014
2807EA_1118_063_G5	o__Clostridiales(UID1226)	Firmicutes	3338	0.00014
am_0171_0068_a4	Unknown_genus_4	Unknown	3329	0.00014
GUT_GENOME239074	d__Bacteria;p__Firmicutes;c__Bacilli;o__RF39;f__CAG-611;g__CAG-611;s__	Firmicutes	3321	0.00014
GUT_GENOME258268	d__Bacteria;p__Firmicutes_A;c__Clostridia;o__Oscillospirales;f__Oscillospiraceae;g__ER4;s__ER4 sp003522105	Firmicutes	3308	0.00014
5893AJ_0218_015_H8	Unknown_genus_16	Unknown	3307	0.00014
GUT_GENOME096535	d__Bacteria;p__Firmicutes_A;c__Clostridia;o__Lachnospirales;f__Lachnospiraceae;g__Faecalicatena;s__Faecalicatena sp001487105	Firmicutes	3297	0.00014
GUT_GENOME266986	d__Bacteria;p__Actinobacteriota;c__Coriobacteriia;o__Coriobacteriales;f__Coriobacteriaceae;g__Collinsella;s__	Actinobacteria	3272	0.00014
2807EA_1118_063_E11	o__Clostridiales(UID1212)	Firmicutes	3263	0.00014
GUT_GENOME234570	d__Bacteria;p__Firmicutes_A;c__Clostridia;o__Lachnospirales;f__Lachnospiraceae;g__CAG-127;s__	Firmicutes	3248	0.00014
3050YG_0918_062_G11	o__Clostridiales(UID1120)	Firmicutes	3242	0.00014
8306RM_0517_020_E11	Bacteroides_sp.	Bacteroidota	3239	0.00014
GUT_GENOME002167	d__Bacteria;p__Firmicutes_B;c__Peptococcia;o__Peptococcales;f__Peptococcaceae;g__UBA7185;s__	Firmicutes	3186	0.00014
GUT_GENOME158600	d__Bacteria;p__Firmicutes_A;c__Clostridia;o__Lachnospirales;f__Lachnospiraceae;g__Eubacterium_E;s__Eubacterium_E sp002161065	Firmicutes	3169	0.00014
GUT_GENOME000122	d__Bacteria;p__Bacteroidota;c__Bacteroidia;o__Bacteroidales;f__Bacteroidaceae;g__Bacteroides;s__Bacteroides finegoldii	Bacteroidota	3148	0.00014
GUT_GENOME095992	d__Bacteria;p__Firmicutes_A;c__Clostridia;o__Lachnospirales;f__Lachnospiraceae;g__Bacteroides_F;s__Bacteroides_F pectinophilus	Firmicutes	3146	0.00014
GUT_GENOME159708	d__Bacteria;p__Firmicutes_A;c__Clostridia;o__Oscillospirales;f__Oscillospiraceae;g__;s__	Firmicutes	3138	0.00014
GUT_GENOME103705	d__Bacteria;p__Firmicutes_A;c__Clostridia;o__Lachnospirales;f__Lachnospiraceae;g__Blautia;s__Blautia producta	Firmicutes	3136	0.00014
GUT_GENOME125765	d__Bacteria;p__Firmicutes_A;c__Clostridia;o__Oscillospirales;f__Oscillospiraceae;g__;s__	Firmicutes	3132	0.00014
am_0171_0068_d5	Eubacterium_sp.	Firmicutes	3118	0.00014
GUT_GENOME106820	d__Bacteria;p__Actinobacteriota;c__Coriobacteriia;o__Coriobacteriales;f__Coriobacteriaceae;g__Collinsella;s__	Actinobacteria	3108	0.00013
GUT_GENOME000159	d__Bacteria;p__Firmicutes_A;c__Clostridia;o__Peptostreptococcales;f__Anaerovoracaceae;g__UBA1191;s__UBA1191 sp900066305	Firmicutes	3104	0.00013
GUT_GENOME175819	d__Bacteria;p__Firmicutes_A;c__Clostridia;o__Oscillospirales;f__Oscillospiraceae;g__UBA1777;s__UBA1777 sp002320035	Firmicutes	3101	0.00013
GUT_GENOME091175	d__Bacteria;p__Firmicutes_A;c__Clostridia;o__Lachnospirales;f__Lachnospiraceae;g__Blautia_A;s__	Firmicutes	3079	0.00013
GUT_GENOME001003	d__Bacteria;p__Bacteroidota;c__Bacteroidia;o__Bacteroidales;f__Marinifilaceae;g__Butyricimonas;s__Butyricimonas sp002161485	Bacteroidota	3071	0.00013
aa_0143_0065_g7	Akkermansia_sp.	Verrucomicrobiota	3061	0.00013
GUT_GENOME079230	d__Bacteria;p__Firmicutes_A;c__Clostridia;o__Lachnospirales;f__Lachnospiraceae;g__Anaerostipes;s__	Firmicutes	3042	0.00013
GUT_GENOME035872	d__Bacteria;p__Firmicutes_A;c__Clostridia;o__Oscillospirales;f__Oscillospiraceae;g__Oscillibacter;s__	Firmicutes	3033	0.00013
GUT_GENOME172433	d__Bacteria;p__Firmicutes_A;c__Clostridia;o__Oscillospirales;f__Oscillospiraceae;g__ER4;s__	Firmicutes	3029	0.00013
GUT_GENOME150819	d__Bacteria;p__Firmicutes_A;c__Clostridia;o__Oscillospirales;f__Ruminococcaceae;g__Ruminococcus_C;s__	Firmicutes	3019	0.00013
GUT_GENOME250816	d__Bacteria;p__Firmicutes_A;c__Clostridia;o__Oscillospirales;f__Ruminococcaceae;g__Ruminiclostridium_E;s__	Firmicutes	3019	0.00013
GUT_GENOME000979	d__Bacteria;p__Firmicutes_A;c__Clostridia;o__Oscillospirales;f__Oscillospiraceae;g__Lawsonibacter;s__	Firmicutes	2996	0.00013
GUT_GENOME048181	d__Bacteria;p__Firmicutes_A;c__Clostridia;o__Oscillospirales;f__Oscillospiraceae;g__UBA5446;s__	Firmicutes	2991	0.00013
GUT_GENOME143484	d__Bacteria;p__Bacteroidota;c__Bacteroidia;o__Bacteroidales;f__Bacteroidaceae;g__Bacteroides;s__Bacteroides intestinalis	Bacteroidota	2984	0.00013
GUT_GENOME237499	d__Bacteria;p__Firmicutes_A;c__Clostridia;o__Oscillospirales;f__Ruminococcaceae;g__;s__	Firmicutes	2972	0.00013
GUT_GENOME007443	d__Bacteria;p__Bacteroidota;c__Bacteroidia;o__Bacteroidales;f__Marinifilaceae;g__Odoribacter;s__	Bacteroidota	2960	0.00013
GUT_GENOME000285	d__Bacteria;p__Bacteroidota;c__Bacteroidia;o__Bacteroidales;f__Rikenellaceae;g__Alistipes;s__Alistipes onderdonkii	Bacteroidota	2943	0.00013
GUT_GENOME254792	d__Bacteria;p__Firmicutes_A;c__Clostridia;o__TANB77;f__CAG-508;g__CAG-269;s__CAG-269 sp001916035	Firmicutes	2938	0.00013
GUT_GENOME262355	d__Bacteria;p__Firmicutes_A;c__Clostridia;o__Oscillospirales;f__Ruminococcaceae;g__Ruminococcus_C;s__Ruminococcus_C sp000437175	Firmicutes	2937	0.00013
GUT_GENOME088940	d__Bacteria;p__Firmicutes_A;c__Clostridia;o__Oscillospirales;f__Oscillospiraceae;g__F23-B02;s__	Firmicutes	2930	0.00013
GUT_GENOME121429	d__Bacteria;p__Firmicutes_A;c__Clostridia;o__Oscillospirales;f__Ruminococcaceae;g__Fournierella;s__	Firmicutes	2926	0.00013
GUT_GENOME000944	d__Bacteria;p__Bacteroidota;c__Bacteroidia;o__Bacteroidales;f__Tannerellaceae;g__Parabacteroides;s__	Bacteroidota	2924	0.00013
GUT_GENOME106502	d__Bacteria;p__Firmicutes_A;c__Clostridia;o__Lachnospirales;f__Lachnospiraceae;g__Blautia_A;s__	Firmicutes	2906	0.00013
GUT_GENOME206604	d__Bacteria;p__Actinobacteriota;c__Coriobacteriia;o__Coriobacteriales;f__Coriobacteriaceae;g__Collinsella;s__	Actinobacteria	2901	0.00013
8306RM_0517_006_G12	Clostridium_sp.3	Firmicutes	2897	0.00013
4492IJ_1118_049_C6	g__Bacteroides(UID2691)	Bacteroidota	2876	0.00012
GUT_GENOME257423	d__Bacteria;p__Firmicutes_A;c__Clostridia;o__Oscillospirales;f__Oscillospiraceae;g__Marseille-P3106;s__Marseille-P3106 sp900169975	Firmicutes	2869	0.00012
GUT_GENOME235498	d__Bacteria;p__Bacteroidota;c__Bacteroidia;o__Bacteroidales;f__Bacteroidaceae;g__Prevotella;s__	Bacteroidota	2853	0.00012
GUT_GENOME131689	d__Bacteria;p__Firmicutes_A;c__Clostridia;o__Oscillospirales;f__Oscillospiraceae;g__UBA5446;s__	Firmicutes	2851	0.00012
GUT_GENOME071857	d__Bacteria;p__Firmicutes_A;c__Clostridia;o__Lachnospirales;f__Lachnospiraceae;g__Blautia;s__	Firmicutes	2835	0.00012
GUT_GENOME009249	d__Bacteria;p__Firmicutes_A;c__Clostridia;o__4C28d-15;f__CAG-727;g__QALS01;s__QALS01 sp003150575	Firmicutes	2829	0.00012
8306RM_0517_006_D4	Unknown_genus_30	Unknown	2826	0.00012
GUT_GENOME005141	d__Bacteria;p__Firmicutes_A;c__Clostridia;o__Lachnospirales;f__Lachnospiraceae;g__Eisenbergiella;s__	Firmicutes	2811	0.00012
GUT_GENOME099050	d__Bacteria;p__Desulfobacterota;c__Desulfovibrionia;o__Desulfovibrionales;f__Desulfovibrionaceae;g__Bilophila;s__	Desulfobacterota	2770	0.00012
GUT_GENOME258823	d__Bacteria;p__Firmicutes_A;c__Clostridia;o__Oscillospirales;f__Ruminococcaceae;g__QANG01;s__	Firmicutes	2766	0.00012
GUT_GENOME084610	d__Bacteria;p__Firmicutes_A;c__Clostridia;o__Christensenellales;f__CAG-138;g__UBA1685;s__UBA1685 sp002320595	Firmicutes	2765	0.00012
GUT_GENOME095983	d__Bacteria;p__Firmicutes_A;c__Clostridia;o__Lachnospirales;f__Lachnospiraceae;g__Faecalicatena;s__Faecalicatena lactaris	Firmicutes	2752	0.00012
GUT_GENOME000603	d__Bacteria;p__Firmicutes_A;c__Clostridia;o__Peptostreptococcales;f__Anaerovoracaceae;g__;s__	Firmicutes	2745	0.00012
GUT_GENOME098798	d__Bacteria;p__Firmicutes_C;c__Negativicutes;o__Acidaminococcales;f__Acidaminococcaceae;g__Phascolarctobacterium;s__	Firmicutes	2731	0.00012
GUT_GENOME270676	d__Bacteria;p__Actinobacteriota;c__Coriobacteriia;o__Coriobacteriales;f__Coriobacteriaceae;g__Collinsella;s__	Actinobacteria	2716	0.00012
GUT_GENOME244598	d__Bacteria;p__Firmicutes_A;c__Clostridia;o__Lachnospirales;f__Lachnospiraceae;g__Blautia_A;s__	Firmicutes	2714	0.00012
GUT_GENOME098042	d__Bacteria;p__Firmicutes_A;c__Clostridia;o__Lachnospirales;f__Lachnospiraceae;g__Clostridium_M;s__	Firmicutes	2711	0.00012
GUT_GENOME143094	d__Bacteria;p__Firmicutes_A;c__Clostridia;o__Monoglobales;f__Monoglobaceae;g__Monoglobus;s__Monoglobus pectinilyticus	Firmicutes	2711	0.00012
GUT_GENOME005886	d__Bacteria;p__Firmicutes_A;c__Clostridia;o__Lachnospirales;f__Lachnospiraceae;g__CAG-95;s__	Firmicutes	2697	0.00012
GUT_GENOME260957	d__Bacteria;p__Firmicutes_A;c__Clostridia;o__Oscillospirales;f__Oscillospiraceae;g__CAG-170;s__CAG-170 sp000436735	Firmicutes	2681	0.00012
GUT_GENOME022845	d__Bacteria;p__Firmicutes_A;c__Clostridia;o__Lachnospirales;f__Lachnospiraceae;g__Hungatella_A;s__	Firmicutes	2666	0.00012
GUT_GENOME270730	d__Bacteria;p__Firmicutes_A;c__Clostridia;o__Oscillospirales;f__Oscillospiraceae;g__CAG-83;s__	Firmicutes	2652	0.00012
GUT_GENOME111977	d__Bacteria;p__Actinobacteriota;c__Coriobacteriia;o__Coriobacteriales;f__Coriobacteriaceae;g__Collinsella;s__	Actinobacteria	2652	0.00012
GUT_GENOME196106	d__Bacteria;p__Actinobacteriota;c__Coriobacteriia;o__Coriobacteriales;f__Coriobacteriaceae;g__Collinsella;s__	Actinobacteria	2642	0.00011
GUT_GENOME159485	d__Bacteria;p__Firmicutes_A;c__Clostridia;o__Oscillospirales;f__Oscillospiraceae;g__CAG-83;s__CAG-83 sp000435555	Firmicutes	2634	0.00011
GUT_GENOME096573	d__Bacteria;p__Bacteroidota;c__Bacteroidia;o__Bacteroidales;f__Rikenellaceae;g__Alistipes;s__Alistipes timonensis	Bacteroidota	2631	0.00011
GUT_GENOME000128	d__Bacteria;p__Firmicutes_A;c__Clostridia;o__Lachnospirales;f__Lachnospiraceae;g__CAG-603;s__CAG-603 sp900066105	Firmicutes	2631	0.00011
8131GG_1118_056_H10	o__Clostridiales(UID1212)	Firmicutes	2621	0.00011
0262AD_0917_052_G5	o__Clostridiales(UID1226)	Firmicutes	2618	0.00011
GUT_GENOME036899	d__Bacteria;p__Firmicutes_A;c__Clostridia;o__Oscillospirales;f__Oscillospiraceae;g__Oscillibacter;s__	Firmicutes	2612	0.00011
GUT_GENOME280032	d__Bacteria;p__Firmicutes_A;c__Clostridia;o__Oscillospirales;f__Acutalibacteraceae;g__Ruminococcus_E;s__Ruminococcus_E bromii_A	Firmicutes	2602	0.00011
9684EK_0218_060_B11	o__Bacteroidales(UID2657)	Bacteroidota	2601	0.00011
GUT_GENOME098909	d__Bacteria;p__Firmicutes_A;c__Clostridia;o__Oscillospirales;f__Ruminococcaceae;g__Gemmiger;s__	Firmicutes	2598	0.00011
GUT_GENOME000725	d__Bacteria;p__Firmicutes_A;c__Clostridia;o__Lachnospirales;f__Lachnospiraceae;g__Hungatella;s__Hungatella hathewayi	Firmicutes	2596	0.00011
GUT_GENOME152519	d__Bacteria;p__Bacteroidota;c__Bacteroidia;o__Bacteroidales;f__Tannerellaceae;g__Parabacteroides;s__	Bacteroidota	2595	0.00011
GUT_GENOME000718	d__Bacteria;p__Firmicutes_A;c__Clostridia;o__Lachnospirales;f__Lachnospiraceae;g__Tyzzerella;s__Tyzzerella nexilis	Firmicutes	2595	0.00011
GUT_GENOME243809	d__Bacteria;p__Firmicutes_A;c__Clostridia;o__Oscillospirales;f__Acutalibacteraceae;g__;s__	Firmicutes	2579	0.00011
GUT_GENOME001177	d__Bacteria;p__Firmicutes_A;c__Clostridia;o__Lachnospirales;f__Lachnospiraceae;g__;s__	Firmicutes	2578	0.00011
GUT_GENOME211792	d__Bacteria;p__Actinobacteriota;c__Coriobacteriia;o__Coriobacteriales;f__Coriobacteriaceae;g__Collinsella;s__	Actinobacteria	2570	0.00011
8306RM_0517_006_H1	Unknown_genus_21	Unknown	2560	0.00011
aa_0143_0087_g9	Coprococcus_eutactus	Firmicutes	2558	0.00011
GUT_GENOME246551	d__Bacteria;p__Firmicutes_A;c__Clostridia;o__Oscillospirales;f__Acutalibacteraceae;g__Clostridium_A;s__	Firmicutes	2547	0.00011
GUT_GENOME118160	d__Bacteria;p__Bacteroidota;c__Bacteroidia;o__Bacteroidales;f__Bacteroidaceae;g__Prevotella;s__	Bacteroidota	2547	0.00011
GUT_GENOME098242	d__Bacteria;p__Firmicutes_A;c__Clostridia;o__Oscillospirales;f__Ruminococcaceae;g__Phocea;s__Phocea massiliensis	Firmicutes	2544	0.00011
GUT_GENOME140082	d__Bacteria;p__Bacteroidota;c__Bacteroidia;o__Bacteroidales;f__Bacteroidaceae;g__Paraprevotella;s__	Bacteroidota	2543	0.00011
4492IJ_1118_049_C9	o__Bacteroidales(UID2657)	Bacteroidota	2537	0.00011
GUT_GENOME069124	d__Bacteria;p__Bacteroidota;c__Bacteroidia;o__Bacteroidales;f__Bacteroidaceae;g__Prevotellamassilia;s__	Bacteroidota	2532	0.00011
GUT_GENOME260294	d__Bacteria;p__Firmicutes_A;c__Clostridia;o__Lachnospirales;f__Lachnospiraceae;g__Fusicatenibacter;s__	Firmicutes	2512	0.00011
GUT_GENOME125072	d__Bacteria;p__Firmicutes_A;c__Clostridia;o__Oscillospirales;f__Ruminococcaceae;g__Gemmiger;s__	Firmicutes	2499	0.00011
GUT_GENOME111584	d__Bacteria;p__Firmicutes_A;c__Clostridia;o__Lachnospirales;f__Lachnospiraceae;g__TF01-11;s__TF01-11 sp000436755	Firmicutes	2498	0.00011
2807EA_1118_063_F9	o__Clostridiales(UID1226)	Firmicutes	2497	0.00011
GUT_GENOME272761	d__Bacteria;p__Firmicutes_A;c__Clostridia;o__Lachnospirales;f__Lachnospiraceae;g__Agathobacter;s__	Firmicutes	2477	0.00011
GUT_GENOME095991	d__Bacteria;p__Bacteroidota;c__Bacteroidia;o__Bacteroidales;f__Bacteroidaceae;g__Bacteroides;s__Bacteroides eggerthii	Bacteroidota	2473	0.00011
GUT_GENOME066545	d__Bacteria;p__Firmicutes_A;c__Clostridia;o__Oscillospirales;f__Ruminococcaceae;g__Ruminococcus_C;s__Ruminococcus_C sp000980705	Firmicutes	2471	0.00011
bf_0095_0070_h2	Bifidobacterium_catenulatum	Actinobacteria	2471	0.00011
GUT_GENOME276106	d__Bacteria;p__Firmicutes_A;c__Clostridia;o__Oscillospirales;f__Oscillospiraceae;g__CAG-83;s__	Firmicutes	2460	0.00011
GUT_GENOME140265	d__Bacteria;p__Firmicutes_A;c__Clostridia;o__Lachnospirales;f__Lachnospiraceae;g__Blautia;s__Blautia sp000436935	Firmicutes	2456	0.00011
GUT_GENOME130358	d__Bacteria;p__Firmicutes_A;c__Clostridia;o__Lachnospirales;f__Lachnospiraceae;g__UC5-1-2E3;s__UC5-1-2E3 sp001304875	Firmicutes	2450	0.00011
GUT_GENOME262194	d__Bacteria;p__Firmicutes_A;c__Clostridia;o__Lachnospirales;f__Lachnospiraceae;g__Roseburia;s__	Firmicutes	2445	0.00011
GUT_GENOME122227	d__Bacteria;p__Firmicutes_A;c__Clostridia;o__Lachnospirales;f__Lachnospiraceae;g__GCA-900066575;s__	Firmicutes	2444	0.00011
GUT_GENOME119700	d__Bacteria;p__Firmicutes_A;c__Clostridia;o__Lachnospirales;f__Lachnospiraceae;g__Marvinbryantia;s__	Firmicutes	2442	0.00011
5645FP_0918_058_H1	f__Lachnospiraceae(UID1286)	Firmicutes	2429	0.00011
GUT_GENOME087393	d__Bacteria;p__Firmicutes_A;c__Clostridia;o__Oscillospirales;f__Oscillospiraceae;g__UBA738;s__	Firmicutes	2423	0.00011
GUT_GENOME198844	d__Bacteria;p__Firmicutes_A;c__Clostridia;o__Oscillospirales;f__Oscillospiraceae;g__CAG-110;s__	Firmicutes	2405	0.0001
GUT_GENOME076944	d__Bacteria;p__Firmicutes_A;c__Clostridia;o__Oscillospirales;f__Acutalibacteraceae;g__UBA4871;s__	Firmicutes	2405	0.0001
GUT_GENOME018957	d__Bacteria;p__Firmicutes_A;c__Clostridia;o__Lachnospirales;f__Lachnospiraceae;g__Blautia_A;s__	Firmicutes	2405	0.0001
GUT_GENOME116624	d__Bacteria;p__Cyanobacteria;c__Vampirovibrionia;o__Gastranaerophilales;f__Gastranaerophilaceae;g__CAG-484;s__	Cyanobacteriota	2403	0.0001
GUT_GENOME246864	d__Bacteria;p__Bacteroidota;c__Bacteroidia;o__Bacteroidales;f__Bacteroidaceae;g__Prevotella;s__Prevotella oris	Bacteroidota	2386	0.0001
GUT_GENOME092106	d__Bacteria;p__Actinobacteriota;c__Coriobacteriia;o__Coriobacteriales;f__Coriobacteriaceae;g__Collinsella;s__	Actinobacteria	2361	0.0001
GUT_GENOME106095	d__Bacteria;p__Firmicutes_A;c__Clostridia;o__Oscillospirales;f__Ruminococcaceae;g__Gemmiger;s__	Firmicutes	2359	0.0001
GUT_GENOME081475	d__Bacteria;p__Firmicutes_A;c__Clostridia;o__Oscillospirales;f__Ruminococcaceae;g__Pygmaiobacter;s__	Firmicutes	2357	0.0001
GUT_GENOME277404	d__Bacteria;p__Bacteroidota;c__Bacteroidia;o__Bacteroidales;f__Bacteroidaceae;g__Prevotella;s__	Bacteroidota	2357	0.0001
GUT_GENOME096063	d__Bacteria;p__Bacteroidota;c__Bacteroidia;o__Bacteroidales;f__Bacteroidaceae;g__Bacteroides;s__Bacteroides fragilis	Bacteroidota	2349	0.0001
0471HH_0918_059_F1	p__Actinobacteria(UID2112)	Actinobacteria	2346	0.0001
5359PL_0918_053_D4	o__Clostridiales(UID1212)	Firmicutes	2336	0.0001
GUT_GENOME080845	d__Bacteria;p__Bacteroidota;c__Bacteroidia;o__Bacteroidales;f__Bacteroidaceae;g__Prevotella;s__Prevotella sp000834015	Bacteroidota	2336	0.0001
GUT_GENOME277087	d__Bacteria;p__Firmicutes_A;c__Clostridia;o__Oscillospirales;f__Oscillospiraceae;g__ER4;s__	Firmicutes	2336	0.0001
GUT_GENOME000010	d__Bacteria;p__Firmicutes_A;c__Clostridia;o__Oscillospirales;f__Ruminococcaceae;g__Anaerotruncus;s__Anaerotruncus colihominis	Firmicutes	2333	0.0001
GUT_GENOME141226	d__Bacteria;p__Firmicutes_A;c__Clostridia;o__Oscillospirales;f__Oscillospiraceae;g__Intestinimonas;s__Intestinimonas butyriciproducens	Firmicutes	2327	0.0001
GUT_GENOME091189	d__Bacteria;p__Actinobacteriota;c__Coriobacteriia;o__Coriobacteriales;f__Coriobacteriaceae;g__Collinsella;s__	Actinobacteria	2325	0.0001
GUT_GENOME140104	d__Bacteria;p__Firmicutes_A;c__Clostridia;o__Lachnospirales;f__Lachnospiraceae;g__;s__	Firmicutes	2318	0.0001
GUT_GENOME001105	d__Bacteria;p__Firmicutes_A;c__Clostridia;o__Lachnospirales;f__Lachnospiraceae;g__UBA9502;s__	Firmicutes	2311	0.0001
GUT_GENOME044136	d__Bacteria;p__Firmicutes_A;c__Clostridia;o__Oscillospirales;f__Oscillospiraceae;g__ER4;s__	Firmicutes	2296	0.0001
GUT_GENOME001488	d__Bacteria;p__Bacteroidota;c__Bacteroidia;o__Bacteroidales;f__Bacteroidaceae;g__Bacteroides_B;s__Bacteroides_B massiliensis	Bacteroidota	2293	0.0001
GUT_GENOME143156	d__Bacteria;p__Firmicutes;c__Bacilli;o__Erysipelotrichales;f__Erysipelatoclostridiaceae;g__Erysipelatoclostridium;s__Erysipelatoclostridium sp003024675	Firmicutes	2288	0.0001
GUT_GENOME274466	d__Bacteria;p__Desulfobacterota;c__Desulfovibrionia;o__Desulfovibrionales;f__Desulfovibrionaceae;g__Bilophila;s__	Desulfobacterota	2285	0.0001
GUT_GENOME246554	d__Bacteria;p__Actinobacteriota;c__Coriobacteriia;o__Coriobacteriales;f__Coriobacteriaceae;g__Collinsella;s__	Actinobacteria	2285	0.0001
GUT_GENOME004615	d__Bacteria;p__Actinobacteriota;c__Coriobacteriia;o__Coriobacteriales;f__Eggerthellaceae;g__CAG-1427;s__	Actinobacteria	2280	0.0001
GUT_GENOME175622	d__Bacteria;p__Actinobacteriota;c__Coriobacteriia;o__Coriobacteriales;f__Coriobacteriaceae;g__Collinsella;s__	Actinobacteria	2279	0.0001
GUT_GENOME262065	d__Bacteria;p__Actinobacteriota;c__Actinobacteria;o__Actinomycetales;f__Actinomycetaceae;g__Pauljensenia;s__Pauljensenia bouchesdurhonensis	Actinobacteria	2275	0.0001
am_0171_0068_f3	Bacteroides_fragilis	Bacteroidota	2271	0.0001
GUT_GENOME096020	d__Bacteria;p__Firmicutes_A;c__Clostridia;o__Oscillospirales;f__Ruminococcaceae;g__Gemmiger;s__Gemmiger variabile	Firmicutes	2263	0.0001
8144JZ_0517_029_G7	Roseburia_sp.	Firmicutes	2263	0.0001
GUT_GENOME001355	d__Bacteria;p__Firmicutes;c__Bacilli;o__Lactobacillales;f__Streptococcaceae;g__Lactococcus;s__Lactococcus lactis	Firmicutes	2257	0.0001
1462YY_0218_030_D4	Unknown_genus_38	Unknown	2252	0.0001
GUT_GENOME111314	d__Bacteria;p__Firmicutes_A;c__Clostridia;o__Christensenellales;f__Christensenellaceae;g__;s__	Firmicutes	2244	0.0001
GUT_GENOME254915	d__Bacteria;p__Bacteroidota;c__Bacteroidia;o__Bacteroidales;f__UBA932;g__RC9;s__	Bacteroidota	2243	0.0001
GUT_GENOME232915	d__Bacteria;p__Firmicutes_A;c__Clostridia;o__Christensenellales;f__CAG-74;g__;s__	Firmicutes	2234	0.0001
GUT_GENOME159364	d__Bacteria;p__Firmicutes_A;c__Clostridia;o__;f__;g__;s__	Firmicutes	2233	0.0001
GUT_GENOME112856	d__Bacteria;p__Bacteroidota;c__Bacteroidia;o__Bacteroidales;f__Bacteroidaceae;g__Prevotella;s__Prevotella sp003447235	Bacteroidota	2229	0.0001
GUT_GENOME095938	d__Bacteria;p__Actinobacteriota;c__Actinobacteria;o__Actinomycetales;f__Bifidobacteriaceae;g__Bifidobacterium;s__Bifidobacterium infantis	Actinobacteria	2229	0.0001
GUT_GENOME126127	d__Bacteria;p__Actinobacteriota;c__Coriobacteriia;o__Coriobacteriales;f__Coriobacteriaceae;g__Collinsella;s__Collinsella aerofaciens_F	Actinobacteria	2226	0.0001
bk_0021_0020_d1	Bacteroides_salyersiae	Bacteroidota	2222	0.0001
GUT_GENOME005475	d__Bacteria;p__Actinobacteriota;c__Coriobacteriia;o__Coriobacteriales;f__Coriobacteriaceae;g__Collinsella;s__	Actinobacteria	2221	0.0001
GUT_GENOME142596	d__Bacteria;p__Bacteroidota;c__Bacteroidia;o__Bacteroidales;f__Bacteroidaceae;g__Prevotellamassilia;s__Prevotellamassilia timonensis	Bacteroidota	2208	0.0001
GUT_GENOME000612	d__Bacteria;p__Firmicutes_A;c__Clostridia;o__Oscillospirales;f__Ruminococcaceae;g__Anaerotruncus;s__Anaerotruncus rubiinfantis	Firmicutes	2186	9e-05
GUT_GENOME239115	d__Bacteria;p__Firmicutes_A;c__Clostridia;o__Oscillospirales;f__Oscillospiraceae;g__UBA1777;s__	Firmicutes	2159	9e-05
GUT_GENOME255109	d__Bacteria;p__Bacteroidota;c__Bacteroidia;o__Bacteroidales;f__Rikenellaceae;g__Alistipes_A;s__Alistipes_A ihumii	Bacteroidota	2150	9e-05
GUT_GENOME284871	d__Bacteria;p__Firmicutes;c__Bacilli;o__Erysipelotrichales;f__Erysipelotrichaceae;g__Faecalicoccus;s__	Firmicutes	2149	9e-05
GUT_GENOME140245	d__Bacteria;p__Bacteroidota;c__Bacteroidia;o__Bacteroidales;f__Tannerellaceae;g__Parabacteroides;s__Parabacteroides gordonii	Bacteroidota	2148	9e-05
GUT_GENOME026217	d__Bacteria;p__Firmicutes_A;c__Clostridia;o__Oscillospirales;f__Oscillospiraceae;g__UBA738;s__	Firmicutes	2146	9e-05
GUT_GENOME225144	d__Bacteria;p__Firmicutes_A;c__Clostridia;o__Lachnospirales;f__Lachnospiraceae;g__Faecalicatena;s__	Firmicutes	2144	9e-05
GUT_GENOME040261	d__Bacteria;p__Actinobacteriota;c__Coriobacteriia;o__Coriobacteriales;f__Coriobacteriaceae;g__Collinsella;s__	Actinobacteria	2141	9e-05
GUT_GENOME154896	d__Bacteria;p__Firmicutes_A;c__Clostridia;o__Oscillospirales;f__Oscillospiraceae;g__CAG-83;s__CAG-83 sp003539495	Firmicutes	2130	9e-05
GUT_GENOME001189	d__Bacteria;p__Bacteroidota;c__Bacteroidia;o__Bacteroidales;f__Marinifilaceae;g__Butyricimonas;s__Butyricimonas virosa	Bacteroidota	2127	9e-05
GUT_GENOME158068	d__Bacteria;p__Firmicutes_A;c__Clostridia;o__Oscillospirales;f__Oscillospiraceae;g__Oscillibacter;s__	Firmicutes	2126	9e-05
GUT_GENOME157273	d__Bacteria;p__Firmicutes_A;c__Clostridia;o__Lachnospirales;f__Lachnospiraceae;g__CAG-95;s__	Firmicutes	2122	9e-05
GUT_GENOME274675	d__Bacteria;p__Firmicutes_A;c__Clostridia;o__4C28d-15;f__CAG-727;g__UBA7597;s__	Firmicutes	2120	9e-05
GUT_GENOME096302	d__Bacteria;p__Firmicutes;c__Bacilli;o__Erysipelotrichales;f__Erysipelotrichaceae;g__Holdemania;s__Holdemania massiliensis	Firmicutes	2115	9e-05
GUT_GENOME001806	d__Bacteria;p__Firmicutes;c__Bacilli;o__Lactobacillales;f__Streptococcaceae;g__Streptococcus;s__Streptococcus mutans	Firmicutes	2111	9e-05
GUT_GENOME195758	d__Bacteria;p__Proteobacteria;c__Gammaproteobacteria;o__Burkholderiales;f__Burkholderiaceae;g__Parasutterella;s__	Proteobacteria	2105	9e-05
GUT_GENOME238994	d__Bacteria;p__Bacteroidota;c__Bacteroidia;o__Bacteroidales;f__Bacteroidaceae;g__Prevotella;s__	Bacteroidota	2097	9e-05
GUT_GENOME157213	d__Bacteria;p__Bacteroidota;c__Bacteroidia;o__Bacteroidales;f__Bacteroidaceae;g__Prevotella;s__Prevotella sp002251295	Bacteroidota	2095	9e-05
GUT_GENOME096174	d__Bacteria;p__Bacteroidota;c__Bacteroidia;o__Bacteroidales;f__Bacteroidaceae;g__Bacteroides_A;s__Bacteroides_A plebeius	Bacteroidota	2092	9e-05
GUT_GENOME117212	d__Bacteria;p__Firmicutes_A;c__Clostridia;o__Lachnospirales;f__Lachnospiraceae;g__UBA7096;s__	Firmicutes	2084	9e-05
GUT_GENOME048959	d__Bacteria;p__Actinobacteriota;c__Coriobacteriia;o__Coriobacteriales;f__Coriobacteriaceae;g__Collinsella;s__	Actinobacteria	2080	9e-05
GUT_GENOME207461	d__Bacteria;p__Actinobacteriota;c__Coriobacteriia;o__Coriobacteriales;f__Coriobacteriaceae;g__Collinsella;s__	Actinobacteria	2080	9e-05
GUT_GENOME269798	d__Bacteria;p__Firmicutes_A;c__Clostridia;o__4C28d-15;f__CAG-727;g__UBA10281;s__	Firmicutes	2071	9e-05
GUT_GENOME155722	d__Bacteria;p__Firmicutes_A;c__Clostridia;o__Oscillospirales;f__Butyricicoccaceae;g__;s__	Firmicutes	2069	9e-05
GUT_GENOME022392	d__Bacteria;p__Bacteroidota;c__Bacteroidia;o__Bacteroidales;f__UBA932;g__RC9;s__RC9 sp000431015	Bacteroidota	2065	9e-05
GUT_GENOME274699	d__Bacteria;p__Firmicutes_A;c__Clostridia;o__Oscillospirales;f__Butyricicoccaceae;g__UBA4644;s__	Firmicutes	2063	9e-05
4492IJ_1118_049_B1	k__Bacteria(UID2569)	unknown	2060	9e-05
GUT_GENOME161955	d__Bacteria;p__Actinobacteriota;c__Coriobacteriia;o__Coriobacteriales;f__Coriobacteriaceae;g__Collinsella;s__	Actinobacteria	2057	9e-05
GUT_GENOME127781	d__Bacteria;p__Firmicutes_A;c__Clostridia;o__Christensenellales;f__CAG-74;g__;s__	Firmicutes	2043	9e-05
GUT_GENOME101082	d__Bacteria;p__Bacteroidota;c__Bacteroidia;o__Bacteroidales;f__Marinifilaceae;g__Butyricimonas;s__Butyricimonas sp900258545	Bacteroidota	2034	9e-05
GUT_GENOME018156	d__Bacteria;p__Bacteroidota;c__Bacteroidia;o__Bacteroidales;f__UBA932;g__RC9;s__	Bacteroidota	2027	9e-05
GUT_GENOME015416	d__Bacteria;p__Firmicutes_A;c__Clostridia;o__Lachnospirales;f__Lachnospiraceae;g__Agathobacter;s__	Firmicutes	2024	9e-05
GUT_GENOME127776	d__Bacteria;p__Firmicutes_A;c__Clostridia;o__Christensenellales;f__CAG-74;g__;s__	Firmicutes	1992	9e-05
4013HR_0218_048_B1	o__Bacteroidales(UID2657)	Bacteroidota	1987	9e-05
GUT_GENOME035907	d__Bacteria;p__Actinobacteriota;c__Coriobacteriia;o__Coriobacteriales;f__Coriobacteriaceae;g__Collinsella;s__Collinsella sp002232035	Actinobacteria	1986	9e-05
3321JW_0918_045_F2	o__Bacteroidales(UID2657)	Bacteroidota	1985	9e-05
GUT_GENOME173857	d__Bacteria;p__Firmicutes_A;c__Clostridia;o__Oscillospirales;f__Oscillospiraceae;g__;s__	Firmicutes	1979	9e-05
GUT_GENOME133372	d__Bacteria;p__Bacteroidota;c__Bacteroidia;o__Bacteroidales;f__Bacteroidaceae;g__Prevotella;s__	Bacteroidota	1969	9e-05
GUT_GENOME031806	d__Bacteria;p__Actinobacteriota;c__Coriobacteriia;o__Coriobacteriales;f__Coriobacteriaceae;g__Collinsella;s__	Actinobacteria	1964	9e-05
GUT_GENOME137446	d__Bacteria;p__Firmicutes_A;c__Clostridia;o__Peptostreptococcales;f__Anaerovoracaceae;g__Emergencia;s__	Firmicutes	1962	9e-05
GUT_GENOME042972	d__Bacteria;p__Actinobacteriota;c__Coriobacteriia;o__Coriobacteriales;f__Coriobacteriaceae;g__Collinsella;s__	Actinobacteria	1962	9e-05
GUT_GENOME016248	d__Bacteria;p__Firmicutes_A;c__Clostridia;o__Oscillospirales;f__Oscillospiraceae;g__Lawsonibacter;s__Lawsonibacter sp002160305	Firmicutes	1961	9e-05
GUT_GENOME001282	d__Bacteria;p__Bacteroidota;c__Bacteroidia;o__Bacteroidales;f__Bacteroidaceae;g__Prevotella;s__Prevotella stercorea	Bacteroidota	1954	8e-05
GUT_GENOME096879	d__Bacteria;p__Firmicutes_A;c__Clostridia;o__Lachnospirales;f__Lachnospiraceae;g__Hungatella;s__Hungatella sp000526575	Firmicutes	1952	8e-05
8131GG_1118_056_E8	o__Clostridiales(UID1212)	Firmicutes	1946	8e-05
GUT_GENOME277106	d__Bacteria;p__Firmicutes_A;c__Clostridia;o__Oscillospirales;f__Oscillospiraceae;g__CAG-83;s__	Firmicutes	1940	8e-05
GUT_GENOME127797	d__Bacteria;p__Firmicutes_A;c__Clostridia;o__Christensenellales;f__UBA1750;g__UBA7102;s__	Firmicutes	1939	8e-05
GUT_GENOME090745	d__Bacteria;p__Firmicutes_A;c__Clostridia;o__TANB77;f__CAG-508;g__CAG-269;s__CAG-269 sp000435535	Firmicutes	1930	8e-05
GUT_GENOME029137	d__Bacteria;p__Actinobacteriota;c__Coriobacteriia;o__Coriobacteriales;f__Coriobacteriaceae;g__Collinsella;s__	Actinobacteria	1930	8e-05
GUT_GENOME048143	d__Bacteria;p__Firmicutes_A;c__Clostridia;o__Oscillospirales;f__Acutalibacteraceae;g__;s__	Firmicutes	1923	8e-05
GUT_GENOME199111	d__Bacteria;p__Actinobacteriota;c__Coriobacteriia;o__Coriobacteriales;f__Coriobacteriaceae;g__Collinsella;s__	Actinobacteria	1906	8e-05
GUT_GENOME158963	d__Bacteria;p__Firmicutes_A;c__Clostridia;o__Oscillospirales;f__Acutalibacteraceae;g__;s__	Firmicutes	1904	8e-05
GUT_GENOME221775	d__Bacteria;p__Firmicutes_A;c__Clostridia;o__Oscillospirales;f__Oscillospiraceae;g__;s__	Firmicutes	1899	8e-05
GUT_GENOME065504	d__Bacteria;p__Firmicutes;c__Bacilli;o__Erysipelotrichales;f__Erysipelotrichaceae;g__Absiella;s__	Firmicutes	1898	8e-05
GUT_GENOME148088	d__Bacteria;p__Firmicutes;c__Bacilli;o__Lactobacillales;f__Streptococcaceae;g__Streptococcus;s__Streptococcus sp001556435	Firmicutes	1898	8e-05
GUT_GENOME128610	d__Bacteria;p__Actinobacteriota;c__Coriobacteriia;o__Coriobacteriales;f__Coriobacteriaceae;g__Collinsella;s__	Actinobacteria	1888	8e-05
GUT_GENOME128365	d__Bacteria;p__Actinobacteriota;c__Coriobacteriia;o__Coriobacteriales;f__Coriobacteriaceae;g__Collinsella;s__	Actinobacteria	1879	8e-05
GUT_GENOME122359	d__Bacteria;p__Bacteroidota;c__Bacteroidia;o__Bacteroidales;f__Tannerellaceae;g__Parabacteroides;s__Parabacteroides sp900155425	Bacteroidota	1873	8e-05
GUT_GENOME086787	d__Bacteria;p__Firmicutes_A;c__Clostridia;o__Oscillospirales;f__Ruminococcaceae;g__Ruminococcus_C;s__Ruminococcus_C sp000433635	Firmicutes	1871	8e-05
GUT_GENOME096402	d__Bacteria;p__Firmicutes_A;c__Clostridia;o__Lachnospirales;f__Lachnospiraceae;g__Eubacterium_I;s__Eubacterium_I ramulus	Firmicutes	1865	8e-05
GUT_GENOME140278	d__Bacteria;p__Firmicutes_A;c__Clostridia;o__Lachnospirales;f__Lachnospiraceae;g__Sellimonas;s__Sellimonas sp002161525	Firmicutes	1863	8e-05
GUT_GENOME152603	d__Bacteria;p__Firmicutes_A;c__Clostridia;o__Oscillospirales;f__Oscillospiraceae;g__CAG-110;s__	Firmicutes	1862	8e-05
2807EA_1118_063_E6	o__Clostridiales(UID1226)	Firmicutes	1855	8e-05
GUT_GENOME107760	d__Bacteria;p__Bacteroidota;c__Bacteroidia;o__Bacteroidales;f__Bacteroidaceae;g__Prevotella;s__Prevotella sp000434975	Bacteroidota	1845	8e-05
8306RM_0517_006_E7	Unknown_genus_25	Unknown	1843	8e-05
GUT_GENOME023484	d__Bacteria;p__Firmicutes_A;c__Clostridia;o__Lachnospirales;f__Lachnospiraceae;g__Anaerostipes;s__	Firmicutes	1842	8e-05
GUT_GENOME213516	d__Bacteria;p__Actinobacteriota;c__Coriobacteriia;o__Coriobacteriales;f__Coriobacteriaceae;g__Collinsella;s__	Actinobacteria	1840	8e-05
7652PC_0417_003_B10	Bacteroides_faecis	Bacteroidota	1837	8e-05
GUT_GENOME190117	d__Bacteria;p__Firmicutes_A;c__Clostridia;o__Oscillospirales;f__Acutalibacteraceae;g__UBA1691;s__UBA1691 sp002320555	Firmicutes	1830	8e-05
GUT_GENOME010448	d__Bacteria;p__Firmicutes_A;c__Clostridia;o__4C28d-15;f__CAG-727;g__;s__	Firmicutes	1824	8e-05
GUT_GENOME278952	d__Bacteria;p__Actinobacteriota;c__Coriobacteriia;o__Coriobacteriales;f__Coriobacteriaceae;g__Collinsella;s__	Actinobacteria	1823	8e-05
GUT_GENOME104146	d__Bacteria;p__Actinobacteriota;c__Coriobacteriia;o__Coriobacteriales;f__Coriobacteriaceae;g__Collinsella;s__	Actinobacteria	1821	8e-05
GUT_GENOME025678	d__Bacteria;p__Firmicutes_A;c__Clostridia;o__Oscillospirales;f__Ruminococcaceae;g__Gemmiger;s__	Firmicutes	1819	8e-05
GUT_GENOME079004	d__Bacteria;p__Actinobacteriota;c__Coriobacteriia;o__Coriobacteriales;f__Coriobacteriaceae;g__Collinsella;s__	Actinobacteria	1814	8e-05
GUT_GENOME159031	d__Bacteria;p__Firmicutes_A;c__Clostridia;o__Monoglobales;f__UBA1381;g__UBA4716;s__	Firmicutes	1801	8e-05
GUT_GENOME158155	d__Bacteria;p__Firmicutes_A;c__Clostridia;o__Oscillospirales;f__Oscillospiraceae;g__Oscillibacter;s__	Firmicutes	1798	8e-05
GUT_GENOME011515	d__Bacteria;p__Firmicutes_A;c__Clostridia;o__Oscillospirales;f__Oscillospiraceae;g__Oscillibacter;s__	Firmicutes	1789	8e-05
GUT_GENOME151017	d__Bacteria;p__Fusobacteriota;c__Fusobacteriia;o__Fusobacteriales;f__Fusobacteriaceae;g__Fusobacterium_A;s__	Fusobacteriota	1788	8e-05
GUT_GENOME128517	d__Bacteria;p__Bacteroidota;c__Bacteroidia;o__Bacteroidales;f__Bacteroidaceae;g__Prevotella;s__Prevotella sp900290275	Bacteroidota	1786	8e-05
GUT_GENOME121481	d__Bacteria;p__Actinobacteriota;c__Coriobacteriia;o__Coriobacteriales;f__Coriobacteriaceae;g__Collinsella;s__	Actinobacteria	1785	8e-05
GUT_GENOME114436	d__Bacteria;p__Cyanobacteria;c__Vampirovibrionia;o__Gastranaerophilales;f__Gastranaerophilaceae;g__CAG-484;s__	Cyanobacteriota	1783	8e-05
4452YQ_0918_057_F10	o__Clostridiales(UID1212)	Firmicutes	1782	8e-05
GUT_GENOME140045	d__Bacteria;p__Firmicutes;c__Bacilli;o__Erysipelotrichales;f__Erysipelotrichaceae;g__Absiella;s__	Firmicutes	1779	8e-05
GUT_GENOME104910	d__Bacteria;p__Firmicutes_A;c__Clostridia;o__Oscillospirales;f__Oscillospiraceae;g__CAG-83;s__	Firmicutes	1775	8e-05
GUT_GENOME019200	d__Bacteria;p__Firmicutes_A;c__Clostridia;o__Oscillospirales;f__Ruminococcaceae;g__Faecalibacterium;s__	Firmicutes	1770	8e-05
GUT_GENOME000984	d__Bacteria;p__Actinobacteriota;c__Coriobacteriia;o__Coriobacteriales;f__Coriobacteriaceae;g__Collinsella;s__	Actinobacteria	1766	8e-05
GUT_GENOME209822	d__Bacteria;p__Actinobacteriota;c__Coriobacteriia;o__Coriobacteriales;f__Coriobacteriaceae;g__Collinsella;s__	Actinobacteria	1757	8e-05
GUT_GENOME080309	d__Bacteria;p__Actinobacteriota;c__Coriobacteriia;o__Coriobacteriales;f__Coriobacteriaceae;g__Collinsella;s__	Actinobacteria	1754	8e-05
3050YG_0918_062_C10	o__Clostridiales(UID1212)	Firmicutes	1750	8e-05
GUT_GENOME033290	d__Bacteria;p__Firmicutes_A;c__Clostridia;o__Oscillospirales;f__Acutalibacteraceae;g__UBA1691;s__	Firmicutes	1749	8e-05
GUT_GENOME096179	d__Bacteria;p__Firmicutes_A;c__Clostridia;o__Lachnospirales;f__Lachnospiraceae;g__Faecalicatena;s__Faecalicatena fissicatena	Firmicutes	1746	8e-05
GUT_GENOME260354	d__Bacteria;p__Firmicutes_A;c__Clostridia;o__Christensenellales;f__Christensenellaceae;g__;s__	Firmicutes	1745	8e-05
GUT_GENOME137833	d__Bacteria;p__Actinobacteriota;c__Coriobacteriia;o__Coriobacteriales;f__Coriobacteriaceae;g__Collinsella;s__	Actinobacteria	1727	7e-05
GUT_GENOME247103	d__Bacteria;p__Firmicutes_A;c__Clostridia;o__Oscillospirales;f__Oscillospiraceae;g__CAG-110;s__	Firmicutes	1726	7e-05
GUT_GENOME243060	d__Bacteria;p__Actinobacteriota;c__Coriobacteriia;o__Coriobacteriales;f__Coriobacteriaceae;g__Collinsella;s__Collinsella aerofaciens_F	Actinobacteria	1723	7e-05
GUT_GENOME089207	d__Bacteria;p__Firmicutes_A;c__Clostridia;o__Oscillospirales;f__Acutalibacteraceae;g__Acutalibacter;s__	Firmicutes	1714	7e-05
GUT_GENOME120636	d__Bacteria;p__Actinobacteriota;c__Coriobacteriia;o__Coriobacteriales;f__Coriobacteriaceae;g__Collinsella;s__	Actinobacteria	1713	7e-05
GUT_GENOME252665	d__Bacteria;p__Firmicutes_A;c__Clostridia;o__Oscillospirales;f__Oscillospiraceae;g__;s__	Firmicutes	1712	7e-05
GUT_GENOME024543	d__Bacteria;p__Firmicutes_A;c__Clostridia;o__Oscillospirales;f__Oscillospiraceae;g__CAG-83;s__	Firmicutes	1711	7e-05
GUT_GENOME096366	d__Bacteria;p__Bacteroidota;c__Bacteroidia;o__Bacteroidales;f__Bacteroidaceae;g__Bacteroides;s__Bacteroides salyersiae	Bacteroidota	1705	7e-05
GUT_GENOME093565	d__Bacteria;p__Actinobacteriota;c__Coriobacteriia;o__Coriobacteriales;f__Coriobacteriaceae;g__Collinsella;s__	Actinobacteria	1705	7e-05
8131GG_1118_056_F6	f__Lachnospiraceae(UID1286)	Firmicutes	1699	7e-05
GUT_GENOME175986	d__Bacteria;p__Firmicutes_A;c__Clostridia;o__Peptostreptococcales;f__Anaerovoracaceae;g__CAG-145;s__CAG-145 sp000435715	Firmicutes	1698	7e-05
GUT_GENOME282610	d__Bacteria;p__Firmicutes_A;c__Clostridia;o__Lachnospirales;f__Lachnospiraceae;g__;s__	Firmicutes	1695	7e-05
GUT_GENOME103234	d__Bacteria;p__Firmicutes_A;c__Clostridia;o__Lachnospirales;f__Lachnospiraceae;g__UBA7096;s__	Firmicutes	1687	7e-05
GUT_GENOME089515	d__Bacteria;p__Firmicutes_B;c__Peptococcia;o__Peptococcales;f__Peptococcaceae;g__;s__	Firmicutes	1684	7e-05
GUT_GENOME000732	d__Bacteria;p__Firmicutes_A;c__Clostridia;o__Lachnospirales;f__Lachnospiraceae;g__CAG-45;s__CAG-45 sp000438375	Firmicutes	1684	7e-05
GUT_GENOME140272	d__Bacteria;p__Firmicutes_A;c__Clostridia;o__Lachnospirales;f__Lachnospiraceae;g__Coprococcus;s__Coprococcus sp000433075	Firmicutes	1684	7e-05
GUT_GENOME140043	d__Bacteria;p__Firmicutes_A;c__Clostridia;o__Lachnospirales;f__Lachnospiraceae;g__Eisenbergiella;s__	Firmicutes	1672	7e-05
GUT_GENOME259561	d__Bacteria;p__Firmicutes_A;c__Clostridia;o__Oscillospirales;f__Oscillospiraceae;g__ER4;s__	Firmicutes	1671	7e-05
GUT_GENOME261579	d__Bacteria;p__Firmicutes_A;c__Clostridia;o__Lachnospirales;f__Lachnospiraceae;g__Dorea;s__	Firmicutes	1668	7e-05
GUT_GENOME001341	d__Bacteria;p__Bacteroidota;c__Bacteroidia;o__Bacteroidales;f__Bacteroidaceae;g__Bacteroides;s__Bacteroides sp003545565	Bacteroidota	1665	7e-05
GUT_GENOME103007	d__Bacteria;p__Firmicutes_A;c__Clostridia;o__Oscillospirales;f__Ruminococcaceae;g__Ruminococcus;s__	Firmicutes	1665	7e-05
GUT_GENOME014138	d__Bacteria;p__Firmicutes_A;c__Clostridia;o__Lachnospirales;f__Lachnospiraceae;g__UBA2882;s__	Firmicutes	1664	7e-05
GUT_GENOME103765	d__Bacteria;p__Firmicutes_A;c__Clostridia;o__Lachnospirales;f__Lachnospiraceae;g__Blautia;s__Blautia hansenii	Firmicutes	1663	7e-05
GUT_GENOME273906	d__Bacteria;p__Actinobacteriota;c__Coriobacteriia;o__Coriobacteriales;f__Coriobacteriaceae;g__Collinsella;s__	Actinobacteria	1662	7e-05
GUT_GENOME115935	d__Bacteria;p__Bacteroidota;c__Bacteroidia;o__Bacteroidales;f__Bacteroidaceae;g__Prevotella;s__	Bacteroidota	1661	7e-05
8144JZ_0517_029_F2	Catenibacterium_sp.2	Firmicutes	1659	7e-05
GUT_GENOME110466	d__Bacteria;p__Bacteroidota;c__Bacteroidia;o__Bacteroidales;f__UBA932;g__RC9;s__	Bacteroidota	1656	7e-05
GUT_GENOME129695	d__Bacteria;p__Firmicutes_A;c__Clostridia;o__Oscillospirales;f__Ruminococcaceae;g__Negativibacillus;s__	Firmicutes	1655	7e-05
GUT_GENOME000623	d__Bacteria;p__Firmicutes_A;c__Clostridia;o__Lachnospirales;f__Lachnospiraceae;g__Blautia_A;s__Blautia_A sp000433815	Firmicutes	1652	7e-05
GUT_GENOME158606	d__Bacteria;p__Firmicutes_A;c__Clostridia;o__Oscillospirales;f__Acutalibacteraceae;g__;s__	Firmicutes	1648	7e-05
GUT_GENOME066712	d__Bacteria;p__Firmicutes_A;c__Clostridia;o__Monoglobales;f__;g__;s__	Firmicutes	1643	7e-05
GUT_GENOME239662	d__Bacteria;p__Bacteroidota;c__Bacteroidia;o__Bacteroidales;f__Bacteroidaceae;g__Bacteroides;s__Bacteroides stercoris	Bacteroidota	1643	7e-05
GUT_GENOME024743	d__Bacteria;p__Bacteroidota;c__Bacteroidia;o__Bacteroidales;f__Bacteroidaceae;g__Prevotella;s__	Bacteroidota	1631	7e-05
GUT_GENOME159262	d__Bacteria;p__Bacteroidota;c__Bacteroidia;o__Bacteroidales;f__Bacteroidaceae;g__Bacteroides;s__	Bacteroidota	1626	7e-05
GUT_GENOME145983	d__Bacteria;p__Proteobacteria;c__Gammaproteobacteria;o__Enterobacterales;f__Enterobacteriaceae;g__Escherichia;s__Escherichia fergusonii	Proteobacteria	1625	7e-05
GUT_GENOME216940	d__Bacteria;p__Bacteroidota;c__Bacteroidia;o__Bacteroidales;f__Marinifilaceae;g__Butyricimonas;s__	Bacteroidota	1623	7e-05
GUT_GENOME065370	d__Bacteria;p__Actinobacteriota;c__Actinobacteria;o__Actinomycetales;f__Actinomycetaceae;g__Pauljensenia;s__Pauljensenia sp000278725	Actinobacteria	1618	7e-05
GUT_GENOME093693	d__Bacteria;p__Firmicutes_A;c__Clostridia;o__Oscillospirales;f__Ruminococcaceae;g__D5;s__D5 sp900113995	Firmicutes	1616	7e-05
GUT_GENOME088921	d__Bacteria;p__Actinobacteriota;c__Coriobacteriia;o__Coriobacteriales;f__Coriobacteriaceae;g__Collinsella;s__Collinsella sp000763055	Actinobacteria	1615	7e-05
GUT_GENOME226303	d__Bacteria;p__Bacteroidota;c__Bacteroidia;o__Bacteroidales;f__Bacteroidaceae;g__Prevotella;s__	Bacteroidota	1602	7e-05
GUT_GENOME118058	d__Bacteria;p__Bacteroidota;c__Bacteroidia;o__Bacteroidales;f__Bacteroidaceae;g__Prevotella;s__Prevotella sp900315955	Bacteroidota	1598	7e-05
GUT_GENOME000308	d__Bacteria;p__Firmicutes_A;c__Clostridia;o__Lachnospirales;f__Lachnospiraceae;g__Lachnospira;s__Lachnospira rogosae	Firmicutes	1590	7e-05
GUT_GENOME014888	d__Bacteria;p__Bacteroidota;c__Bacteroidia;o__Bacteroidales;f__Bacteroidaceae;g__Prevotella;s__	Bacteroidota	1590	7e-05
GUT_GENOME096401	d__Bacteria;p__Firmicutes;c__Bacilli;o__Erysipelotrichales;f__Erysipelotrichaceae;g__Faecalitalea;s__Faecalitalea cylindroides	Firmicutes	1581	7e-05
GUT_GENOME114974	d__Bacteria;p__Actinobacteriota;c__Coriobacteriia;o__Coriobacteriales;f__Coriobacteriaceae;g__Collinsella;s__	Actinobacteria	1581	7e-05
GUT_GENOME219276	d__Bacteria;p__Bacteroidota;c__Bacteroidia;o__Bacteroidales;f__Coprobacteraceae;g__Coprobacter;s__	Bacteroidota	1580	7e-05
GUT_GENOME093124	d__Bacteria;p__Firmicutes_A;c__Clostridia;o__Christensenellales;f__CAG-74;g__;s__	Firmicutes	1579	7e-05
8131GG_1118_056_C12	o__Clostridiales(UID1226)	Firmicutes	1573	7e-05
GUT_GENOME211769	d__Bacteria;p__Actinobacteriota;c__Coriobacteriia;o__Coriobacteriales;f__Coriobacteriaceae;g__Collinsella;s__	Actinobacteria	1571	7e-05
GUT_GENOME096185	d__Bacteria;p__Bacteroidota;c__Bacteroidia;o__Bacteroidales;f__Bacteroidaceae;g__Bacteroides;s__Bacteroides fluxus	Bacteroidota	1568	7e-05
GUT_GENOME285322	d__Bacteria;p__Firmicutes_A;c__Clostridia;o__Lachnospirales;f__Lachnospiraceae;g__Blautia_A;s__	Firmicutes	1567	7e-05
GUT_GENOME180310	d__Bacteria;p__Actinobacteriota;c__Coriobacteriia;o__Coriobacteriales;f__Coriobacteriaceae;g__Collinsella;s__	Actinobacteria	1566	7e-05
GUT_GENOME032966	d__Bacteria;p__Firmicutes_A;c__Clostridia;o__Lachnospirales;f__Lachnospiraceae;g__Blautia_A;s__	Firmicutes	1558	7e-05
GUT_GENOME096706	d__Bacteria;p__Firmicutes_A;c__Clostridia;o__Lachnospirales;f__Lachnospiraceae;g__Tyzzerella;s__	Firmicutes	1552	7e-05
GUT_GENOME110833	d__Bacteria;p__Firmicutes_A;c__Clostridia;o__Lachnospirales;f__Lachnospiraceae;g__COE1;s__	Firmicutes	1547	7e-05
GUT_GENOME001490	d__Bacteria;p__Firmicutes;c__Bacilli;o__Erysipelotrichales;f__Erysipelatoclostridiaceae;g__Catenibacterium;s__Catenibacterium sp000437715	Firmicutes	1541	7e-05
GUT_GENOME081328	d__Bacteria;p__Firmicutes_A;c__Clostridia;o__Oscillospirales;f__Oscillospiraceae;g__;s__	Firmicutes	1538	7e-05
GUT_GENOME091092	d__Bacteria;p__Firmicutes_A;c__Clostridia;o__Lachnospirales;f__Lachnospiraceae;g__Agathobacter;s__	Firmicutes	1537	7e-05
GUT_GENOME234729	d__Bacteria;p__Bacteroidota;c__Bacteroidia;o__Bacteroidales;f__Bacteroidaceae;g__Prevotella;s__	Bacteroidota	1527	7e-05
GUT_GENOME149380	d__Bacteria;p__Bacteroidota;c__Bacteroidia;o__Bacteroidales;f__Bacteroidaceae;g__Bacteroides_B;s__	Bacteroidota	1524	7e-05
GUT_GENOME237442	d__Bacteria;p__Firmicutes_A;c__Clostridia;o__Oscillospirales;f__Oscillospiraceae;g__CAG-110;s__	Firmicutes	1523	7e-05
GUT_GENOME283627	d__Bacteria;p__Firmicutes_A;c__Clostridia;o__Lachnospirales;f__Lachnospiraceae;g__CAG-81;s__	Firmicutes	1520	7e-05
GUT_GENOME000658	d__Bacteria;p__Firmicutes_A;c__Clostridia;o__Lachnospirales;f__Lachnospiraceae;g__Eubacterium_G;s__Eubacterium_G sp000434315	Firmicutes	1514	7e-05
3606MB_1118_055_C1	f__Lachnospiraceae(UID1256)	Firmicutes	1505	7e-05
GUT_GENOME033131	d__Bacteria;p__Firmicutes_A;c__Clostridia;o__Oscillospirales;f__Oscillospiraceae;g__Oscillibacter;s__	Firmicutes	1502	7e-05
GUT_GENOME105597	d__Bacteria;p__Actinobacteriota;c__Coriobacteriia;o__Coriobacteriales;f__Coriobacteriaceae;g__Collinsella;s__	Actinobacteria	1502	7e-05
GUT_GENOME256840	d__Bacteria;p__Firmicutes_A;c__Clostridia;o__Oscillospirales;f__Acutalibacteraceae;g__;s__	Firmicutes	1495	6e-05
GUT_GENOME131087	d__Bacteria;p__Firmicutes_A;c__Clostridia;o__Lachnospirales;f__Lachnospiraceae;g__Blautia;s__Blautia sp003287895	Firmicutes	1495	6e-05
GUT_GENOME257123	d__Bacteria;p__Firmicutes_A;c__Clostridia;o__Oscillospirales;f__Oscillospiraceae;g__UBA1777;s__	Firmicutes	1495	6e-05
GUT_GENOME254975	d__Bacteria;p__Firmicutes_A;c__Clostridia;o__Lachnospirales;f__Lachnospiraceae;g__Eubacterium_G;s__	Firmicutes	1489	6e-05
9818IA_1118_067_C2	o__Bacteroidales(UID2657)	Bacteroidota	1488	6e-05
1462YY_0218_030_D10	Catenibacterium_sp.	Firmicutes	1478	6e-05
1462YY_0218_030_E1	Alistipes_senegalensis	Bacteroidota	1476	6e-05
GUT_GENOME280299	d__Bacteria;p__Actinobacteriota;c__Coriobacteriia;o__Coriobacteriales;f__Coriobacteriaceae;g__Collinsella;s__	Actinobacteria	1475	6e-05
GUT_GENOME000496	d__Bacteria;p__Firmicutes_A;c__Clostridia;o__Lachnospirales;f__Lachnospiraceae;g__GCA-900066755;s__	Firmicutes	1474	6e-05
GUT_GENOME102441	d__Bacteria;p__Firmicutes_A;c__Clostridia;o__;f__;g__;s__	Firmicutes	1469	6e-05
GUT_GENOME109963	d__Bacteria;p__Firmicutes_A;c__Clostridia;o__Lachnospirales;f__Lachnospiraceae;g__CAG-590;s__	Firmicutes	1466	6e-05
GUT_GENOME208943	d__Bacteria;p__Actinobacteriota;c__Coriobacteriia;o__Coriobacteriales;f__Coriobacteriaceae;g__Collinsella;s__	Actinobacteria	1461	6e-05
GUT_GENOME136883	d__Bacteria;p__Actinobacteriota;c__Coriobacteriia;o__Coriobacteriales;f__Coriobacteriaceae;g__Collinsella;s__Collinsella sp000434535	Actinobacteria	1460	6e-05
GUT_GENOME176043	d__Bacteria;p__Firmicutes_A;c__Clostridia;o__Oscillospirales;f__Ruminococcaceae;g__Ruminococcus;s__	Firmicutes	1451	6e-05
GUT_GENOME092360	d__Bacteria;p__Firmicutes_A;c__Clostridia;o__Oscillospirales;f__Oscillospiraceae;g__NK3B98;s__	Firmicutes	1447	6e-05
GUT_GENOME022295	d__Bacteria;p__Firmicutes;c__Bacilli;o__Erysipelotrichales;f__Erysipelatoclostridiaceae;g__Erysipelatoclostridium;s__	Firmicutes	1446	6e-05
GUT_GENOME239538	d__Bacteria;p__Firmicutes_A;c__Clostridia;o__Lachnospirales;f__Lachnospiraceae;g__CAG-95;s__	Firmicutes	1444	6e-05
GUT_GENOME043892	d__Bacteria;p__Firmicutes_A;c__Clostridia;o__Oscillospirales;f__Oscillospiraceae;g__CAG-170;s__	Firmicutes	1443	6e-05
GUT_GENOME024845	d__Bacteria;p__Firmicutes_A;c__Clostridia;o__Peptostreptococcales;f__Anaerovoracaceae;g__CAG-145;s__	Firmicutes	1441	6e-05
GUT_GENOME000767	d__Bacteria;p__Firmicutes_A;c__Clostridia;o__Lachnospirales;f__Lachnospiraceae;g__Sellimonas;s__Sellimonas intestinalis	Firmicutes	1441	6e-05
GUT_GENOME059449	d__Bacteria;p__Bacteroidota;c__Bacteroidia;o__Bacteroidales;f__Marinifilaceae;g__Odoribacter;s__	Bacteroidota	1439	6e-05
GUT_GENOME001681	d__Bacteria;p__Actinobacteriota;c__Coriobacteriia;o__Coriobacteriales;f__Coriobacteriaceae;g__Collinsella;s__	Actinobacteria	1439	6e-05
GUT_GENOME124650	d__Bacteria;p__Actinobacteriota;c__Coriobacteriia;o__Coriobacteriales;f__Coriobacteriaceae;g__Collinsella;s__	Actinobacteria	1431	6e-05
GUT_GENOME001677	d__Bacteria;p__Firmicutes_A;c__Clostridia;o__Lachnospirales;f__Lachnospiraceae;g__UBA9502;s__	Firmicutes	1430	6e-05
GUT_GENOME124265	d__Bacteria;p__Actinobacteriota;c__Coriobacteriia;o__Coriobacteriales;f__Coriobacteriaceae;g__Collinsella;s__	Actinobacteria	1429	6e-05
GUT_GENOME280504	d__Bacteria;p__Firmicutes_A;c__Clostridia;o__Oscillospirales;f__Oscillospiraceae;g__CAG-83;s__	Firmicutes	1428	6e-05
am_0224_0084_b8	Unknown_genus_1	Unknown	1428	6e-05
GUT_GENOME276476	d__Bacteria;p__Firmicutes_A;c__Clostridia;o__Oscillospirales;f__CAG-272;g__QALR01;s__	Firmicutes	1418	6e-05
GUT_GENOME243824	d__Bacteria;p__Firmicutes_A;c__Clostridia;o__Oscillospirales;f__Oscillospiraceae;g__Flavonifractor;s__	Firmicutes	1418	6e-05
GUT_GENOME180017	d__Bacteria;p__Actinobacteriota;c__Coriobacteriia;o__Coriobacteriales;f__Coriobacteriaceae;g__Collinsella;s__	Actinobacteria	1415	6e-05
GUT_GENOME217902	d__Bacteria;p__Firmicutes_G;c__SHA-98;o__DTUO25;f__;g__;s__	Firmicutes	1413	6e-05
GUT_GENOME131843	d__Bacteria;p__Firmicutes_A;c__Clostridia;o__Oscillospirales;f__Oscillospiraceae;g__UBA5446;s__	Firmicutes	1410	6e-05
GUT_GENOME062469	d__Bacteria;p__Actinobacteriota;c__Coriobacteriia;o__Coriobacteriales;f__Coriobacteriaceae;g__Collinsella;s__	Actinobacteria	1410	6e-05
GUT_GENOME043156	d__Bacteria;p__Actinobacteriota;c__Coriobacteriia;o__Coriobacteriales;f__Coriobacteriaceae;g__Collinsella;s__	Actinobacteria	1405	6e-05
GUT_GENOME096571	d__Bacteria;p__Firmicutes_A;c__Clostridia;o__Oscillospirales;f__Ruminococcaceae;g__Massilioclostridium;s__Massilioclostridium coli	Firmicutes	1402	6e-05
GUT_GENOME042389	d__Bacteria;p__Firmicutes_A;c__Clostridia;o__Oscillospirales;f__Oscillospiraceae;g__CAG-83;s__	Firmicutes	1402	6e-05
GUT_GENOME155959	d__Bacteria;p__Firmicutes_A;c__Clostridia;o__Lachnospirales;f__Lachnospiraceae;g__TF01-11;s__TF01-11 sp003149875	Firmicutes	1397	6e-05
GUT_GENOME142625	d__Bacteria;p__Firmicutes_A;c__Clostridia;o__Lachnospirales;f__Lachnospiraceae;g__Lachnoclostridium_A;s__Lachnoclostridium_A edouardi	Firmicutes	1396	6e-05
GUT_GENOME081696	d__Bacteria;p__Actinobacteriota;c__Coriobacteriia;o__Coriobacteriales;f__Coriobacteriaceae;g__Collinsella;s__	Actinobacteria	1393	6e-05
4452YQ_0918_057_E1	o__Clostridiales(UID1212)	Firmicutes	1392	6e-05
GUT_GENOME095997	d__Bacteria;p__Firmicutes_A;c__Clostridia;o__Lachnospirales;f__Lachnospiraceae;g__Butyrivibrio_A;s__Butyrivibrio_A crossotus	Firmicutes	1386	6e-05
GUT_GENOME258411	d__Bacteria;p__Firmicutes_A;c__Clostridia;o__Lachnospirales;f__Lachnospiraceae;g__;s__	Firmicutes	1386	6e-05
GUT_GENOME115597	d__Bacteria;p__Bacteroidota;c__Bacteroidia;o__Bacteroidales;f__Bacteroidaceae;g__Prevotella;s__	Bacteroidota	1384	6e-05
GUT_GENOME252582	d__Bacteria;p__Firmicutes_A;c__Clostridia;o__Oscillospirales;f__Oscillospiraceae;g__UBA1777;s__	Firmicutes	1383	6e-05
GUT_GENOME239789	d__Bacteria;p__Bacteroidota;c__Bacteroidia;o__Bacteroidales;f__Tannerellaceae;g__Parabacteroides;s__	Bacteroidota	1382	6e-05
GUT_GENOME098572	d__Bacteria;p__Firmicutes_A;c__Clostridia;o__Lachnospirales;f__Lachnospiraceae;g__Clostridium_Q;s__	Firmicutes	1381	6e-05
GUT_GENOME157264	d__Bacteria;p__Firmicutes_A;c__Clostridia;o__Lachnospirales;f__Lachnospiraceae;g__;s__	Firmicutes	1378	6e-05
GUT_GENOME059442	d__Bacteria;p__Firmicutes_A;c__Clostridia;o__TANB77;f__CAG-508;g__CAG-354;s__	Firmicutes	1372	6e-05
GUT_GENOME253317	d__Bacteria;p__Firmicutes_A;c__Clostridia;o__Oscillospirales;f__Oscillospiraceae;g__CAG-83;s__	Firmicutes	1370	6e-05
GUT_GENOME218891	d__Bacteria;p__Bacteroidota;c__Bacteroidia;o__Bacteroidales;f__Rikenellaceae;g__Alistipes;s__	Bacteroidota	1364	6e-05
9767GU_0717_018_F6	Unknown_genus_34	Unknown	1363	6e-05
GUT_GENOME255276	d__Bacteria;p__Proteobacteria;c__Gammaproteobacteria;o__Burkholderiales;f__Burkholderiaceae;g__Oxalobacter;s__	Proteobacteria	1356	6e-05
GUT_GENOME001340	d__Bacteria;p__Firmicutes;c__Bacilli;o__Erysipelotrichales;f__Erysipelotrichaceae;g__Absiella;s__	Firmicutes	1356	6e-05
GUT_GENOME098775	d__Bacteria;p__Firmicutes_A;c__Clostridia;o__Lachnospirales;f__Lachnospiraceae;g__Clostridium_M;s__	Firmicutes	1351	6e-05
GUT_GENOME047932	d__Bacteria;p__Actinobacteriota;c__Coriobacteriia;o__Coriobacteriales;f__Coriobacteriaceae;g__Collinsella;s__	Actinobacteria	1351	6e-05
GUT_GENOME095001	d__Bacteria;p__Firmicutes_A;c__Clostridia;o__Lachnospirales;f__Lachnospiraceae;g__TF01-11;s__	Firmicutes	1350	6e-05
GUT_GENOME196000	d__Bacteria;p__Actinobacteriota;c__Coriobacteriia;o__Coriobacteriales;f__Coriobacteriaceae;g__Collinsella;s__	Actinobacteria	1346	6e-05
GUT_GENOME175384	d__Bacteria;p__Actinobacteriota;c__Coriobacteriia;o__Coriobacteriales;f__Coriobacteriaceae;g__Collinsella;s__	Actinobacteria	1346	6e-05
GUT_GENOME021430	d__Bacteria;p__Actinobacteriota;c__Coriobacteriia;o__Coriobacteriales;f__Coriobacteriaceae;g__Collinsella;s__	Actinobacteria	1344	6e-05
GUT_GENOME216778	d__Bacteria;p__Firmicutes_A;c__Clostridia;o__Lachnospirales;f__Lachnospiraceae;g__Coprococcus;s__	Firmicutes	1340	6e-05
GUT_GENOME004333	d__Bacteria;p__Firmicutes_A;c__Clostridia;o__Lachnospirales;f__Lachnospiraceae;g__Blautia_A;s__	Firmicutes	1337	6e-05
GUT_GENOME018614	d__Bacteria;p__Verrucomicrobiota;c__Lentisphaeria;o__Victivallales;f__Victivallaceae;g__;s__	Verrucomicrobiota	1336	6e-05
GUT_GENOME130403	d__Bacteria;p__Actinobacteriota;c__Coriobacteriia;o__Coriobacteriales;f__Coriobacteriaceae;g__Collinsella;s__	Actinobacteria	1332	6e-05
GUT_GENOME096293	d__Bacteria;p__Firmicutes;c__Bacilli;o__Erysipelotrichales;f__Erysipelotrichaceae;g__Dielma;s__Dielma fastidiosa	Firmicutes	1330	6e-05
GUT_GENOME143189	d__Bacteria;p__Firmicutes_A;c__Clostridia;o__Oscillospirales;f__Oscillospiraceae;g__Ruminiclostridium_C;s__Ruminiclostridium_C sp000435295	Firmicutes	1327	6e-05
GUT_GENOME254947	d__Bacteria;p__Actinobacteriota;c__Coriobacteriia;o__Coriobacteriales;f__Coriobacteriaceae;g__Collinsella;s__Collinsella aerofaciens_F	Actinobacteria	1326	6e-05
GUT_GENOME096292	d__Bacteria;p__Bacteroidota;c__Bacteroidia;o__Bacteroidales;f__Rikenellaceae;g__Alistipes;s__Alistipes senegalensis	Bacteroidota	1324	6e-05
GUT_GENOME161213	d__Bacteria;p__Actinobacteriota;c__Coriobacteriia;o__Coriobacteriales;f__Coriobacteriaceae;g__Collinsella;s__	Actinobacteria	1324	6e-05
GUT_GENOME026187	d__Bacteria;p__Firmicutes_A;c__Clostridia;o__4C28d-15;f__CAG-727;g__UBA10281;s__	Firmicutes	1319	6e-05
GUT_GENOME276996	d__Bacteria;p__Actinobacteriota;c__Coriobacteriia;o__Coriobacteriales;f__Coriobacteriaceae;g__Collinsella;s__	Actinobacteria	1318	6e-05
GUT_GENOME127701	d__Bacteria;p__Firmicutes_A;c__Clostridia;o__Christensenellales;f__Christensenellaceae;g__;s__	Firmicutes	1317	6e-05
GUT_GENOME251583	d__Bacteria;p__Firmicutes_A;c__Clostridia;o__Oscillospirales;f__Oscillospiraceae;g__NK3B98;s__	Firmicutes	1314	6e-05
GUT_GENOME130814	d__Bacteria;p__Firmicutes_A;c__Clostridia;o__Oscillospirales;f__Oscillospiraceae;g__CAG-83;s__	Firmicutes	1312	6e-05
GUT_GENOME000259	d__Bacteria;p__Firmicutes_A;c__Clostridia;o__Lachnospirales;f__Lachnospiraceae;g__GCA-900066755;s__GCA-900066755 sp900066755	Firmicutes	1312	6e-05
GUT_GENOME199315	d__Bacteria;p__Actinobacteriota;c__Coriobacteriia;o__Coriobacteriales;f__Coriobacteriaceae;g__Collinsella;s__	Actinobacteria	1311	6e-05
GUT_GENOME237449	d__Bacteria;p__Firmicutes_A;c__Clostridia;o__Lachnospirales;f__Lachnospiraceae;g__;s__	Firmicutes	1305	6e-05
1325NM_0218_050_A1	o__Clostridiales(UID1226)	Firmicutes	1301	6e-05
GUT_GENOME130417	d__Bacteria;p__Firmicutes_A;c__Clostridia;o__Oscillospirales;f__Butyricicoccaceae;g__Agathobaculum;s__	Firmicutes	1297	6e-05
GUT_GENOME142496	d__Bacteria;p__Firmicutes_A;c__Clostridia;o__Lachnospirales;f__Lachnospiraceae;g__Dorea;s__Dorea faecis	Firmicutes	1295	6e-05
GUT_GENOME143232	d__Bacteria;p__Bacteroidota;c__Bacteroidia;o__Bacteroidales;f__Bacteroidaceae;g__Bacteroides;s__Bacteroides cellulosilyticus	Bacteroidota	1292	6e-05
GUT_GENOME064659	d__Bacteria;p__Firmicutes_A;c__Clostridia;o__Lachnospirales;f__Lachnospiraceae;g__CAG-56;s__	Firmicutes	1287	6e-05
GUT_GENOME190811	d__Bacteria;p__Firmicutes_A;c__Clostridia;o__Lachnospirales;f__Lachnospiraceae;g__Blautia_A;s__	Firmicutes	1283	6e-05
GUT_GENOME096701	d__Bacteria;p__Firmicutes_A;c__Clostridia;o__Oscillospirales;f__Oscillospiraceae;g__CAG-103;s__CAG-103 sp900317855	Firmicutes	1283	6e-05
GUT_GENOME123467	d__Bacteria;p__Actinobacteriota;c__Coriobacteriia;o__Coriobacteriales;f__Coriobacteriaceae;g__Collinsella;s__	Actinobacteria	1278	6e-05
GUT_GENOME001752	d__Bacteria;p__Firmicutes;c__Bacilli;o__Erysipelotrichales;f__Erysipelotrichaceae;g__CAG-536;s__CAG-536 sp000434355	Firmicutes	1273	6e-05
GUT_GENOME026837	d__Bacteria;p__Firmicutes_A;c__Clostridia;o__Oscillospirales;f__Oscillospiraceae;g__ER4;s__	Firmicutes	1269	6e-05
GUT_GENOME185633	d__Bacteria;p__Actinobacteriota;c__Coriobacteriia;o__Coriobacteriales;f__Coriobacteriaceae;g__Collinsella;s__	Actinobacteria	1269	6e-05
GUT_GENOME018575	d__Bacteria;p__Firmicutes_A;c__Clostridia;o__Oscillospirales;f__Ruminococcaceae;g__Ruminococcus_C;s__	Firmicutes	1262	5e-05
GUT_GENOME002158	d__Bacteria;p__Bacteroidota;c__Bacteroidia;o__Bacteroidales;f__Tannerellaceae;g__Parabacteroides;s__	Bacteroidota	1262	5e-05
GUT_GENOME122988	d__Bacteria;p__Firmicutes_A;c__Clostridia;o__Oscillospirales;f__Ruminococcaceae;g__;s__	Firmicutes	1258	5e-05
GUT_GENOME201873	d__Bacteria;p__Actinobacteriota;c__Coriobacteriia;o__Coriobacteriales;f__Coriobacteriaceae;g__Collinsella;s__	Actinobacteria	1257	5e-05
GUT_GENOME215855	d__Bacteria;p__Actinobacteriota;c__Coriobacteriia;o__Coriobacteriales;f__Coriobacteriaceae;g__Collinsella;s__	Actinobacteria	1249	5e-05
GUT_GENOME222694	d__Bacteria;p__Bacteroidota;c__Bacteroidia;o__Bacteroidales;f__Bacteroidaceae;g__Bacteroides;s__	Bacteroidota	1246	5e-05
GUT_GENOME000279	d__Bacteria;p__Firmicutes_A;c__Clostridia;o__Christensenellales;f__GCA-900066905;g__GCA-900066905;s__GCA-900066905 sp900066905	Firmicutes	1246	5e-05
GUT_GENOME096128	d__Bacteria;p__Actinobacteriota;c__Coriobacteriia;o__Coriobacteriales;f__Coriobacteriaceae;g__Collinsella;s__Collinsella aerofaciens	Actinobacteria	1245	5e-05
GUT_GENOME014311	d__Archaea;p__Euryarchaeota;c__Methanobacteria;o__Methanobacteriales;f__Methanobacteriaceae;g__Methanobrevibacter_A;s__	Euryarchaeota	1242	5e-05
GUT_GENOME007714	d__Bacteria;p__Firmicutes_A;c__Clostridia;o__Lachnospirales;f__Lachnospiraceae;g__SZUA-378;s__	Firmicutes	1241	5e-05
GUT_GENOME090444	d__Bacteria;p__Firmicutes;c__Bacilli;o__Erysipelotrichales;f__Erysipelotrichaceae;g__OEMR01;s__OEMR01 sp900199515	Firmicutes	1241	5e-05
GUT_GENOME143140	d__Bacteria;p__Actinobacteriota;c__Coriobacteriia;o__Coriobacteriales;f__Eggerthellaceae;g__Gordonibacter;s__	Actinobacteria	1241	5e-05
GUT_GENOME143497	d__Bacteria;p__Firmicutes_A;c__Clostridia;o__Lachnospirales;f__Lachnospiraceae;g__Lactonifactor;s__Lactonifactor longoviformis	Firmicutes	1241	5e-05
GUT_GENOME162823	d__Bacteria;p__Actinobacteriota;c__Coriobacteriia;o__Coriobacteriales;f__Coriobacteriaceae;g__Collinsella;s__Collinsella aerofaciens_F	Actinobacteria	1237	5e-05
GUT_GENOME233269	d__Bacteria;p__Bacteroidota;c__Bacteroidia;o__Bacteroidales;f__Muribaculaceae;g__;s__	Bacteroidota	1235	5e-05
GUT_GENOME164136	d__Bacteria;p__Actinobacteriota;c__Coriobacteriia;o__Coriobacteriales;f__Coriobacteriaceae;g__Collinsella;s__	Actinobacteria	1233	5e-05
GUT_GENOME222558	d__Bacteria;p__Firmicutes_A;c__Clostridia;o__Oscillospirales;f__Ruminococcaceae;g__Angelakisella;s__	Firmicutes	1231	5e-05
GUT_GENOME110766	d__Bacteria;p__Firmicutes_A;c__Clostridia;o__Lachnospirales;f__Lachnospiraceae;g__UBA11774;s__	Firmicutes	1231	5e-05
1462YY_0218_030_C9	Collinsella_sp.10	Actinobacteria	1230	5e-05
GUT_GENOME140233	d__Bacteria;p__Firmicutes_A;c__Clostridia;o__Lachnospirales;f__Lachnospiraceae;g__Eubacterium_I;s__Eubacterium_I ramulus_A	Firmicutes	1227	5e-05
GUT_GENOME163220	d__Bacteria;p__Actinobacteriota;c__Coriobacteriia;o__Coriobacteriales;f__Coriobacteriaceae;g__Collinsella;s__	Actinobacteria	1226	5e-05
GUT_GENOME284826	d__Bacteria;p__Firmicutes_A;c__Clostridia;o__Lachnospirales;f__Lachnospiraceae;g__Faecalicatena;s__	Firmicutes	1220	5e-05
GUT_GENOME136641	d__Bacteria;p__Firmicutes_A;c__Clostridia;o__Lachnospirales;f__Lachnospiraceae;g__Ruminococcus_A;s__Ruminococcus_A sp000432335	Firmicutes	1218	5e-05
5359PL_0918_053_H12	f__Lachnospiraceae(UID1286)	Firmicutes	1217	5e-05
GUT_GENOME138794	d__Bacteria;p__Firmicutes_A;c__Clostridia;o__Peptostreptococcales;f__Anaerovoracaceae;g__Emergencia;s__	Firmicutes	1212	5e-05
GUT_GENOME246834	d__Bacteria;p__Firmicutes_A;c__Clostridia;o__Oscillospirales;f__Oscillospiraceae;g__UBA1777;s__	Firmicutes	1211	5e-05
GUT_GENOME273305	d__Bacteria;p__Firmicutes_A;c__Clostridia;o__Oscillospirales;f__Oscillospiraceae;g__CAG-83;s__CAG-83 sp900313295	Firmicutes	1210	5e-05
GUT_GENOME016556	d__Bacteria;p__Actinobacteriota;c__Coriobacteriia;o__Coriobacteriales;f__Coriobacteriaceae;g__Collinsella;s__Collinsella sp002232035	Actinobacteria	1204	5e-05
GUT_GENOME273433	d__Bacteria;p__Firmicutes_A;c__Clostridia;o__Lachnospirales;f__Lachnospiraceae;g__Agathobacter;s__	Firmicutes	1201	5e-05
GUT_GENOME235903	d__Bacteria;p__Firmicutes_A;c__Clostridia;o__Lachnospirales;f__Lachnospiraceae;g__CAG-95;s__CAG-95 sp000436115	Firmicutes	1196	5e-05
GUT_GENOME066317	d__Bacteria;p__Actinobacteriota;c__Coriobacteriia;o__Coriobacteriales;f__Coriobacteriaceae;g__Collinsella;s__	Actinobacteria	1193	5e-05
GUT_GENOME239674	d__Bacteria;p__Actinobacteriota;c__Coriobacteriia;o__Coriobacteriales;f__Coriobacteriaceae;g__Collinsella;s__	Actinobacteria	1193	5e-05
GUT_GENOME269664	d__Bacteria;p__Firmicutes_A;c__Clostridia;o__Lachnospirales;f__Lachnospiraceae;g__Anaerostipes;s__	Firmicutes	1184	5e-05
GUT_GENOME140826	d__Bacteria;p__Proteobacteria;c__Gammaproteobacteria;o__Enterobacterales;f__Enterobacteriaceae;g__Escherichia;s__Escherichia sp000208585	Proteobacteria	1183	5e-05
GUT_GENOME131908	d__Bacteria;p__Firmicutes_A;c__Clostridia;o__Oscillospirales;f__Ruminococcaceae;g__Ruthenibacterium;s__	Firmicutes	1182	5e-05
2807EA_1118_063_C3	f__Lachnospiraceae(UID1256)	Firmicutes	1182	5e-05
GUT_GENOME196193	d__Bacteria;p__Actinobacteriota;c__Coriobacteriia;o__Coriobacteriales;f__Coriobacteriaceae;g__Collinsella;s__	Actinobacteria	1181	5e-05
GUT_GENOME149381	d__Bacteria;p__Bacteroidota;c__Bacteroidia;o__Bacteroidales;f__Bacteroidaceae;g__Bacteroides;s__	Bacteroidota	1179	5e-05
GUT_GENOME001877	d__Bacteria;p__Firmicutes_A;c__Clostridia;o__Lachnospirales;f__Lachnospiraceae;g__TF01-11;s__TF01-11 sp003524945	Firmicutes	1179	5e-05
GUT_GENOME272559	d__Bacteria;p__Actinobacteriota;c__Coriobacteriia;o__Coriobacteriales;f__Coriobacteriaceae;g__Collinsella;s__	Actinobacteria	1179	5e-05
GUT_GENOME143400	d__Bacteria;p__Firmicutes_A;c__Clostridia;o__Lachnospirales;f__Lachnospiraceae;g__Acetivibrio_A;s__Acetivibrio_A ethanolgignens	Firmicutes	1175	5e-05
GUT_GENOME239257	d__Bacteria;p__Firmicutes_A;c__Clostridia;o__Oscillospirales;f__Ruminococcaceae;g__Gemmiger;s__	Firmicutes	1175	5e-05
GUT_GENOME246434	d__Bacteria;p__Firmicutes_A;c__Clostridia;o__Lachnospirales;f__Lachnospiraceae;g__UBA7096;s__	Firmicutes	1174	5e-05
GUT_GENOME038356	d__Bacteria;p__Actinobacteriota;c__Coriobacteriia;o__Coriobacteriales;f__Coriobacteriaceae;g__Collinsella;s__	Actinobacteria	1173	5e-05
GUT_GENOME251277	d__Bacteria;p__Firmicutes_A;c__Clostridia;o__TANB77;f__CAG-508;g__CAG-269;s__CAG-269 sp001916055	Firmicutes	1172	5e-05
GUT_GENOME206546	d__Bacteria;p__Actinobacteriota;c__Coriobacteriia;o__Coriobacteriales;f__Coriobacteriaceae;g__Collinsella;s__	Actinobacteria	1172	5e-05
GUT_GENOME233273	d__Bacteria;p__Firmicutes_A;c__Clostridia;o__Lachnospirales;f__Lachnospiraceae;g__;s__	Firmicutes	1170	5e-05
GUT_GENOME120040	d__Bacteria;p__Firmicutes_A;c__Clostridia;o__Lachnospirales;f__Lachnospiraceae;g__Faecalicatena;s__	Firmicutes	1170	5e-05
GUT_GENOME129724	d__Bacteria;p__Actinobacteriota;c__Coriobacteriia;o__Coriobacteriales;f__Coriobacteriaceae;g__Collinsella;s__	Actinobacteria	1170	5e-05
GUT_GENOME001779	d__Bacteria;p__Firmicutes_A;c__Clostridia;o__Lachnospirales;f__Lachnospiraceae;g__UBA9502;s__UBA9502 sp003506385	Firmicutes	1166	5e-05
GUT_GENOME283379	d__Bacteria;p__Firmicutes_A;c__Clostridia;o__Oscillospirales;f__Oscillospiraceae;g__UBA5446;s__	Firmicutes	1165	5e-05
GUT_GENOME045186	d__Bacteria;p__Firmicutes_A;c__Clostridia;o__Lachnospirales;f__Lachnospiraceae;g__UBA9502;s__	Firmicutes	1163	5e-05
5359PL_0918_053_G10	k__Bacteria(UID2372)	unknown	1151	5e-05
GUT_GENOME029840	d__Bacteria;p__Actinobacteriota;c__Coriobacteriia;o__Coriobacteriales;f__Coriobacteriaceae;g__Collinsella;s__Collinsella sp002232035	Actinobacteria	1151	5e-05
GUT_GENOME060514	d__Bacteria;p__Firmicutes_A;c__Clostridia;o__Lachnospirales;f__Lachnospiraceae;g__Dorea;s__	Firmicutes	1150	5e-05
GUT_GENOME249773	d__Bacteria;p__Actinobacteriota;c__Coriobacteriia;o__Coriobacteriales;f__Coriobacteriaceae;g__Collinsella;s__	Actinobacteria	1149	5e-05
GUT_GENOME044676	d__Bacteria;p__Actinobacteriota;c__Coriobacteriia;o__Coriobacteriales;f__Coriobacteriaceae;g__Collinsella;s__	Actinobacteria	1148	5e-05
GUT_GENOME140342	d__Bacteria;p__Firmicutes_A;c__Clostridia;o__Oscillospirales;f__Acutalibacteraceae;g__Ruminococcus_E;s__	Firmicutes	1144	5e-05
GUT_GENOME031710	d__Bacteria;p__Actinobacteriota;c__Coriobacteriia;o__Coriobacteriales;f__Coriobacteriaceae;g__Collinsella;s__	Actinobacteria	1144	5e-05
GUT_GENOME103990	d__Bacteria;p__Firmicutes_A;c__Clostridia;o__Oscillospirales;f__Oscillospiraceae;g__UBA5446;s__	Firmicutes	1142	5e-05
GUT_GENOME103749	d__Bacteria;p__Firmicutes_A;c__Clostridia;o__Lachnospirales;f__Lachnospiraceae;g__Marvinbryantia;s__Marvinbryantia formatexigens	Firmicutes	1140	5e-05
GUT_GENOME100441	d__Bacteria;p__Firmicutes_A;c__Clostridia;o__Lachnospirales;f__Lachnospiraceae;g__Eubacterium_G;s__	Firmicutes	1140	5e-05
GUT_GENOME251968	d__Bacteria;p__Firmicutes_A;c__Clostridia;o__Christensenellales;f__QALW01;g__;s__	Firmicutes	1139	5e-05
GUT_GENOME160490	d__Bacteria;p__Actinobacteriota;c__Coriobacteriia;o__Coriobacteriales;f__Coriobacteriaceae;g__Collinsella;s__	Actinobacteria	1139	5e-05
GUT_GENOME220794	d__Bacteria;p__Firmicutes_A;c__Clostridia;o__Oscillospirales;f__Oscillospiraceae;g__CAG-110;s__	Firmicutes	1135	5e-05
GUT_GENOME001122	d__Bacteria;p__Actinobacteriota;c__Coriobacteriia;o__Coriobacteriales;f__Coriobacteriaceae;g__Collinsella;s__	Actinobacteria	1135	5e-05
GUT_GENOME235296	d__Bacteria;p__Firmicutes_A;c__Clostridia;o__Oscillospirales;f__CAG-272;g__;s__	Firmicutes	1134	5e-05
GUT_GENOME100857	d__Bacteria;p__Firmicutes_A;c__Clostridia;o__Peptostreptococcales;f__Anaerovoracaceae;g__UBA1191;s__	Firmicutes	1133	5e-05
2807EA_1118_063_H2	g__Streptococcus(UID561)	Firmicutes	1133	5e-05
GUT_GENOME092829	d__Bacteria;p__Firmicutes_A;c__Clostridia;o__Oscillospirales;f__Acutalibacteraceae;g__Acutalibacter;s__	Firmicutes	1131	5e-05
GUT_GENOME029877	d__Bacteria;p__Bacteroidota;c__Bacteroidia;o__Bacteroidales;f__Bacteroidaceae;g__Bacteroides;s__Bacteroides pyogenes	Bacteroidota	1130	5e-05
GUT_GENOME170498	d__Bacteria;p__Firmicutes_A;c__Clostridia;o__Oscillospirales;f__Oscillospiraceae;g__UBA1777;s__	Firmicutes	1130	5e-05
GUT_GENOME237335	d__Bacteria;p__Firmicutes_A;c__Clostridia;o__Lachnospirales;f__Lachnospiraceae;g__CAG-127;s__	Firmicutes	1126	5e-05
GUT_GENOME271908	d__Bacteria;p__Bacteroidota;c__Bacteroidia;o__Bacteroidales;f__Bacteroidaceae;g__Prevotella;s__Prevotella sp002265625	Bacteroidota	1122	5e-05
GUT_GENOME057155	d__Bacteria;p__Firmicutes_A;c__Clostridia;o__Lachnospirales;f__Lachnospiraceae;g__Blautia_A;s__	Firmicutes	1122	5e-05
GUT_GENOME206730	d__Bacteria;p__Firmicutes_A;c__Clostridia;o__Oscillospirales;f__QAMX01;g__;s__	Firmicutes	1121	5e-05
GUT_GENOME271436	d__Bacteria;p__Firmicutes_A;c__Clostridia;o__Oscillospirales;f__Oscillospiraceae;g__F23-B02;s__F23-B02 sp001916715	Firmicutes	1116	5e-05
GUT_GENOME259612	d__Bacteria;p__Actinobacteriota;c__Coriobacteriia;o__Coriobacteriales;f__Coriobacteriaceae;g__Collinsella;s__	Actinobacteria	1116	5e-05
GUT_GENOME096744	d__Bacteria;p__Actinobacteriota;c__Coriobacteriia;o__Coriobacteriales;f__Coriobacteriaceae;g__Collinsella;s__	Actinobacteria	1113	5e-05
GUT_GENOME219449	d__Bacteria;p__Bacteroidota;c__Bacteroidia;o__Bacteroidales;f__Bacteroidaceae;g__Prevotella;s__Prevotella melaninogenica	Bacteroidota	1111	5e-05
GUT_GENOME127152	d__Bacteria;p__Firmicutes_A;c__Clostridia;o__Christensenellales;f__CAG-138;g__Phil1;s__	Firmicutes	1110	5e-05
GUT_GENOME270304	d__Bacteria;p__Firmicutes_A;c__Clostridia;o__Lachnospirales;f__Lachnospiraceae;g__CAG-882;s__CAG-882 sp000435595	Firmicutes	1105	5e-05
GUT_GENOME096495	d__Bacteria;p__Firmicutes_A;c__Clostridia;o__Lachnospirales;f__Lachnospiraceae;g__Faecalicatena;s__Faecalicatena contorta_B	Firmicutes	1105	5e-05
GUT_GENOME007974	d__Bacteria;p__Firmicutes_A;c__Clostridia;o__Oscillospirales;f__Oscillospiraceae;g__CAG-170;s__CAG-170 sp003516765	Firmicutes	1102	5e-05
GUT_GENOME217399	d__Bacteria;p__Actinobacteriota;c__Coriobacteriia;o__Coriobacteriales;f__Coriobacteriaceae;g__Collinsella;s__	Actinobacteria	1101	5e-05
GUT_GENOME025577	d__Bacteria;p__Firmicutes_A;c__Clostridia;o__Christensenellales;f__CAG-138;g__;s__	Firmicutes	1100	5e-05
GUT_GENOME269177	d__Bacteria;p__Firmicutes_A;c__Clostridia;o__Oscillospirales;f__CAG-272;g__;s__	Firmicutes	1099	5e-05
GUT_GENOME088395	d__Bacteria;p__Firmicutes_C;c__Negativicutes;o__Veillonellales;f__Dialisteraceae;g__UBA1822;s__	Firmicutes	1098	5e-05
GUT_GENOME255792	d__Bacteria;p__Firmicutes_A;c__Clostridia;o__Oscillospirales;f__Oscillospiraceae;g__;s__	Firmicutes	1097	5e-05
GUT_GENOME000980	d__Bacteria;p__Firmicutes_A;c__Clostridia;o__Lachnospirales;f__Lachnospiraceae;g__Clostridium_M;s__	Firmicutes	1097	5e-05
GUT_GENOME096538	d__Bacteria;p__Firmicutes_A;c__Clostridia;o__Lachnospirales;f__Lachnospiraceae;g__Clostridium_M;s__Clostridium_M sp001517625	Firmicutes	1096	5e-05
GUT_GENOME117619	d__Bacteria;p__Bacteroidota;c__Bacteroidia;o__Bacteroidales;f__Bacteroidaceae;g__Bacteroides_A;s__Bacteroides_A sp000434735	Bacteroidota	1095	5e-05
GUT_GENOME017688	d__Bacteria;p__Cyanobacteria;c__Vampirovibrionia;o__Gastranaerophilales;f__Gastranaerophilaceae;g__Zag1;s__	Cyanobacteriota	1094	5e-05
GUT_GENOME039656	d__Bacteria;p__Actinobacteriota;c__Coriobacteriia;o__Coriobacteriales;f__Coriobacteriaceae;g__Collinsella;s__	Actinobacteria	1093	5e-05
GUT_GENOME096375	d__Bacteria;p__Firmicutes_A;c__Clostridia;o__Lachnospirales;f__Lachnospiraceae;g__Tyzzerella;s__Tyzzerella sp000411335	Firmicutes	1089	5e-05
GUT_GENOME026742	d__Bacteria;p__Firmicutes_A;c__Clostridia;o__Christensenellales;f__CAG-74;g__RUG563;s__	Firmicutes	1088	5e-05
GUT_GENOME283050	d__Bacteria;p__Firmicutes_A;c__Clostridia;o__Lachnospirales;f__Lachnospiraceae;g__Faecalicatena;s__	Firmicutes	1085	5e-05
GUT_GENOME283623	d__Bacteria;p__Firmicutes_A;c__Clostridia;o__Oscillospirales;f__Oscillospiraceae;g__;s__	Firmicutes	1085	5e-05
GUT_GENOME230902	d__Bacteria;p__Firmicutes_A;c__Clostridia;o__Lachnospirales;f__Lachnospiraceae;g__Lachnoclostridium;s__Lachnoclostridium phytofermentans_A	Firmicutes	1084	5e-05
am_0224_0086_f4	Unknown_genus_3	Unknown	1077	5e-05
GUT_GENOME195840	d__Bacteria;p__Actinobacteriota;c__Coriobacteriia;o__Coriobacteriales;f__Coriobacteriaceae;g__Collinsella;s__	Actinobacteria	1076	5e-05
6383DG_0717_005_G11	Ruminococcus_bromii	Firmicutes	1075	5e-05
6383DG_0717_005_G1	Streptococcus_salivarius_2	Firmicutes	1074	5e-05
GUT_GENOME258001	d__Bacteria;p__Actinobacteriota;c__Coriobacteriia;o__Coriobacteriales;f__Coriobacteriaceae;g__Collinsella;s__	Actinobacteria	1073	5e-05
GUT_GENOME077706	d__Bacteria;p__Firmicutes_A;c__Clostridia;o__Lachnospirales;f__Lachnospiraceae;g__Dorea;s__	Firmicutes	1071	5e-05
GUT_GENOME125783	d__Bacteria;p__Actinobacteriota;c__Coriobacteriia;o__Coriobacteriales;f__Coriobacteriaceae;g__Collinsella;s__	Actinobacteria	1071	5e-05
GUT_GENOME202428	d__Bacteria;p__Actinobacteriota;c__Coriobacteriia;o__Coriobacteriales;f__Coriobacteriaceae;g__Collinsella;s__	Actinobacteria	1068	5e-05
GUT_GENOME000094	d__Bacteria;p__Firmicutes;c__Bacilli;o__Lactobacillales;f__Streptococcaceae;g__Streptococcus;s__Streptococcus parasanguinis	Firmicutes	1066	5e-05
GUT_GENOME197266	d__Bacteria;p__Actinobacteriota;c__Coriobacteriia;o__Coriobacteriales;f__Coriobacteriaceae;g__Collinsella;s__	Actinobacteria	1066	5e-05
4492IJ_1118_049_H3	o__Bacteroidales(UID2621)	Bacteroidota	1065	5e-05
GUT_GENOME153344	d__Bacteria;p__Firmicutes_A;c__Clostridia;o__Oscillospirales;f__Oscillospiraceae;g__CAG-110;s__	Firmicutes	1064	5e-05
7652PC_0417_003_C11	Unknown_genus_22	Unknown	1062	5e-05
GUT_GENOME202152	d__Bacteria;p__Actinobacteriota;c__Coriobacteriia;o__Coriobacteriales;f__Coriobacteriaceae;g__Collinsella;s__	Actinobacteria	1061	5e-05
GUT_GENOME244005	d__Bacteria;p__Firmicutes_A;c__Clostridia;o__Lachnospirales;f__Lachnospiraceae;g__GCA-900066575;s__GCA-900066575 sp002160765	Firmicutes	1055	5e-05
GUT_GENOME042573	d__Bacteria;p__Actinobacteriota;c__Coriobacteriia;o__Coriobacteriales;f__Coriobacteriaceae;g__Collinsella;s__	Actinobacteria	1055	5e-05
GUT_GENOME257017	d__Bacteria;p__Firmicutes_A;c__Clostridia;o__Oscillospirales;f__UBA644_A;g__;s__	Firmicutes	1054	5e-05
GUT_GENOME109801	d__Bacteria;p__Firmicutes_A;c__Clostridia;o__Lachnospirales;f__Lachnospiraceae;g__CAG-632;s__CAG-632 sp002406015	Firmicutes	1051	5e-05
GUT_GENOME147109	d__Bacteria;p__Firmicutes_A;c__Clostridia;o__Christensenellales;f__Christensenellaceae;g__Christensenella;s__Christensenella minuta	Firmicutes	1047	5e-05
GUT_GENOME097975	d__Bacteria;p__Firmicutes_A;c__Clostridia;o__Lachnospirales;f__Lachnospiraceae;g__;s__	Firmicutes	1046	5e-05
GUT_GENOME119191	d__Bacteria;p__Firmicutes_A;c__Clostridia;o__Oscillospirales;f__Oscillospiraceae;g__Oscillibacter;s__Oscillibacter sp000436875	Firmicutes	1043	5e-05
GUT_GENOME108684	d__Bacteria;p__Firmicutes_A;c__Clostridia;o__Lachnospirales;f__Lachnospiraceae;g__Eubacterium_F;s__Eubacterium_F sp000434115	Firmicutes	1043	5e-05
GUT_GENOME000133	d__Bacteria;p__Firmicutes_A;c__Clostridia;o__Lachnospirales;f__Lachnospiraceae;g__Hungatella;s__Hungatella effluvii	Firmicutes	1042	5e-05
GUT_GENOME244171	d__Bacteria;p__Bacteroidota;c__Bacteroidia;o__Bacteroidales;f__Bacteroidaceae;g__Prevotella;s__Prevotella timonensis	Bacteroidota	1041	5e-05
GUT_GENOME145378	d__Bacteria;p__Proteobacteria;c__Gammaproteobacteria;o__Enterobacterales;f__Enterobacteriaceae;g__Escherichia;s__Escherichia albertii	Proteobacteria	1037	4e-05
GUT_GENOME023591	d__Bacteria;p__Firmicutes_A;c__Clostridia;o__Lachnospirales;f__Lachnospiraceae;g__CAG-590;s__CAG-590 sp000431135	Firmicutes	1037	4e-05
GUT_GENOME254213	d__Bacteria;p__Firmicutes_A;c__Clostridia;o__Oscillospirales;f__Oscillospiraceae;g__CAG-83;s__	Firmicutes	1036	4e-05
GUT_GENOME092757	d__Bacteria;p__Firmicutes_A;c__Clostridia;o__Lachnospirales;f__Lachnospiraceae;g__Faecalicatena;s__	Firmicutes	1034	4e-05
GUT_GENOME096206	d__Bacteria;p__Firmicutes_A;c__Clostridia;o__Lachnospirales;f__Lachnospiraceae;g__Faecalicatena;s__Faecalicatena glycyrrhizinilyticum	Firmicutes	1031	4e-05
8131GG_1118_056_D8	p__Actinobacteria(UID2112)	Actinobacteria	1030	4e-05
GUT_GENOME256939	d__Bacteria;p__Firmicutes_B;c__Dehalobacteriia;o__UBA4068;f__UBA4068;g__;s__	Firmicutes	1027	4e-05
GUT_GENOME225915	d__Bacteria;p__Firmicutes_A;c__Clostridia;o__Oscillospirales;f__Oscillospiraceae;g__Lawsonibacter;s__	Firmicutes	1026	4e-05
GUT_GENOME127497	d__Bacteria;p__Firmicutes_A;c__Clostridia;o__Oscillospirales;f__Butyricicoccaceae;g__UBA4644;s__	Firmicutes	1025	4e-05
GUT_GENOME036651	d__Bacteria;p__Firmicutes_A;c__Clostridia;o__Oscillospirales;f__Butyricicoccaceae;g__Agathobaculum;s__	Firmicutes	1024	4e-05
GUT_GENOME115210	d__Bacteria;p__Bacteroidota;c__Bacteroidia;o__Bacteroidales;f__Bacteroidaceae;g__Bacteroides_A;s__	Bacteroidota	1024	4e-05
GUT_GENOME247455	d__Bacteria;p__Firmicutes_A;c__Clostridia;o__Lachnospirales;f__Lachnospiraceae;g__Roseburia;s__	Firmicutes	1023	4e-05
GUT_GENOME180992	d__Bacteria;p__Actinobacteriota;c__Coriobacteriia;o__Coriobacteriales;f__Coriobacteriaceae;g__Collinsella;s__	Actinobacteria	1020	4e-05
GUT_GENOME210004	d__Bacteria;p__Actinobacteriota;c__Coriobacteriia;o__Coriobacteriales;f__Coriobacteriaceae;g__Collinsella;s__	Actinobacteria	1020	4e-05
GUT_GENOME116807	d__Bacteria;p__Firmicutes_A;c__Clostridia;o__Oscillospirales;f__Oscillospiraceae;g__UBA1777;s__	Firmicutes	1019	4e-05
GUT_GENOME096478	d__Bacteria;p__Actinobacteriota;c__Actinobacteria;o__Actinomycetales;f__Bifidobacteriaceae;g__Bifidobacterium;s__Bifidobacterium catenulatum	Actinobacteria	1018	4e-05
GUT_GENOME117625	d__Bacteria;p__Firmicutes_A;c__Clostridia;o__Lachnospirales;f__Lachnospiraceae;g__CAG-510;s__	Firmicutes	1017	4e-05
GUT_GENOME256115	d__Bacteria;p__Firmicutes_A;c__Clostridia;o__Oscillospirales;f__Oscillospiraceae;g__CAG-83;s__	Firmicutes	1015	4e-05
aa_0143_0089_a6	Collinsella_aerofaciens	Actinobacteria	1015	4e-05
GUT_GENOME096045	d__Bacteria;p__Firmicutes_A;c__Clostridia;o__Oscillospirales;f__Ruminococcaceae;g__Massilioclostridium;s__Massilioclostridium methylpentosum	Firmicutes	1010	4e-05
GUT_GENOME000137	d__Bacteria;p__Firmicutes_A;c__Clostridia;o__Oscillospirales;f__Ruminococcaceae;g__Massilimaliae;s__Massilimaliae timonensis	Firmicutes	1010	4e-05
GUT_GENOME067136	d__Bacteria;p__Firmicutes_A;c__Clostridia;o__Lachnospirales;f__Lachnospiraceae;g__CAG-56;s__	Firmicutes	1010	4e-05
GUT_GENOME027572	d__Bacteria;p__Actinobacteriota;c__Coriobacteriia;o__Coriobacteriales;f__Coriobacteriaceae;g__Collinsella;s__	Actinobacteria	1010	4e-05
GUT_GENOME185251	d__Bacteria;p__Actinobacteriota;c__Actinobacteria;o__Actinomycetales;f__Actinomycetaceae;g__Actinomyces;s__Actinomyces viscosus	Actinobacteria	1009	4e-05
GUT_GENOME096132	d__Bacteria;p__Actinobacteriota;c__Actinobacteria;o__Actinomycetales;f__Bifidobacteriaceae;g__Bifidobacterium;s__Bifidobacterium dentium	Actinobacteria	1009	4e-05
3790QQ_0218_002_H2	Bifidobacterium_dentium	Actinobacteria	1009	4e-05
GUT_GENOME122014	d__Bacteria;p__Firmicutes_A;c__Clostridia;o__Lachnospirales;f__Lachnospiraceae;g__;s__	Firmicutes	1007	4e-05
GUT_GENOME097394	d__Bacteria;p__Actinobacteriota;c__Coriobacteriia;o__Coriobacteriales;f__Coriobacteriaceae;g__Collinsella;s__	Actinobacteria	1007	4e-05
GUT_GENOME069692	d__Bacteria;p__Bacteroidota;c__Bacteroidia;o__Bacteroidales;f__Bacteroidaceae;g__Bacteroides_A;s__	Bacteroidota	1006	4e-05
GUT_GENOME204129	d__Bacteria;p__Firmicutes_A;c__Clostridia;o__Oscillospirales;f__Ruminococcaceae;g__Ruthenibacterium;s__	Firmicutes	1004	4e-05
GUT_GENOME065321	d__Bacteria;p__Firmicutes_A;c__Clostridia;o__Lachnospirales;f__Lachnospiraceae;g__Tyzzerella;s__	Firmicutes	1004	4e-05
GUT_GENOME043942	d__Bacteria;p__Firmicutes_A;c__Clostridia;o__Oscillospirales;f__Oscillospiraceae;g__CAG-103;s__CAG-103 sp900317855	Firmicutes	1004	4e-05
GUT_GENOME134382	d__Bacteria;p__Bacteroidota;c__Bacteroidia;o__Bacteroidales;f__Muribaculaceae;g__;s__	Bacteroidota	1003	4e-05
GUT_GENOME082534	d__Bacteria;p__Firmicutes_A;c__Clostridia;o__Lachnospirales;f__Lachnospiraceae;g__Roseburia;s__	Firmicutes	1003	4e-05
GUT_GENOME153166	d__Bacteria;p__Firmicutes_A;c__Clostridia;o__Oscillospirales;f__Oscillospiraceae;g__CAG-83;s__	Firmicutes	1001	4e-05
GUT_GENOME000994	d__Bacteria;p__Firmicutes_A;c__Clostridia;o__Lachnospirales;f__Lachnospiraceae;g__UBA9414;s__	Firmicutes	999	4e-05
GUT_GENOME015556	d__Bacteria;p__Firmicutes_A;c__Clostridia;o__Lachnospirales;f__Lachnospiraceae;g__Faecalicatena;s__	Firmicutes	998	4e-05
GUT_GENOME004807	d__Bacteria;p__Actinobacteriota;c__Actinobacteria;o__Actinomycetales;f__Actinomycetaceae;g__Pauljensenia;s__Pauljensenia keddieii	Actinobacteria	987	4e-05
GUT_GENOME001418	d__Bacteria;p__Bacteroidota;c__Bacteroidia;o__Bacteroidales;f__Bacteroidaceae;g__Bacteroides;s__Bacteroides fragilis_A	Bacteroidota	986	4e-05
GUT_GENOME096178	d__Bacteria;p__Firmicutes_A;c__Clostridia;o__Lachnospirales;f__Lachnospiraceae;g__Clostridium_Q;s__Clostridium_Q symbiosum	Firmicutes	985	4e-05
GUT_GENOME215200	d__Bacteria;p__Actinobacteriota;c__Coriobacteriia;o__Coriobacteriales;f__Coriobacteriaceae;g__Collinsella;s__	Actinobacteria	985	4e-05
GUT_GENOME265887	d__Bacteria;p__Firmicutes_A;c__Clostridia;o__Peptostreptococcales;f__Anaerovoracaceae;g__CAG-145;s__CAG-145 sp000435615	Firmicutes	984	4e-05
GUT_GENOME222315	d__Bacteria;p__Firmicutes_A;c__Clostridia;o__Oscillospirales;f__CAG-272;g__CAG-448;s__CAG-448 sp003150135	Firmicutes	982	4e-05
GUT_GENOME189179	d__Bacteria;p__Actinobacteriota;c__Coriobacteriia;o__Coriobacteriales;f__Coriobacteriaceae;g__Collinsella;s__	Actinobacteria	980	4e-05
GUT_GENOME244747	d__Bacteria;p__Firmicutes_A;c__Clostridia;o__Oscillospirales;f__Oscillospiraceae;g__CAG-110;s__	Firmicutes	977	4e-05
GUT_GENOME254130	d__Bacteria;p__Actinobacteriota;c__Coriobacteriia;o__Coriobacteriales;f__Coriobacteriaceae;g__Collinsella;s__	Actinobacteria	977	4e-05
GUT_GENOME005654	d__Bacteria;p__Bacteroidota;c__Bacteroidia;o__Bacteroidales;f__Marinifilaceae;g__Odoribacter;s__	Bacteroidota	975	4e-05
GUT_GENOME158850	d__Bacteria;p__Firmicutes_A;c__Clostridia;o__Oscillospirales;f__Acutalibacteraceae;g__;s__	Firmicutes	975	4e-05
GUT_GENOME265985	d__Bacteria;p__Firmicutes_A;c__Clostridia;o__4C28d-15;f__CAG-727;g__UBA10281;s__	Firmicutes	971	4e-05
GUT_GENOME114922	d__Bacteria;p__Actinobacteriota;c__Coriobacteriia;o__Coriobacteriales;f__Coriobacteriaceae;g__Collinsella;s__	Actinobacteria	971	4e-05
GUT_GENOME162550	d__Bacteria;p__Actinobacteriota;c__Coriobacteriia;o__Coriobacteriales;f__Coriobacteriaceae;g__Collinsella;s__	Actinobacteria	971	4e-05
GUT_GENOME027928	d__Bacteria;p__Actinobacteriota;c__Coriobacteriia;o__Coriobacteriales;f__Coriobacteriaceae;g__Collinsella;s__	Actinobacteria	966	4e-05
GUT_GENOME186025	d__Bacteria;p__Firmicutes_A;c__Clostridia;o__Lachnospirales;f__Lachnospiraceae;g__;s__	Firmicutes	965	4e-05
1462YY_0218_030_B6	Unknown_genus_29	Unknown	962	4e-05
GUT_GENOME045330	d__Bacteria;p__Actinobacteriota;c__Coriobacteriia;o__Coriobacteriales;f__Coriobacteriaceae;g__Collinsella;s__Collinsella sp002232035	Actinobacteria	956	4e-05
GUT_GENOME132069	d__Bacteria;p__Firmicutes_A;c__Clostridia;o__Oscillospirales;f__Oscillospiraceae;g__CAG-83;s__	Firmicutes	954	4e-05
GUT_GENOME095083	d__Bacteria;p__Firmicutes;c__Bacilli;o__Erysipelotrichales;f__Erysipelatoclostridiaceae;g__Massiliomicrobiota;s__Massiliomicrobiota timonensis	Firmicutes	954	4e-05
GUT_GENOME025308	d__Bacteria;p__Firmicutes_A;c__Clostridia;o__Oscillospirales;f__Oscillospiraceae;g__CAG-110;s__	Firmicutes	949	4e-05
GUT_GENOME163427	d__Bacteria;p__Actinobacteriota;c__Coriobacteriia;o__Coriobacteriales;f__Coriobacteriaceae;g__Collinsella;s__	Actinobacteria	948	4e-05
GUT_GENOME212645	d__Bacteria;p__Firmicutes_A;c__Clostridia;o__Lachnospirales;f__Lachnospiraceae;g__UBA5416;s__	Firmicutes	942	4e-05
5359PL_0918_053_F4	o__Clostridiales(UID1120)	Firmicutes	942	4e-05
GUT_GENOME211688	d__Bacteria;p__Actinobacteriota;c__Coriobacteriia;o__Coriobacteriales;f__Coriobacteriaceae;g__Collinsella;s__	Actinobacteria	942	4e-05
GUT_GENOME237445	d__Bacteria;p__Firmicutes_A;c__Clostridia;o__Oscillospirales;f__Oscillospiraceae;g__CAG-110;s__	Firmicutes	941	4e-05
GUT_GENOME096511	d__Bacteria;p__Bacteroidota;c__Bacteroidia;o__Bacteroidales;f__Coprobacteraceae;g__Coprobacter;s__Coprobacter secundus	Bacteroidota	941	4e-05
GUT_GENOME123764	d__Bacteria;p__Actinobacteriota;c__Coriobacteriia;o__Coriobacteriales;f__Coriobacteriaceae;g__Collinsella;s__	Actinobacteria	940	4e-05
GUT_GENOME096257	d__Bacteria;p__Firmicutes;c__Bacilli;o__Erysipelotrichales;f__Erysipelatoclostridiaceae;g__Erysipelatoclostridium;s__Erysipelatoclostridium ramosum	Firmicutes	939	4e-05
GUT_GENOME160895	d__Bacteria;p__Actinobacteriota;c__Coriobacteriia;o__Coriobacteriales;f__Coriobacteriaceae;g__Collinsella;s__	Actinobacteria	937	4e-05
GUT_GENOME138139	d__Bacteria;p__Bacteroidota;c__Bacteroidia;o__Bacteroidales;f__Bacteroidaceae;g__CAG-462;s__	Bacteroidota	933	4e-05
GUT_GENOME093221	d__Bacteria;p__Firmicutes_A;c__Clostridia;o__Lachnospirales;f__Lachnospiraceae;g__CAG-56;s__	Firmicutes	931	4e-05
GUT_GENOME096937	d__Bacteria;p__Actinobacteriota;c__Coriobacteriia;o__Coriobacteriales;f__Coriobacteriaceae;g__Collinsella;s__	Actinobacteria	930	4e-05
GUT_GENOME236657	d__Bacteria;p__Firmicutes_A;c__Clostridia;o__4C28d-15;f__CAG-727;g__UBA7597;s__UBA7597 sp003448195	Firmicutes	929	4e-05
GUT_GENOME110741	d__Bacteria;p__Firmicutes_A;c__Clostridia;o__Lachnospirales;f__Lachnospiraceae;g__Eisenbergiella;s__	Firmicutes	924	4e-05
GUT_GENOME258198	d__Bacteria;p__Actinobacteriota;c__Coriobacteriia;o__Coriobacteriales;f__Coriobacteriaceae;g__Collinsella;s__	Actinobacteria	924	4e-05
GUT_GENOME282877	d__Bacteria;p__Actinobacteriota;c__Coriobacteriia;o__Coriobacteriales;f__Coriobacteriaceae;g__Collinsella;s__	Actinobacteria	924	4e-05
GUT_GENOME092065	d__Bacteria;p__Firmicutes_A;c__Clostridia;o__Lachnospirales;f__Lachnospiraceae;g__;s__	Firmicutes	923	4e-05
GUT_GENOME143190	d__Bacteria;p__Bacteroidota;c__Bacteroidia;o__Bacteroidales;f__Tannerellaceae;g__Parabacteroides;s__	Bacteroidota	922	4e-05
GUT_GENOME255258	d__Bacteria;p__Firmicutes_A;c__Clostridia;o__Oscillospirales;f__Oscillospiraceae;g__UBA1777;s__UBA1777 sp003150355	Firmicutes	921	4e-05
GUT_GENOME042491	d__Bacteria;p__Actinobacteriota;c__Coriobacteriia;o__Coriobacteriales;f__Coriobacteriaceae;g__Collinsella;s__	Actinobacteria	917	4e-05
GUT_GENOME127408	d__Bacteria;p__Firmicutes_A;c__Clostridia;o__Oscillospirales;f__Ruminococcaceae;g__Hydrogenoanaerobacterium;s__	Firmicutes	916	4e-05
GUT_GENOME187126	d__Bacteria;p__Actinobacteriota;c__Coriobacteriia;o__Coriobacteriales;f__Eggerthellaceae;g__;s__	Actinobacteria	915	4e-05
GUT_GENOME092886	d__Bacteria;p__Actinobacteriota;c__Coriobacteriia;o__Coriobacteriales;f__Coriobacteriaceae;g__Collinsella;s__	Actinobacteria	913	4e-05
GUT_GENOME205824	d__Bacteria;p__Actinobacteriota;c__Coriobacteriia;o__Coriobacteriales;f__Coriobacteriaceae;g__Collinsella;s__	Actinobacteria	912	4e-05
GUT_GENOME201215	d__Bacteria;p__Actinobacteriota;c__Coriobacteriia;o__Coriobacteriales;f__Coriobacteriaceae;g__Collinsella;s__	Actinobacteria	911	4e-05
GUT_GENOME218243	d__Bacteria;p__Bacteroidota;c__Bacteroidia;o__Bacteroidales;f__Bacteroidaceae;g__Prevotella;s__	Bacteroidota	908	4e-05
GUT_GENOME251243	d__Bacteria;p__Bacteroidota;c__Bacteroidia;o__Bacteroidales;f__Rikenellaceae;g__Alistipes;s__	Bacteroidota	908	4e-05
GUT_GENOME104486	d__Bacteria;p__Firmicutes_A;c__Clostridia;o__Oscillospirales;f__Oscillospiraceae;g__UBA5446;s__	Firmicutes	907	4e-05
GUT_GENOME196908	d__Bacteria;p__Firmicutes_A;c__Clostridia;o__Oscillospirales;f__Ruminococcaceae;g__Gemmiger;s__	Firmicutes	903	4e-05
GUT_GENOME188619	d__Bacteria;p__Actinobacteriota;c__Coriobacteriia;o__Coriobacteriales;f__Coriobacteriaceae;g__Collinsella;s__	Actinobacteria	902	4e-05
GUT_GENOME102112	d__Bacteria;p__Firmicutes_A;c__Clostridia;o__4C28d-15;f__CAG-727;g__UBA1259;s__	Firmicutes	901	4e-05
GUT_GENOME110966	d__Bacteria;p__Firmicutes_A;c__Clostridia;o__Oscillospirales;f__UBA644_A;g__;s__	Firmicutes	900	4e-05
GUT_GENOME235884	d__Bacteria;p__Firmicutes_A;c__Clostridia;o__Oscillospirales;f__Acutalibacteraceae;g__RUG806;s__RUG806 sp900313475	Firmicutes	900	4e-05
GUT_GENOME242840	d__Bacteria;p__Firmicutes_A;c__Clostridia;o__Lachnospirales;f__Lachnospiraceae;g__Faecalicatena;s__	Firmicutes	898	4e-05
GUT_GENOME225869	d__Bacteria;p__Firmicutes_A;c__Clostridia;o__Lachnospirales;f__Lachnospiraceae;g__Blautia;s__	Firmicutes	893	4e-05
GUT_GENOME068461	d__Bacteria;p__Firmicutes_A;c__Clostridia;o__Lachnospirales;f__UBA1390;g__UBA1390;s__	Firmicutes	891	4e-05
GUT_GENOME188425	d__Bacteria;p__Firmicutes_A;c__Clostridia;o__Lachnospirales;f__Lachnospiraceae;g__Blautia_A;s__	Firmicutes	890	4e-05
GUT_GENOME227344	d__Bacteria;p__Firmicutes_A;c__Clostridia;o__Oscillospirales;f__Ruminococcaceae;g__;s__	Firmicutes	889	4e-05
GUT_GENOME015599	d__Bacteria;p__Firmicutes_A;c__Clostridia;o__Lachnospirales;f__Lachnospiraceae;g__Roseburia;s__Roseburia sp003483745	Firmicutes	889	4e-05
GUT_GENOME129089	d__Bacteria;p__Actinobacteriota;c__Coriobacteriia;o__Coriobacteriales;f__Coriobacteriaceae;g__Collinsella;s__	Actinobacteria	889	4e-05
GUT_GENOME254096	d__Bacteria;p__Firmicutes_A;c__Clostridia;o__Oscillospirales;f__Ruminococcaceae;g__;s__	Firmicutes	888	4e-05
0676ZQ_0218_011_E7	Unknown_genus_46	Unknown	886	4e-05
GUT_GENOME096561	d__Bacteria;p__Firmicutes_A;c__Clostridia;o__Christensenellales;f__Christensenellaceae;g__Christensenella_A;s__Christensenella_A timonensis	Firmicutes	885	4e-05
GUT_GENOME207226	d__Bacteria;p__Actinobacteriota;c__Actinobacteria;o__Actinomycetales;f__Actinomycetaceae;g__Pauljensenia;s__Pauljensenia sp001838165	Actinobacteria	883	4e-05
GUT_GENOME013049	d__Bacteria;p__Firmicutes_A;c__Clostridia;o__Lachnospirales;f__Lachnospiraceae;g__Agathobacter;s__	Firmicutes	883	4e-05
GUT_GENOME075185	d__Bacteria;p__Actinobacteriota;c__Coriobacteriia;o__Coriobacteriales;f__Coriobacteriaceae;g__Collinsella;s__	Actinobacteria	883	4e-05
GUT_GENOME117166	d__Bacteria;p__Firmicutes_A;c__Clostridia;o__Lachnospirales;f__Lachnospiraceae;g__Clostridium_M;s__	Firmicutes	882	4e-05
GUT_GENOME001578	d__Bacteria;p__Firmicutes_A;c__Clostridia;o__Lachnospirales;f__Lachnospiraceae;g__TF01-11;s__TF01-11 sp001414325	Firmicutes	881	4e-05
GUT_GENOME001379	d__Bacteria;p__Firmicutes_A;c__Clostridia;o__Lachnospirales;f__Lachnospiraceae;g__Coprococcus;s__Coprococcus eutactus_A	Firmicutes	876	4e-05
GUT_GENOME018982	d__Bacteria;p__Firmicutes_A;c__Clostridia;o__Lachnospirales;f__Lachnospiraceae;g__Eubacterium_J;s__	Firmicutes	875	4e-05
GUT_GENOME111111	d__Bacteria;p__Firmicutes_A;c__Clostridia;o__Peptostreptococcales;f__Anaerovoracaceae;g__CAG-145;s__	Firmicutes	872	4e-05
GUT_GENOME105698	d__Bacteria;p__Firmicutes_A;c__Clostridia;o__Oscillospirales;f__Oscillospiraceae;g__Oscillibacter;s__	Firmicutes	869	4e-05
GUT_GENOME234656	d__Bacteria;p__Bacteroidota;c__Bacteroidia;o__Bacteroidales;f__Bacteroidaceae;g__Prevotellamassilia;s__	Bacteroidota	868	4e-05
GUT_GENOME095962	d__Bacteria;p__Firmicutes;c__Bacilli;o__Erysipelotrichales;f__Erysipelotrichaceae;g__Absiella;s__Absiella dolichum	Firmicutes	867	4e-05
GUT_GENOME235551	d__Bacteria;p__Firmicutes_A;c__Clostridia;o__TANB77;f__CAG-508;g__CAG-269;s__CAG-269 sp003525075	Firmicutes	866	4e-05
GUT_GENOME103557	d__Bacteria;p__Firmicutes_A;c__Clostridia;o__Lachnospirales;f__Lachnospiraceae;g__Dorea;s__Dorea sp000433535	Firmicutes	864	4e-05
GUT_GENOME105301	d__Bacteria;p__Bacteroidota;c__Bacteroidia;o__Bacteroidales;f__Tannerellaceae;g__Parabacteroides;s__	Bacteroidota	862	4e-05
GUT_GENOME245503	d__Bacteria;p__Firmicutes_A;c__Clostridia;o__Oscillospirales;f__Ruminococcaceae;g__QAMM01;s__QAMM01 sp003150405	Firmicutes	861	4e-05
GUT_GENOME000513	d__Bacteria;p__Bacteroidota;c__Bacteroidia;o__Bacteroidales;f__Bacteroidaceae;g__Bacteroides;s__Bacteroides bouchesdurhonensis	Bacteroidota	860	4e-05
GUT_GENOME270963	d__Bacteria;p__Firmicutes_A;c__Clostridia;o__Lachnospirales;f__Lachnospiraceae;g__Lachnospira;s__	Firmicutes	857	4e-05
GUT_GENOME027596	d__Bacteria;p__Firmicutes;c__Bacilli;o__Lactobacillales;f__Streptococcaceae;g__Lactococcus;s__Lactococcus lactis_E	Firmicutes	857	4e-05
GUT_GENOME142597	d__Bacteria;p__Actinobacteriota;c__Coriobacteriia;o__Coriobacteriales;f__Eggerthellaceae;g__Arabia;s__Arabia massiliensis	Actinobacteria	856	4e-05
GUT_GENOME027748	d__Bacteria;p__Firmicutes;c__Bacilli;o__Erysipelotrichales;f__Erysipelotrichaceae;g__Solobacterium;s__	Firmicutes	856	4e-05
GUT_GENOME121220	d__Bacteria;p__Bacteroidota;c__Bacteroidia;o__Bacteroidales;f__Rikenellaceae;g__Alistipes;s__	Bacteroidota	856	4e-05
GUT_GENOME252841	d__Bacteria;p__Firmicutes_A;c__Clostridia;o__Lachnospirales;f__Lachnospiraceae;g__Faecalicatena;s__	Firmicutes	854	4e-05
GUT_GENOME284688	d__Bacteria;p__Firmicutes_A;c__Clostridia;o__Lachnospirales;f__Lachnospiraceae;g__;s__	Firmicutes	854	4e-05
GUT_GENOME139765	d__Bacteria;p__Firmicutes;c__Bacilli;o__RF39;f__CAG-822;g__UBA5026;s__	Firmicutes	853	4e-05
GUT_GENOME066568	d__Bacteria;p__Actinobacteriota;c__Coriobacteriia;o__Coriobacteriales;f__Coriobacteriaceae;g__Collinsella;s__	Actinobacteria	853	4e-05
GUT_GENOME236232	d__Bacteria;p__Firmicutes_A;c__Clostridia;o__Oscillospirales;f__Ruminococcaceae;g__CAG-115;s__	Firmicutes	850	4e-05
GUT_GENOME000604	d__Bacteria;p__Firmicutes_A;c__Clostridia;o__Lachnospirales;f__Lachnospiraceae;g__UBA7096;s__	Firmicutes	849	4e-05
GUT_GENOME152489	d__Bacteria;p__Bacteroidota;c__Bacteroidia;o__Bacteroidales;f__Bacteroidaceae;g__Bacteroides;s__	Bacteroidota	848	4e-05
GUT_GENOME101636	d__Bacteria;p__Bacteroidota;c__Bacteroidia;o__Bacteroidales;f__Bacteroidaceae;g__Bacteroides;s__Bacteroides gallinarum	Bacteroidota	847	4e-05
GUT_GENOME049730	d__Bacteria;p__Actinobacteriota;c__Coriobacteriia;o__Coriobacteriales;f__Coriobacteriaceae;g__Collinsella;s__	Actinobacteria	847	4e-05
GUT_GENOME233270	d__Bacteria;p__Firmicutes_A;c__Clostridia;o__Lachnospirales;f__Lachnospiraceae;g__CAG-127;s__	Firmicutes	846	4e-05
GUT_GENOME195439	d__Bacteria;p__Actinobacteriota;c__Coriobacteriia;o__Coriobacteriales;f__Coriobacteriaceae;g__Collinsella;s__	Actinobacteria	846	4e-05
am_0171_0090_g3	Collinsella_aerofaciens	Actinobacteria	846	4e-05
GUT_GENOME163309	d__Bacteria;p__Firmicutes_A;c__Clostridia;o__Monoglobales;f__UBA1381;g__;s__	Firmicutes	843	4e-05
GUT_GENOME259535	d__Bacteria;p__Firmicutes_A;c__Clostridia;o__Lachnospirales;f__Lachnospiraceae;g__Acetatifactor;s__	Firmicutes	841	4e-05
1462YY_0218_030_F7	Eubacterium_sp.2	Firmicutes	841	4e-05
GUT_GENOME080486	d__Bacteria;p__Actinobacteriota;c__Coriobacteriia;o__Coriobacteriales;f__Coriobacteriaceae;g__Collinsella;s__Collinsella aerofaciens_F	Actinobacteria	838	4e-05
GUT_GENOME191958	d__Bacteria;p__Firmicutes_A;c__Clostridia;o__Lachnospirales;f__Lachnospiraceae;g__Marvinbryantia;s__	Firmicutes	837	4e-05
GUT_GENOME139388	d__Bacteria;p__Firmicutes_A;c__Clostridia;o__Oscillospirales;f__Oscillospiraceae;g__Oscillibacter;s__	Firmicutes	835	4e-05
GUT_GENOME230645	d__Bacteria;p__Bacteroidota;c__Bacteroidia;o__Bacteroidales;f__Bacteroidaceae;g__Prevotella;s__Prevotella corporis	Bacteroidota	834	4e-05
GUT_GENOME179190	d__Bacteria;p__Actinobacteriota;c__Coriobacteriia;o__Coriobacteriales;f__Coriobacteriaceae;g__Collinsella;s__	Actinobacteria	833	4e-05
GUT_GENOME139568	d__Bacteria;p__Firmicutes_A;c__Clostridia;o__Oscillospirales;f__Acutalibacteraceae;g__Acutalibacter;s__	Firmicutes	832	4e-05
GUT_GENOME001223	d__Bacteria;p__Actinobacteriota;c__Coriobacteriia;o__Coriobacteriales;f__Coriobacteriaceae;g__Collinsella;s__Collinsella sp002232035	Actinobacteria	831	4e-05
GUT_GENOME185278	d__Bacteria;p__Firmicutes_A;c__Clostridia;o__Lachnospirales;f__Lachnospiraceae;g__Bariatricus;s__Bariatricus massiliensis	Firmicutes	830	4e-05
GUT_GENOME100192	d__Bacteria;p__Firmicutes_A;c__Clostridia;o__Lachnospirales;f__Lachnospiraceae;g__Agathobacter;s__	Firmicutes	830	4e-05
GUT_GENOME142616	d__Bacteria;p__Firmicutes_A;c__Clostridia;o__Oscillospirales;f__Acutalibacteraceae;g__An200;s__An200 sp003268275	Firmicutes	826	4e-05
GUT_GENOME001139	d__Bacteria;p__Firmicutes;c__Bacilli;o__Lactobacillales;f__Streptococcaceae;g__Streptococcus;s__Streptococcus parasanguinis_B	Firmicutes	825	4e-05
GUT_GENOME078034	d__Bacteria;p__Bacteroidota;c__Bacteroidia;o__Bacteroidales;f__Bacteroidaceae;g__Prevotella;s__Prevotella sp002251365	Bacteroidota	823	4e-05
GUT_GENOME246267	d__Bacteria;p__Firmicutes_A;c__Clostridia;o__Oscillospirales;f__Oscillospiraceae;g__NK3B98;s__	Firmicutes	817	4e-05
GUT_GENOME001239	d__Bacteria;p__Firmicutes_A;c__Clostridia;o__Lachnospirales;f__Lachnospiraceae;g__Eubacterium_G;s__Eubacterium_G ventriosum	Firmicutes	816	4e-05
GUT_GENOME227574	d__Bacteria;p__Actinobacteriota;c__Coriobacteriia;o__Coriobacteriales;f__Coriobacteriaceae;g__Collinsella;s__	Actinobacteria	815	4e-05
GUT_GENOME108143	d__Bacteria;p__Bacteroidota;c__Bacteroidia;o__Bacteroidales;f__UBA932;g__RC9;s__RC9 sp000432655	Bacteroidota	813	4e-05
GUT_GENOME097354	d__Bacteria;p__Actinobacteriota;c__Coriobacteriia;o__Coriobacteriales;f__Coriobacteriaceae;g__Collinsella;s__	Actinobacteria	812	4e-05
0471HH_0918_059_F8	o__Clostridiales(UID1120)	Firmicutes	811	4e-05
GUT_GENOME175577	d__Bacteria;p__Actinobacteriota;c__Coriobacteriia;o__Coriobacteriales;f__Coriobacteriaceae;g__Collinsella;s__	Actinobacteria	809	4e-05
GUT_GENOME000594	d__Bacteria;p__Firmicutes_A;c__Clostridia;o__Lachnospirales;f__Lachnospiraceae;g__Blautia;s__Blautia sp001304935	Firmicutes	808	4e-05
GUT_GENOME148443	d__Bacteria;p__Firmicutes_A;c__Clostridia;o__Lachnospirales;f__Lachnospiraceae;g__Lachnospira;s__Lachnospira sp000436535	Firmicutes	807	4e-05
GUT_GENOME161262	d__Bacteria;p__Firmicutes_A;c__Clostridia;o__Oscillospirales;f__Acutalibacteraceae;g__;s__	Firmicutes	807	4e-05
GUT_GENOME111133	d__Bacteria;p__Firmicutes_A;c__Clostridia;o__Lachnospirales;f__Anaerotignaceae;g__Anaerotignum;s__Anaerotignum lactatifermentans	Firmicutes	805	3e-05
GUT_GENOME026716	d__Bacteria;p__Actinobacteriota;c__Coriobacteriia;o__Coriobacteriales;f__Coriobacteriaceae;g__Collinsella;s__	Actinobacteria	805	3e-05
GUT_GENOME239725	d__Bacteria;p__Bacteroidota;c__Bacteroidia;o__Bacteroidales;f__Bacteroidaceae;g__Bacteroides_A;s__Bacteroides_A plebeius_A	Bacteroidota	803	3e-05
GUT_GENOME274363	d__Bacteria;p__Firmicutes_A;c__Clostridia;o__Lachnospirales;f__Lachnospiraceae;g__COE1;s__COE1 sp001916965	Firmicutes	802	3e-05
GUT_GENOME273451	d__Bacteria;p__Actinobacteriota;c__Coriobacteriia;o__Coriobacteriales;f__Coriobacteriaceae;g__Collinsella;s__	Actinobacteria	802	3e-05
GUT_GENOME237529	d__Bacteria;p__Firmicutes_A;c__Clostridia;o__Lachnospirales;f__Lachnospiraceae;g__Clostridium_M;s__	Firmicutes	801	3e-05
GUT_GENOME255537	d__Bacteria;p__Firmicutes_A;c__Clostridia;o__Oscillospirales;f__Oscillospiraceae;g__Intestinimonas;s__	Firmicutes	801	3e-05
GUT_GENOME147776	d__Bacteria;p__Firmicutes_A;c__Clostridia;o__Oscillospirales;f__Ruminococcaceae;g__Neobitarella;s__Neobitarella massiliensis	Firmicutes	801	3e-05
GUT_GENOME252376	d__Bacteria;p__Firmicutes_A;c__Clostridia;o__Oscillospirales;f__Oscillospiraceae;g__UBA9475;s__	Firmicutes	799	3e-05
GUT_GENOME120108	d__Bacteria;p__Bacteroidota;c__Bacteroidia;o__Bacteroidales;f__Tannerellaceae;g__Parabacteroides;s__	Bacteroidota	798	3e-05
GUT_GENOME006694	d__Bacteria;p__Firmicutes_A;c__Clostridia;o__Oscillospirales;f__Oscillospiraceae;g__UBA5446;s__	Firmicutes	798	3e-05
GUT_GENOME000232	d__Bacteria;p__Firmicutes_A;c__Clostridia;o__Lachnospirales;f__Lachnospiraceae;g__Eubacterium_I;s__Eubacterium_I sp900066595	Firmicutes	798	3e-05
GUT_GENOME142525	d__Bacteria;p__Actinobacteriota;c__Actinobacteria;o__Actinomycetales;f__Bifidobacteriaceae;g__Bifidobacterium;s__Bifidobacterium bifidum	Actinobacteria	798	3e-05
GUT_GENOME007499	d__Bacteria;p__Firmicutes_A;c__Clostridia;o__Lachnospirales;f__Lachnospiraceae;g__;s__	Firmicutes	795	3e-05
GUT_GENOME215504	d__Bacteria;p__Firmicutes_A;c__Clostridia;o__Christensenellales;f__Christensenellaceae;g__;s__	Firmicutes	794	3e-05
GUT_GENOME140315	d__Bacteria;p__Firmicutes_A;c__Clostridia;o__Lachnospirales;f__Lachnospiraceae;g__TF01-11;s__TF01-11 sp001916135	Firmicutes	789	3e-05
GUT_GENOME096262	d__Bacteria;p__Firmicutes;c__Bacilli;o__Erysipelotrichales;f__Erysipelatoclostridiaceae;g__Coprobacillus;s__Coprobacillus cateniformis	Firmicutes	787	3e-05
GUT_GENOME193642	d__Bacteria;p__Firmicutes_A;c__Clostridia;o__Oscillospirales;f__Ruminococcaceae;g__Ruminococcus;s__	Firmicutes	786	3e-05
GUT_GENOME140808	d__Bacteria;p__Proteobacteria;c__Gammaproteobacteria;o__Enterobacterales;f__Enterobacteriaceae;g__Escherichia;s__Escherichia marmotae	Proteobacteria	786	3e-05
GUT_GENOME158621	d__Bacteria;p__Firmicutes_A;c__Clostridia;o__Oscillospirales;f__Acutalibacteraceae;g__;s__	Firmicutes	784	3e-05
GUT_GENOME013431	d__Bacteria;p__Firmicutes_A;c__Clostridia;o__4C28d-15;f__CAG-727;g__;s__	Firmicutes	784	3e-05
GUT_GENOME135796	d__Bacteria;p__Actinobacteriota;c__Coriobacteriia;o__Coriobacteriales;f__Coriobacteriaceae;g__Collinsella;s__	Actinobacteria	784	3e-05
GUT_GENOME008492	d__Bacteria;p__Firmicutes_A;c__Clostridia;o__Lachnospirales;f__Lachnospiraceae;g__Roseburia;s__	Firmicutes	783	3e-05
GUT_GENOME127495	d__Bacteria;p__Firmicutes_A;c__Clostridia;o__Oscillospirales;f__Oscillospiraceae;g__CAG-83;s__	Firmicutes	782	3e-05
GUT_GENOME271118	d__Bacteria;p__Actinobacteriota;c__Coriobacteriia;o__Coriobacteriales;f__Coriobacteriaceae;g__Collinsella;s__	Actinobacteria	782	3e-05
GUT_GENOME254370	d__Bacteria;p__Firmicutes_A;c__Clostridia;o__Oscillospirales;f__CAG-272;g__;s__	Firmicutes	781	3e-05
GUT_GENOME017704	d__Bacteria;p__Firmicutes_A;c__Clostridia;o__Oscillospirales;f__Ruminococcaceae;g__Gemmiger;s__	Firmicutes	781	3e-05
GUT_GENOME205174	d__Bacteria;p__Bacteroidota;c__Bacteroidia;o__Bacteroidales;f__Tannerellaceae;g__Parabacteroides;s__	Bacteroidota	780	3e-05
GUT_GENOME094675	d__Bacteria;p__Firmicutes_A;c__Clostridia;o__Lachnospirales;f__Lachnospiraceae;g__;s__	Firmicutes	778	3e-05
GUT_GENOME106239	d__Bacteria;p__Firmicutes_A;c__Clostridia;o__Oscillospirales;f__Oscillospiraceae;g__CAG-110;s__	Firmicutes	777	3e-05
GUT_GENOME085056	d__Bacteria;p__Actinobacteriota;c__Coriobacteriia;o__Coriobacteriales;f__Coriobacteriaceae;g__Collinsella;s__Collinsella sp002232035	Actinobacteria	777	3e-05
GUT_GENOME239670	d__Bacteria;p__Actinobacteriota;c__Actinobacteria;o__Actinomycetales;f__Bifidobacteriaceae;g__Bifidobacterium;s__Bifidobacterium pseudocatenulatum	Actinobacteria	775	3e-05
GUT_GENOME257007	d__Bacteria;p__Firmicutes_A;c__Clostridia;o__Oscillospirales;f__Butyricicoccaceae;g__;s__	Firmicutes	773	3e-05
GUT_GENOME174952	d__Bacteria;p__Actinobacteriota;c__Coriobacteriia;o__Coriobacteriales;f__Coriobacteriaceae;g__Collinsella;s__	Actinobacteria	771	3e-05
GUT_GENOME244583	d__Bacteria;p__Firmicutes_A;c__Clostridia;o__Oscillospirales;f__Oscillospiraceae;g__;s__	Firmicutes	769	3e-05
GUT_GENOME000583	d__Bacteria;p__Firmicutes_A;c__Clostridia;o__Lachnospirales;f__Lachnospiraceae;g__Blautia;s__Blautia sp000432195	Firmicutes	769	3e-05
GUT_GENOME250527	d__Bacteria;p__Bacteroidota;c__Bacteroidia;o__Bacteroidales;f__Bacteroidaceae;g__Bacteroides;s__	Bacteroidota	768	3e-05
GUT_GENOME140296	d__Bacteria;p__Firmicutes_A;c__Clostridia;o__Lachnospirales;f__Lachnospiraceae;g__TF01-11;s__TF01-11 sp003529475	Firmicutes	768	3e-05
bf_0095_0070_c5	Streptococcus_parasanguinis	Firmicutes	768	3e-05
4324HL_0218_028_C6	Collinsella_sp.8	Actinobacteria	767	3e-05
GUT_GENOME136928	d__Bacteria;p__Actinobacteriota;c__Coriobacteriia;o__Coriobacteriales;f__Coriobacteriaceae;g__Collinsella;s__	Actinobacteria	767	3e-05
GUT_GENOME175534	d__Bacteria;p__Actinobacteriota;c__Coriobacteriia;o__Coriobacteriales;f__Coriobacteriaceae;g__Collinsella;s__Collinsella aerofaciens_F	Actinobacteria	765	3e-05
GUT_GENOME259827	d__Bacteria;p__Actinobacteriota;c__Coriobacteriia;o__Coriobacteriales;f__Coriobacteriaceae;g__Collinsella;s__	Actinobacteria	764	3e-05
GUT_GENOME035511	d__Bacteria;p__Firmicutes_A;c__Clostridia;o__Lachnospirales;f__Lachnospiraceae;g__Eubacterium_I;s__	Firmicutes	763	3e-05
GUT_GENOME244966	d__Bacteria;p__Actinobacteriota;c__Coriobacteriia;o__Coriobacteriales;f__Coriobacteriaceae;g__Collinsella;s__	Actinobacteria	761	3e-05
GUT_GENOME121397	d__Bacteria;p__Firmicutes_A;c__Clostridia;o__Peptostreptococcales;f__Anaerovoracaceae;g__CAG-145;s__	Firmicutes	759	3e-05
GUT_GENOME043611	d__Bacteria;p__Actinobacteriota;c__Coriobacteriia;o__Coriobacteriales;f__Coriobacteriaceae;g__Collinsella;s__	Actinobacteria	759	3e-05
GUT_GENOME024527	d__Bacteria;p__Bacteroidota;c__Bacteroidia;o__Bacteroidales;f__Bacteroidaceae;g__Prevotella;s__	Bacteroidota	758	3e-05
GUT_GENOME266946	d__Bacteria;p__Actinobacteriota;c__Coriobacteriia;o__Coriobacteriales;f__Coriobacteriaceae;g__Collinsella;s__	Actinobacteria	758	3e-05
GUT_GENOME065762	d__Bacteria;p__Firmicutes_A;c__Clostridia;o__Oscillospirales;f__Ruminococcaceae;g__Gemmiger;s__	Firmicutes	757	3e-05
GUT_GENOME244589	d__Bacteria;p__Firmicutes_A;c__Clostridia;o__Lachnospirales;f__Lachnospiraceae;g__Blautia_A;s__	Firmicutes	757	3e-05
GUT_GENOME207056	d__Bacteria;p__Actinobacteriota;c__Coriobacteriia;o__Coriobacteriales;f__Coriobacteriaceae;g__Collinsella;s__	Actinobacteria	757	3e-05
GUT_GENOME164337	d__Bacteria;p__Actinobacteriota;c__Coriobacteriia;o__Coriobacteriales;f__Coriobacteriaceae;g__Collinsella;s__	Actinobacteria	754	3e-05
GUT_GENOME141054	d__Bacteria;p__Firmicutes_A;c__Clostridia;o__Lachnospirales;f__Lachnospiraceae;g__Clostridium_M;s__Clostridium_M asparagiforme	Firmicutes	751	3e-05
GUT_GENOME076493	d__Bacteria;p__Firmicutes;c__Bacilli;o__Lactobacillales;f__Streptococcaceae;g__Streptococcus;s__Streptococcus sp000187445	Firmicutes	750	3e-05
GUT_GENOME157380	d__Bacteria;p__Firmicutes_A;c__Clostridia;o__Oscillospirales;f__Oscillospiraceae;g__F23-B02;s__	Firmicutes	748	3e-05
GUT_GENOME096294	d__Bacteria;p__Bacteroidota;c__Bacteroidia;o__Bacteroidales;f__Bacteroidaceae;g__Bacteroides;s__Bacteroides oleiciplenus	Bacteroidota	748	3e-05
GUT_GENOME071810	d__Bacteria;p__Bacteroidota;c__Bacteroidia;o__Bacteroidales;f__Bacteroidaceae;g__Prevotella;s__	Bacteroidota	747	3e-05
GUT_GENOME205656	d__Bacteria;p__Bacteroidota;c__Bacteroidia;o__Bacteroidales;f__Bacteroidaceae;g__Bacteroides_A;s__Bacteroides_A barnesiae	Bacteroidota	747	3e-05
GUT_GENOME097835	d__Bacteria;p__Firmicutes_A;c__Clostridia;o__Oscillospirales;f__Ruminococcaceae;g__UBA866;s__	Firmicutes	746	3e-05
GUT_GENOME001854	d__Bacteria;p__Firmicutes_A;c__Clostridia;o__Lachnospirales;f__Lachnospiraceae;g__;s__	Firmicutes	746	3e-05
GUT_GENOME097737	d__Bacteria;p__Firmicutes_A;c__Clostridia;o__Lachnospirales;f__Lachnospiraceae;g__Blautia_A;s__	Firmicutes	746	3e-05
GUT_GENOME017944	d__Bacteria;p__Bacteroidota;c__Bacteroidia;o__Bacteroidales;f__UBA932;g__RC9;s__	Bacteroidota	745	3e-05
GUT_GENOME175197	d__Bacteria;p__Firmicutes_A;c__Clostridia;o__Oscillospirales;f__Acutalibacteraceae;g__An200;s__	Firmicutes	744	3e-05
GUT_GENOME263030	d__Bacteria;p__Actinobacteriota;c__Coriobacteriia;o__Coriobacteriales;f__Coriobacteriaceae;g__Collinsella;s__	Actinobacteria	744	3e-05
GUT_GENOME285666	d__Bacteria;p__Firmicutes_A;c__Clostridia;o__Oscillospirales;f__Oscillospiraceae;g__Lawsonibacter;s__	Firmicutes	743	3e-05
GUT_GENOME140236	d__Bacteria;p__Firmicutes_A;c__Clostridia;o__Lachnospirales;f__Lachnospiraceae;g__UBA9502;s__	Firmicutes	743	3e-05
GUT_GENOME122322	d__Bacteria;p__Firmicutes_A;c__Clostridia;o__Oscillospirales;f__Acutalibacteraceae;g__;s__	Firmicutes	741	3e-05
GUT_GENOME095707	d__Bacteria;p__Firmicutes_A;c__Clostridia;o__Oscillospirales;f__Oscillospiraceae;g__;s__	Firmicutes	739	3e-05
GUT_GENOME147612	d__Bacteria;p__Bacteroidota;c__Bacteroidia;o__Bacteroidales;f__Bacteroidaceae;g__Paraprevotella;s__Paraprevotella clara	Bacteroidota	739	3e-05
GUT_GENOME143483	d__Bacteria;p__Actinobacteriota;c__Actinobacteria;o__Actinomycetales;f__Bifidobacteriaceae;g__Bifidobacterium;s__Bifidobacterium breve	Actinobacteria	737	3e-05
GUT_GENOME258161	d__Bacteria;p__Firmicutes_A;c__Clostridia;o__Oscillospirales;f__Acutalibacteraceae;g__;s__	Firmicutes	736	3e-05
GUT_GENOME172376	d__Bacteria;p__Bacteroidota;c__Bacteroidia;o__Bacteroidales;f__Bacteroidaceae;g__Prevotella;s__	Bacteroidota	736	3e-05
GUT_GENOME157463	d__Bacteria;p__Firmicutes_A;c__Clostridia;o__Lachnospirales;f__Lachnospiraceae;g__Agathobacter;s__	Firmicutes	735	3e-05
GUT_GENOME225812	d__Bacteria;p__Firmicutes_A;c__Clostridia;o__Peptostreptococcales;f__Anaerovoracaceae;g__Mogibacterium;s__	Firmicutes	735	3e-05
GUT_GENOME000147	d__Bacteria;p__Firmicutes;c__Bacilli;o__Haloplasmatales;f__Turicibacteraceae;g__Turicibacter;s__Turicibacter sp001543345	Firmicutes	734	3e-05
GUT_GENOME095650	d__Bacteria;p__Actinobacteriota;c__Actinobacteria;o__Actinomycetales;f__Actinomycetaceae;g__Pauljensenia;s__	Actinobacteria	734	3e-05
GUT_GENOME260664	d__Bacteria;p__Actinobacteriota;c__Coriobacteriia;o__Coriobacteriales;f__Coriobacteriaceae;g__Collinsella;s__	Actinobacteria	734	3e-05
GUT_GENOME269364	d__Bacteria;p__Actinobacteriota;c__Coriobacteriia;o__Coriobacteriales;f__Coriobacteriaceae;g__Collinsella;s__Collinsella aerofaciens_F	Actinobacteria	734	3e-05
GUT_GENOME196449	d__Bacteria;p__Actinobacteriota;c__Coriobacteriia;o__Coriobacteriales;f__Coriobacteriaceae;g__Collinsella;s__	Actinobacteria	733	3e-05
GUT_GENOME137467	d__Bacteria;p__Actinobacteriota;c__Coriobacteriia;o__Coriobacteriales;f__Coriobacteriaceae;g__Collinsella;s__	Actinobacteria	732	3e-05
GUT_GENOME172369	d__Bacteria;p__Firmicutes_A;c__Clostridia;o__4C28d-15;f__CAG-917;g__CAG-349;s__CAG-349 sp003539515	Firmicutes	729	3e-05
GUT_GENOME070341	d__Bacteria;p__Bacteroidota;c__Bacteroidia;o__Bacteroidales;f__Bacteroidaceae;g__Prevotella;s__Prevotella sp000436595	Bacteroidota	729	3e-05
GUT_GENOME167727	d__Bacteria;p__Firmicutes_A;c__Clostridia;o__Lachnospirales;f__Lachnospiraceae;g__Robinsoniella;s__	Firmicutes	729	3e-05
GUT_GENOME143139	d__Bacteria;p__Actinobacteriota;c__Coriobacteriia;o__Coriobacteriales;f__Eggerthellaceae;g__Rubneribacter;s__Rubneribacter badeniensis	Actinobacteria	727	3e-05
GUT_GENOME264037	d__Bacteria;p__Bacteroidota;c__Bacteroidia;o__Bacteroidales;f__Rikenellaceae;g__Alistipes;s__	Bacteroidota	727	3e-05
GUT_GENOME238202	d__Bacteria;p__Bacteroidota;c__Bacteroidia;o__Bacteroidales;f__UBA932;g__RC9;s__	Bacteroidota	727	3e-05
GUT_GENOME100308	d__Bacteria;p__Actinobacteriota;c__Coriobacteriia;o__Coriobacteriales;f__Coriobacteriaceae;g__Collinsella;s__	Actinobacteria	727	3e-05
GUT_GENOME248004	d__Bacteria;p__Actinobacteriota;c__Coriobacteriia;o__Coriobacteriales;f__Coriobacteriaceae;g__Collinsella;s__	Actinobacteria	726	3e-05
GUT_GENOME000872	d__Bacteria;p__Bacteroidota;c__Bacteroidia;o__Bacteroidales;f__Marinifilaceae;g__Butyricimonas;s__	Bacteroidota	723	3e-05
GUT_GENOME209325	d__Bacteria;p__Bacteroidota;c__Bacteroidia;o__Bacteroidales;f__Bacteroidaceae;g__Bacteroides_A;s__	Bacteroidota	722	3e-05
GUT_GENOME129321	d__Bacteria;p__Actinobacteriota;c__Coriobacteriia;o__Coriobacteriales;f__Coriobacteriaceae;g__Collinsella;s__	Actinobacteria	722	3e-05
GUT_GENOME000554	d__Bacteria;p__Bacteroidota;c__Bacteroidia;o__Bacteroidales;f__Bacteroidaceae;g__Bacteroides;s__Bacteroides clarus	Bacteroidota	721	3e-05
GUT_GENOME153233	d__Bacteria;p__Firmicutes_A;c__Clostridia;o__Lachnospirales;f__Lachnospiraceae;g__Faecalicatena;s__	Firmicutes	720	3e-05
GUT_GENOME129586	d__Bacteria;p__Firmicutes_A;c__Clostridia;o__Lachnospirales;f__UBA1390;g__UBA1390;s__	Firmicutes	719	3e-05
GUT_GENOME009549	d__Bacteria;p__Firmicutes_A;c__Clostridia;o__Lachnospirales;f__Lachnospiraceae;g__Acetatifactor;s__	Firmicutes	718	3e-05
GUT_GENOME244777	d__Bacteria;p__Firmicutes_A;c__Clostridia;o__Oscillospirales;f__Oscillospiraceae;g__UBA1777;s__	Firmicutes	718	3e-05
GUT_GENOME254518	d__Bacteria;p__Firmicutes_A;c__Clostridia;o__Lachnospirales;f__Lachnospiraceae;g__;s__	Firmicutes	715	3e-05
GUT_GENOME004691	d__Bacteria;p__Actinobacteriota;c__Coriobacteriia;o__Coriobacteriales;f__Coriobacteriaceae;g__Collinsella;s__Collinsella sp003487125	Actinobacteria	714	3e-05
GUT_GENOME248856	d__Bacteria;p__Actinobacteriota;c__Coriobacteriia;o__Coriobacteriales;f__Coriobacteriaceae;g__Collinsella;s__Collinsella sp002232035	Actinobacteria	713	3e-05
GUT_GENOME113180	d__Bacteria;p__Firmicutes_A;c__Clostridia;o__Lachnospirales;f__Lachnospiraceae;g__Acetatifactor;s__	Firmicutes	712	3e-05
GUT_GENOME236864	d__Bacteria;p__Firmicutes_A;c__Clostridia;o__Christensenellales;f__CAG-74;g__UBA11524;s__	Firmicutes	710	3e-05
GUT_GENOME035519	d__Bacteria;p__Actinobacteriota;c__Coriobacteriia;o__Coriobacteriales;f__Coriobacteriaceae;g__Collinsella;s__Collinsella sp002232035	Actinobacteria	710	3e-05
GUT_GENOME142545	d__Bacteria;p__Actinobacteriota;c__Actinobacteria;o__Actinomycetales;f__Bifidobacteriaceae;g__Bifidobacterium;s__Bifidobacterium angulatum	Actinobacteria	709	3e-05
GUT_GENOME174465	d__Bacteria;p__Firmicutes_A;c__Clostridia;o__Lachnospirales;f__Lachnospiraceae;g__Dorea;s__	Firmicutes	708	3e-05
GUT_GENOME237520	d__Bacteria;p__Firmicutes_A;c__Clostridia;o__Oscillospirales;f__Oscillospiraceae;g__Oscillibacter;s__	Firmicutes	707	3e-05
GUT_GENOME152999	d__Bacteria;p__Bacteroidota;c__Bacteroidia;o__Bacteroidales;f__Rikenellaceae;g__Alistipes;s__	Bacteroidota	706	3e-05
GUT_GENOME094468	d__Bacteria;p__Firmicutes_A;c__Clostridia;o__Oscillospirales;f__Oscillospiraceae;g__UBA1777;s__	Firmicutes	705	3e-05
GUT_GENOME114231	d__Bacteria;p__Firmicutes_A;c__Clostridia;o__Oscillospirales;f__Acutalibacteraceae;g__CAG-557;s__CAG-557 sp000435275	Firmicutes	702	3e-05
GUT_GENOME259567	d__Bacteria;p__Bacteroidota;c__Bacteroidia;o__Bacteroidales;f__Bacteroidaceae;g__UBA6398;s__UBA6398 sp003150315	Bacteroidota	701	3e-05
GUT_GENOME258847	d__Bacteria;p__Bacteroidota;c__Bacteroidia;o__Bacteroidales;f__Bacteroidaceae;g__Bacteroides;s__	Bacteroidota	699	3e-05
GUT_GENOME039567	d__Bacteria;p__Firmicutes_A;c__Clostridia;o__Lachnospirales;f__Lachnospiraceae;g__CAG-632;s__	Firmicutes	699	3e-05
GUT_GENOME024536	d__Bacteria;p__Actinobacteriota;c__Coriobacteriia;o__Coriobacteriales;f__Coriobacteriaceae;g__Collinsella;s__	Actinobacteria	699	3e-05
GUT_GENOME000582	d__Bacteria;p__Firmicutes_A;c__Clostridia;o__Lachnospirales;f__Lachnospiraceae;g__;s__	Firmicutes	698	3e-05
2807EA_1118_063_A3	f__Actinomycetaceae(UID1531)	Actinobacteria	698	3e-05
GUT_GENOME263189	d__Bacteria;p__Bacteroidota;c__Bacteroidia;o__Bacteroidales;f__Tannerellaceae;g__Parabacteroides;s__	Bacteroidota	697	3e-05
GUT_GENOME092387	d__Bacteria;p__Firmicutes_A;c__Clostridia;o__Oscillospirales;f__Ruminococcaceae;g__Gemmiger;s__	Firmicutes	696	3e-05
GUT_GENOME249684	d__Bacteria;p__Bacteroidota;c__Bacteroidia;o__Bacteroidales;f__Bacteroidaceae;g__Prevotella;s__Prevotella sp000435635	Bacteroidota	695	3e-05
GUT_GENOME236229	d__Bacteria;p__Bacteroidota;c__Bacteroidia;o__Bacteroidales;f__Bacteroidaceae;g__Prevotella;s__Prevotella sp002299275	Bacteroidota	694	3e-05
GUT_GENOME283937	d__Bacteria;p__Firmicutes_A;c__Clostridia;o__Oscillospirales;f__Ruminococcaceae;g__UBA1409;s__	Firmicutes	692	3e-05
GUT_GENOME138452	d__Bacteria;p__Firmicutes_A;c__Clostridia;o__Lachnospirales;f__Lachnospiraceae;g__;s__	Firmicutes	692	3e-05
GUT_GENOME243681	d__Bacteria;p__Firmicutes_A;c__Mahellia;o__;f__;g__;s__	Firmicutes	692	3e-05
GUT_GENOME048628	d__Bacteria;p__Firmicutes_A;c__Clostridia;o__Christensenellales;f__CAG-138;g__CAG-1024;s__	Firmicutes	691	3e-05
GUT_GENOME244587	d__Bacteria;p__Firmicutes_A;c__Clostridia;o__Oscillospirales;f__Oscillospiraceae;g__UBA5446;s__	Firmicutes	691	3e-05
GUT_GENOME139849	d__Bacteria;p__Firmicutes_A;c__Clostridia;o__Oscillospirales;f__Oscillospiraceae;g__CAG-110;s__	Firmicutes	691	3e-05
GUT_GENOME070485	d__Bacteria;p__Firmicutes_A;c__Clostridia;o__Lachnospirales;f__Lachnospiraceae;g__Clostridium_M;s__	Firmicutes	689	3e-05
GUT_GENOME173869	d__Bacteria;p__Firmicutes_A;c__Clostridia;o__Oscillospirales;f__Oscillospiraceae;g__UBA5446;s__	Firmicutes	689	3e-05
bf_0095_0070_d2	Streptococcus_parasanguinis	Firmicutes	689	3e-05
GUT_GENOME129615	d__Bacteria;p__Firmicutes_A;c__Clostridia;o__Oscillospirales;f__Butyricicoccaceae;g__Agathobaculum;s__	Firmicutes	688	3e-05
GUT_GENOME085305	d__Bacteria;p__Firmicutes_A;c__Clostridia;o__Lachnospirales;f__Lachnospiraceae;g__CAG-303;s__CAG-303 sp000437755	Firmicutes	688	3e-05
GUT_GENOME001324	d__Bacteria;p__Bacteroidota;c__Bacteroidia;o__Bacteroidales;f__Tannerellaceae;g__Parabacteroides;s__	Bacteroidota	686	3e-05
GUT_GENOME254299	d__Bacteria;p__Actinobacteriota;c__Coriobacteriia;o__Coriobacteriales;f__Coriobacteriaceae;g__Collinsella;s__	Actinobacteria	686	3e-05
GUT_GENOME026228	d__Bacteria;p__Firmicutes_A;c__Clostridia;o__Oscillospirales;f__Oscillospiraceae;g__CAG-110;s__	Firmicutes	684	3e-05
GUT_GENOME158306	d__Bacteria;p__Firmicutes_A;c__Clostridia;o__Monoglobales;f__UBA9506;g__;s__	Firmicutes	682	3e-05
GUT_GENOME194547	d__Bacteria;p__Firmicutes_A;c__Clostridia;o__Lachnospirales;f__Lachnospiraceae;g__Blautia_A;s__	Firmicutes	682	3e-05
GUT_GENOME097552	d__Bacteria;p__Actinobacteriota;c__Coriobacteriia;o__Coriobacteriales;f__Coriobacteriaceae;g__Collinsella;s__	Actinobacteria	681	3e-05
GUT_GENOME018175	d__Bacteria;p__Actinobacteriota;c__Coriobacteriia;o__Coriobacteriales;f__Coriobacteriaceae;g__Collinsella;s__	Actinobacteria	679	3e-05
GUT_GENOME001255	d__Bacteria;p__Bacteroidota;c__Bacteroidia;o__Bacteroidales;f__Bacteroidaceae;g__Bacteroides;s__Bacteroides intestinalis_A	Bacteroidota	677	3e-05
GUT_GENOME270878	d__Bacteria;p__Firmicutes_A;c__Clostridia;o__Lachnospirales;f__Lachnospiraceae;g__CAG-590;s__	Firmicutes	674	3e-05
GUT_GENOME151978	d__Bacteria;p__Firmicutes_A;c__Clostridia;o__Lachnospirales;f__Lachnospiraceae;g__Lachnospira;s__Lachnospira sp000436475	Firmicutes	674	3e-05
GUT_GENOME095981	d__Bacteria;p__Firmicutes;c__Bacilli;o__Lactobacillales;f__Streptococcaceae;g__Streptococcus;s__Streptococcus infantarius	Firmicutes	674	3e-05
GUT_GENOME000054	d__Bacteria;p__Actinobacteriota;c__Coriobacteriia;o__Coriobacteriales;f__Coriobacteriaceae;g__Collinsella;s__	Actinobacteria	673	3e-05
GUT_GENOME189954	d__Bacteria;p__Actinobacteriota;c__Coriobacteriia;o__Coriobacteriales;f__Coriobacteriaceae;g__Collinsella;s__	Actinobacteria	673	3e-05
GUT_GENOME119981	d__Bacteria;p__Actinobacteriota;c__Coriobacteriia;o__Coriobacteriales;f__Coriobacteriaceae;g__Collinsella;s__	Actinobacteria	673	3e-05
GUT_GENOME182311	d__Bacteria;p__Bacteroidota;c__Bacteroidia;o__Bacteroidales;f__Bacteroidaceae;g__Bacteroides_A;s__	Bacteroidota	672	3e-05
GUT_GENOME221057	d__Bacteria;p__Firmicutes_C;c__Negativicutes;o__Selenomonadales;f__Selenomonadaceae;g__Selenomonas_A;s__	Firmicutes	671	3e-05
GUT_GENOME105006	d__Bacteria;p__Actinobacteriota;c__Coriobacteriia;o__Coriobacteriales;f__Coriobacteriaceae;g__Collinsella;s__	Actinobacteria	668	3e-05
GUT_GENOME047484	d__Bacteria;p__Firmicutes;c__Bacilli;o__Erysipelotrichales;f__Erysipelotrichaceae;g__CAG-536;s__CAG-536 sp900314505	Firmicutes	667	3e-05
GUT_GENOME208951	d__Bacteria;p__Firmicutes_A;c__Clostridia;o__Oscillospirales;f__Acutalibacteraceae;g__;s__	Firmicutes	667	3e-05
GUT_GENOME104878	d__Bacteria;p__Firmicutes_A;c__Clostridia;o__Monoglobales;f__UBA1381;g__UBA1381;s__	Firmicutes	667	3e-05
GUT_GENOME267645	d__Bacteria;p__Actinobacteriota;c__Coriobacteriia;o__Coriobacteriales;f__Coriobacteriaceae;g__Collinsella;s__	Actinobacteria	667	3e-05
GUT_GENOME111334	d__Bacteria;p__Firmicutes_A;c__Clostridia;o__Christensenellales;f__CAG-74;g__;s__	Firmicutes	666	3e-05
GUT_GENOME001241	d__Bacteria;p__Firmicutes_A;c__Clostridia;o__Lachnospirales;f__Lachnospiraceae;g__Eubacterium_F;s__Eubacterium_F sp003491505	Firmicutes	665	3e-05
GUT_GENOME179909	d__Bacteria;p__Actinobacteriota;c__Coriobacteriia;o__Coriobacteriales;f__Coriobacteriaceae;g__Collinsella;s__	Actinobacteria	665	3e-05
GUT_GENOME096191	d__Bacteria;p__Bacteroidota;c__Bacteroidia;o__Bacteroidales;f__Bacteroidaceae;g__Paraprevotella;s__Paraprevotella xylaniphila	Bacteroidota	664	3e-05
GUT_GENOME276700	d__Bacteria;p__Firmicutes_A;c__Clostridia;o__Oscillospirales;f__Oscillospiraceae;g__CAG-83;s__	Firmicutes	663	3e-05
GUT_GENOME095977	d__Bacteria;p__Firmicutes;c__Bacilli;o__Erysipelotrichales;f__Erysipelatoclostridiaceae;g__Erysipelatoclostridium;s__Erysipelatoclostridium spiroforme	Firmicutes	662	3e-05
GUT_GENOME044271	d__Bacteria;p__Firmicutes_A;c__Clostridia;o__Christensenellales;f__CAG-138;g__CAG-1024;s__	Firmicutes	662	3e-05
GUT_GENOME157265	d__Bacteria;p__Firmicutes_A;c__Clostridia;o__Oscillospirales;f__Oscillospiraceae;g__F23-B02;s__	Firmicutes	662	3e-05
GUT_GENOME197867	d__Bacteria;p__Actinobacteriota;c__Coriobacteriia;o__Coriobacteriales;f__Coriobacteriaceae;g__Collinsella;s__	Actinobacteria	662	3e-05
GUT_GENOME259234	d__Bacteria;p__Firmicutes_A;c__Clostridia;o__Peptostreptococcales;f__Anaerovoracaceae;g__UBA1191;s__	Firmicutes	661	3e-05
GUT_GENOME142628	d__Bacteria;p__Bacteroidota;c__Bacteroidia;o__Bacteroidales;f__Tannerellaceae;g__Parabacteroides;s__Parabacteroides chinchillae	Bacteroidota	661	3e-05
GUT_GENOME250728	d__Bacteria;p__Firmicutes_A;c__Clostridia;o__Lachnospirales;f__Lachnospiraceae;g__CAG-882;s__	Firmicutes	661	3e-05
GUT_GENOME014081	d__Bacteria;p__Firmicutes_A;c__Clostridia;o__Lachnospirales;f__Lachnospiraceae;g__CAG-590;s__	Firmicutes	661	3e-05
aa_0143_0081_a1	Bifidobacterium_pseudocatenulatum	Actinobacteria	661	3e-05
GUT_GENOME257278	d__Bacteria;p__Firmicutes_A;c__Clostridia;o__Lachnospirales;f__Lachnospiraceae;g__Eisenbergiella;s__	Firmicutes	659	3e-05
GUT_GENOME246421	d__Bacteria;p__Bacteroidota;c__Bacteroidia;o__Bacteroidales;f__Bacteroidaceae;g__Bacteroides;s__	Bacteroidota	657	3e-05
GUT_GENOME162798	d__Bacteria;p__Firmicutes_A;c__Clostridia;o__Oscillospirales;f__Oscillospiraceae;g__CAG-103;s__	Firmicutes	657	3e-05
0262AD_0917_052_F3	p__Firmicutes(UID1022)	Firmicutes	657	3e-05
GUT_GENOME274875	d__Bacteria;p__Actinobacteriota;c__Coriobacteriia;o__Coriobacteriales;f__Coriobacteriaceae;g__Collinsella;s__	Actinobacteria	657	3e-05
GUT_GENOME282938	d__Bacteria;p__Actinobacteriota;c__Coriobacteriia;o__Coriobacteriales;f__Eggerthellaceae;g__;s__	Actinobacteria	655	3e-05
GUT_GENOME098710	d__Bacteria;p__Firmicutes_A;c__Clostridia;o__Lachnospirales;f__Lachnospiraceae;g__UBA9502;s__	Firmicutes	655	3e-05
GUT_GENOME204201	d__Bacteria;p__Actinobacteriota;c__Coriobacteriia;o__Coriobacteriales;f__Eggerthellaceae;g__;s__	Actinobacteria	655	3e-05
GUT_GENOME284344	d__Bacteria;p__Actinobacteriota;c__Coriobacteriia;o__Coriobacteriales;f__Coriobacteriaceae;g__Collinsella;s__	Actinobacteria	655	3e-05
GUT_GENOME253356	d__Bacteria;p__Bacteroidota;c__Bacteroidia;o__Bacteroidales;f__Rikenellaceae;g__Alistipes;s__Alistipes sp000434235	Bacteroidota	652	3e-05
GUT_GENOME001419	d__Bacteria;p__Actinobacteriota;c__Coriobacteriia;o__Coriobacteriales;f__Coriobacteriaceae;g__Collinsella;s__	Actinobacteria	652	3e-05
GUT_GENOME136010	d__Bacteria;p__Actinobacteriota;c__Coriobacteriia;o__Coriobacteriales;f__Coriobacteriaceae;g__Collinsella;s__	Actinobacteria	652	3e-05
GUT_GENOME202124	d__Bacteria;p__Actinobacteriota;c__Coriobacteriia;o__Coriobacteriales;f__Coriobacteriaceae;g__Collinsella;s__	Actinobacteria	651	3e-05
GUT_GENOME101140	d__Bacteria;p__Actinobacteriota;c__Coriobacteriia;o__Coriobacteriales;f__Coriobacteriaceae;g__Collinsella;s__	Actinobacteria	651	3e-05
0676ZQ_0218_011_A3	Catenibacterium_sp.3	Firmicutes	646	3e-05
8855YD_0918_039_D9	o__Lactobacillales(UID355)	Firmicutes	646	3e-05
GUT_GENOME131085	d__Bacteria;p__Firmicutes_A;c__Clostridia;o__Lachnospirales;f__Lachnospiraceae;g__Eisenbergiella;s__	Firmicutes	644	3e-05
GUT_GENOME096491	d__Bacteria;p__Firmicutes_A;c__Clostridia;o__Lachnospirales;f__Lachnospiraceae;g__Dorea;s__Dorea sp001185345	Firmicutes	643	3e-05
GUT_GENOME005565	d__Bacteria;p__Actinobacteriota;c__Coriobacteriia;o__Coriobacteriales;f__Coriobacteriaceae;g__Collinsella;s__	Actinobacteria	643	3e-05
GUT_GENOME246020	d__Bacteria;p__Actinobacteriota;c__Coriobacteriia;o__Coriobacteriales;f__Coriobacteriaceae;g__Collinsella;s__	Actinobacteria	643	3e-05
GUT_GENOME161956	d__Bacteria;p__Actinobacteriota;c__Coriobacteriia;o__Coriobacteriales;f__Coriobacteriaceae;g__Collinsella;s__	Actinobacteria	643	3e-05
GUT_GENOME133541	d__Bacteria;p__Bacteroidota;c__Bacteroidia;o__Bacteroidales;f__Bacteroidaceae;g__Bacteroides_B;s__Bacteroides_B sp002493165	Bacteroidota	642	3e-05
GUT_GENOME022007	d__Bacteria;p__Bacteroidota;c__Bacteroidia;o__Bacteroidales;f__Muribaculaceae;g__UBA7173;s__	Bacteroidota	637	3e-05
GUT_GENOME081295	d__Bacteria;p__Firmicutes_B;c__Peptococcia;o__Peptococcales;f__Peptococcaceae;g__UBA7185;s__	Firmicutes	636	3e-05
GUT_GENOME243826	d__Bacteria;p__Firmicutes_A;c__Clostridia;o__Lachnospirales;f__Lachnospiraceae;g__Blautia;s__Blautia sp002161285	Firmicutes	634	3e-05
GUT_GENOME259528	d__Bacteria;p__Firmicutes_A;c__Clostridia;o__Oscillospirales;f__Oscillospiraceae;g__CAG-110;s__	Firmicutes	633	3e-05
GUT_GENOME097684	d__Bacteria;p__Bacteroidota;c__Bacteroidia;o__Bacteroidales;f__Tannerellaceae;g__Parabacteroides;s__Parabacteroides timonensis	Bacteroidota	633	3e-05
GUT_GENOME250962	d__Bacteria;p__Firmicutes_A;c__Clostridia;o__Lachnospirales;f__Lachnospiraceae;g__CAG-590;s__	Firmicutes	632	3e-05
9818IA_1118_067_D2	o__Bacteroidales(UID2657)	Bacteroidota	631	3e-05
GUT_GENOME271377	d__Bacteria;p__Actinobacteriota;c__Coriobacteriia;o__Coriobacteriales;f__Coriobacteriaceae;g__Collinsella;s__	Actinobacteria	631	3e-05
GUT_GENOME058365	d__Bacteria;p__Actinobacteriota;c__Coriobacteriia;o__Coriobacteriales;f__Coriobacteriaceae;g__Collinsella;s__	Actinobacteria	630	3e-05
GUT_GENOME278449	d__Bacteria;p__Firmicutes_A;c__Clostridia;o__Oscillospirales;f__Oscillospiraceae;g__Oscillibacter;s__	Firmicutes	629	3e-05
GUT_GENOME130638	d__Bacteria;p__Firmicutes_A;c__Clostridia;o__Lachnospirales;f__Lachnospiraceae;g__CAG-95;s__	Firmicutes	627	3e-05
GUT_GENOME026750	d__Bacteria;p__Firmicutes_A;c__Clostridia;o__Oscillospirales;f__Oscillospiraceae;g__UBA1777;s__	Firmicutes	624	3e-05
GUT_GENOME019095	d__Bacteria;p__Bacteroidota;c__Bacteroidia;o__Bacteroidales;f__Bacteroidaceae;g__Prevotella;s__Prevotella sp002299635	Bacteroidota	620	3e-05
GUT_GENOME189606	d__Bacteria;p__Firmicutes_A;c__Clostridia;o__Lachnospirales;f__Lachnospiraceae;g__UBA7096;s__	Firmicutes	620	3e-05
GUT_GENOME001029	d__Bacteria;p__Firmicutes_A;c__Clostridia;o__Lachnospirales;f__Lachnospiraceae;g__CAG-127;s__CAG-127 sp900319515	Firmicutes	620	3e-05
GUT_GENOME252445	d__Bacteria;p__Actinobacteriota;c__Coriobacteriia;o__Coriobacteriales;f__Coriobacteriaceae;g__Collinsella;s__	Actinobacteria	620	3e-05
GUT_GENOME137451	d__Bacteria;p__Firmicutes_A;c__Clostridia;o__Oscillospirales;f__Acutalibacteraceae;g__UBA1691;s__	Firmicutes	619	3e-05
GUT_GENOME105800	d__Bacteria;p__Actinobacteriota;c__Coriobacteriia;o__Coriobacteriales;f__Coriobacteriaceae;g__Collinsella;s__	Actinobacteria	619	3e-05
GUT_GENOME093113	d__Bacteria;p__Firmicutes_A;c__Clostridia;o__TANB77;f__CAG-508;g__CAG-354;s__	Firmicutes	616	3e-05
GUT_GENOME279899	d__Bacteria;p__Actinobacteriota;c__Coriobacteriia;o__Coriobacteriales;f__Coriobacteriaceae;g__Collinsella;s__	Actinobacteria	615	3e-05
GUT_GENOME131672	d__Bacteria;p__Firmicutes_A;c__Clostridia;o__Lachnospirales;f__Lachnospiraceae;g__Faecalicatena;s__	Firmicutes	614	3e-05
GUT_GENOME246407	d__Bacteria;p__Actinobacteriota;c__Coriobacteriia;o__Coriobacteriales;f__Coriobacteriaceae;g__Collinsella;s__	Actinobacteria	613	3e-05
GUT_GENOME268865	d__Bacteria;p__Firmicutes_A;c__Clostridia;o__Oscillospirales;f__Ruminococcaceae;g__UBA5884;s__	Firmicutes	611	3e-05
3032MC_0218_023_H3	Lactobacillus_ruminis	Firmicutes	611	3e-05
GUT_GENOME212497	d__Bacteria;p__Actinobacteriota;c__Coriobacteriia;o__Coriobacteriales;f__Coriobacteriaceae;g__Collinsella;s__	Actinobacteria	610	3e-05
GUT_GENOME024836	d__Bacteria;p__Firmicutes_A;c__Clostridia;o__Oscillospirales;f__Oscillospiraceae;g__CAG-110;s__	Firmicutes	609	3e-05
GUT_GENOME257708	d__Bacteria;p__Actinobacteriota;c__Coriobacteriia;o__Coriobacteriales;f__Coriobacteriaceae;g__Collinsella;s__	Actinobacteria	609	3e-05
GUT_GENOME061059	d__Bacteria;p__Firmicutes_A;c__Clostridia;o__Lachnospirales;f__Lachnospiraceae;g__Blautia;s__	Firmicutes	608	3e-05
GUT_GENOME026764	d__Bacteria;p__Firmicutes_A;c__Clostridia;o__4C28d-15;f__CAG-552;g__UBA10677;s__	Firmicutes	607	3e-05
GUT_GENOME106132	d__Bacteria;p__Actinobacteriota;c__Coriobacteriia;o__Coriobacteriales;f__Coriobacteriaceae;g__Collinsella;s__	Actinobacteria	604	3e-05
GUT_GENOME255913	d__Bacteria;p__Firmicutes_A;c__Clostridia;o__Lachnospirales;f__Lachnospiraceae;g__;s__	Firmicutes	602	3e-05
GUT_GENOME255999	d__Bacteria;p__Firmicutes_A;c__Clostridia;o__Lachnospirales;f__Lachnospiraceae;g__Clostridium_M;s__	Firmicutes	602	3e-05
GUT_GENOME037885	d__Bacteria;p__Actinobacteriota;c__Coriobacteriia;o__Coriobacteriales;f__Coriobacteriaceae;g__Collinsella;s__	Actinobacteria	600	3e-05
GUT_GENOME098045	d__Bacteria;p__Firmicutes_A;c__Clostridia;o__Lachnospirales;f__Lachnospiraceae;g__Dorea;s__Dorea sp900240315	Firmicutes	599	3e-05
GUT_GENOME161205	d__Bacteria;p__Actinobacteriota;c__Coriobacteriia;o__Coriobacteriales;f__Coriobacteriaceae;g__Collinsella;s__	Actinobacteria	599	3e-05
GUT_GENOME232438	d__Bacteria;p__Firmicutes_A;c__Clostridia;o__4C28d-15;f__CAG-727;g__UBA10281;s__	Firmicutes	598	3e-05
GUT_GENOME200873	d__Bacteria;p__Firmicutes_A;c__Clostridia;o__Lachnospirales;f__Lachnospiraceae;g__Clostridium_Q;s__Clostridium_Q sp000435655	Firmicutes	597	3e-05
GUT_GENOME142593	d__Bacteria;p__Actinobacteriota;c__Coriobacteriia;o__Coriobacteriales;f__Eggerthellaceae;g__Gordonibacter;s__Gordonibacter massiliensis	Actinobacteria	596	3e-05
GUT_GENOME023942	d__Bacteria;p__Actinobacteriota;c__Coriobacteriia;o__Coriobacteriales;f__Coriobacteriaceae;g__Collinsella;s__	Actinobacteria	596	3e-05
GUT_GENOME125769	d__Bacteria;p__Firmicutes_A;c__Clostridia;o__Oscillospirales;f__Oscillospiraceae;g__;s__	Firmicutes	595	3e-05
GUT_GENOME000586	d__Bacteria;p__Firmicutes_A;c__Clostridia;o__Eubacteriales;f__Eubacteriaceae;g__Eubacterium;s__Eubacterium callanderi	Firmicutes	595	3e-05
GUT_GENOME139200	d__Bacteria;p__Firmicutes_A;c__Clostridia;o__Lachnospirales;f__Lachnospiraceae;g__CAG-81;s__	Firmicutes	591	3e-05
GUT_GENOME102629	d__Bacteria;p__Firmicutes_A;c__Clostridia;o__UBA1212;f__UBA1255;g__;s__	Firmicutes	591	3e-05
GUT_GENOME195657	d__Bacteria;p__Proteobacteria;c__Gammaproteobacteria;o__Enterobacterales;f__Pasteurellaceae;g__Haemophilus_D;s__	Proteobacteria	590	3e-05
GUT_GENOME163441	d__Bacteria;p__Actinobacteriota;c__Coriobacteriia;o__Coriobacteriales;f__Coriobacteriaceae;g__Collinsella;s__Collinsella aerofaciens_F	Actinobacteria	590	3e-05
GUT_GENOME064269	d__Bacteria;p__Actinobacteriota;c__Coriobacteriia;o__Coriobacteriales;f__Coriobacteriaceae;g__Collinsella;s__Collinsella aerofaciens_F	Actinobacteria	589	3e-05
GUT_GENOME280620	d__Bacteria;p__Firmicutes_A;c__Clostridia;o__Oscillospirales;f__Oscillospiraceae;g__CAG-103;s__CAG-103 sp000432375	Firmicutes	586	3e-05
GUT_GENOME102793	d__Bacteria;p__Actinobacteriota;c__Coriobacteriia;o__Coriobacteriales;f__Coriobacteriaceae;g__Collinsella;s__	Actinobacteria	586	3e-05
GUT_GENOME095471	d__Bacteria;p__Actinobacteriota;c__Actinobacteria;o__Actinomycetales;f__Actinomycetaceae;g__Pauljensenia;s__	Actinobacteria	585	3e-05
GUT_GENOME180041	d__Bacteria;p__Bacteroidota;c__Bacteroidia;o__Bacteroidales;f__UBA932;g__RC9;s__	Bacteroidota	584	3e-05
GUT_GENOME025619	d__Bacteria;p__Firmicutes_A;c__Clostridia;o__Lachnospirales;f__Lachnospiraceae;g__NC2004;s__	Firmicutes	582	3e-05
GUT_GENOME000189	d__Bacteria;p__Bacteroidota;c__Bacteroidia;o__Bacteroidales;f__Bacteroidaceae;g__Bacteroides_A;s__Bacteroides_A sp900066455	Bacteroidota	582	3e-05
GUT_GENOME013499	d__Bacteria;p__Firmicutes_A;c__Clostridia;o__Oscillospirales;f__Oscillospiraceae;g__CAG-110;s__	Firmicutes	579	3e-05
GUT_GENOME011023	d__Bacteria;p__Firmicutes_A;c__Clostridia;o__Oscillospirales;f__Acutalibacteraceae;g__;s__	Firmicutes	579	3e-05
GUT_GENOME247544	d__Bacteria;p__Actinobacteriota;c__Coriobacteriia;o__Coriobacteriales;f__Coriobacteriaceae;g__Collinsella;s__	Actinobacteria	579	3e-05
GUT_GENOME245287	d__Bacteria;p__Firmicutes_A;c__Clostridia;o__Lachnospirales;f__Lachnospiraceae;g__Eisenbergiella;s__	Firmicutes	578	3e-05
GUT_GENOME028802	d__Bacteria;p__Bacteroidota;c__Bacteroidia;o__Bacteroidales;f__Bacteroidaceae;g__Prevotella;s__Prevotella sp000431975	Bacteroidota	577	3e-05
GUT_GENOME079106	d__Bacteria;p__Actinobacteriota;c__Coriobacteriia;o__Coriobacteriales;f__Coriobacteriaceae;g__Collinsella;s__	Actinobacteria	577	3e-05
GUT_GENOME255225	d__Bacteria;p__Actinobacteriota;c__Coriobacteriia;o__Coriobacteriales;f__Coriobacteriaceae;g__Collinsella;s__	Actinobacteria	575	2e-05
GUT_GENOME038202	d__Bacteria;p__Firmicutes_A;c__Clostridia;o__Lachnospirales;f__Lachnospiraceae;g__Tyzzerella;s__	Firmicutes	573	2e-05
GUT_GENOME004970	d__Bacteria;p__Actinobacteriota;c__Coriobacteriia;o__Coriobacteriales;f__Coriobacteriaceae;g__Collinsella;s__Collinsella aerofaciens	Actinobacteria	571	2e-05
GUT_GENOME115838	d__Bacteria;p__Bacteroidota;c__Bacteroidia;o__Bacteroidales;f__Muribaculaceae;g__CAG-279;s__	Bacteroidota	570	2e-05
GUT_GENOME142396	d__Bacteria;p__Firmicutes_A;c__Clostridia;o__Lachnospirales;f__Lachnospiraceae;g__Dorea;s__Dorea sp000765215	Firmicutes	570	2e-05
GUT_GENOME172926	d__Bacteria;p__Firmicutes_A;c__Clostridia;o__Lachnospirales;f__Lachnospiraceae;g__Fusicatenibacter;s__	Firmicutes	569	2e-05
GUT_GENOME189446	d__Bacteria;p__Actinobacteriota;c__Coriobacteriia;o__Coriobacteriales;f__Coriobacteriaceae;g__Collinsella;s__	Actinobacteria	569	2e-05
GUT_GENOME014819	d__Bacteria;p__Firmicutes_A;c__Clostridia;o__Lachnospirales;f__Lachnospiraceae;g__CAG-510;s__CAG-510 sp000434615	Firmicutes	568	2e-05
GUT_GENOME000764	d__Bacteria;p__Actinobacteriota;c__Coriobacteriia;o__Coriobacteriales;f__Coriobacteriaceae;g__Collinsella;s__	Actinobacteria	568	2e-05
GUT_GENOME010945	d__Bacteria;p__Firmicutes_A;c__Clostridia;o__Oscillospirales;f__Acutalibacteraceae;g__Eubacterium_R;s__	Firmicutes	567	2e-05
GUT_GENOME084706	d__Bacteria;p__Firmicutes_A;c__Clostridia;o__Oscillospirales;f__Oscillospiraceae;g__CAG-103;s__	Firmicutes	562	2e-05
GUT_GENOME164212	d__Bacteria;p__Firmicutes_A;c__Clostridia;o__TANB77;f__CAG-465;g__;s__	Firmicutes	561	2e-05
GUT_GENOME270662	d__Bacteria;p__Actinobacteriota;c__Coriobacteriia;o__Coriobacteriales;f__Coriobacteriaceae;g__Collinsella;s__	Actinobacteria	560	2e-05
GUT_GENOME117758	d__Bacteria;p__Firmicutes_A;c__Clostridia;o__Oscillospirales;f__Oscillospiraceae;g__CAG-110;s__	Firmicutes	559	2e-05
GUT_GENOME057686	d__Bacteria;p__Firmicutes_A;c__Clostridia;o__Lachnospirales;f__Lachnospiraceae;g__Eubacterium_I;s__	Firmicutes	559	2e-05
GUT_GENOME113868	d__Bacteria;p__Bacteroidota;c__Bacteroidia;o__Bacteroidales;f__Tannerellaceae;g__Parabacteroides;s__	Bacteroidota	557	2e-05
GUT_GENOME186073	d__Bacteria;p__Firmicutes_A;c__Clostridia;o__Oscillospirales;f__Oscillospiraceae;g__Flavonifractor;s__	Firmicutes	557	2e-05
GUT_GENOME163751	d__Bacteria;p__Actinobacteriota;c__Coriobacteriia;o__Coriobacteriales;f__Coriobacteriaceae;g__Collinsella;s__Collinsella sp000763055	Actinobacteria	557	2e-05
GUT_GENOME187900	d__Bacteria;p__Actinobacteriota;c__Coriobacteriia;o__Coriobacteriales;f__Coriobacteriaceae;g__Collinsella;s__	Actinobacteria	557	2e-05
GUT_GENOME092436	d__Bacteria;p__Actinobacteriota;c__Coriobacteriia;o__Coriobacteriales;f__Eggerthellaceae;g__Eggerthella;s__	Actinobacteria	556	2e-05
GUT_GENOME110959	d__Bacteria;p__Firmicutes_A;c__Clostridia;o__Monoglobales;f__Monoglobaceae;g__;s__	Firmicutes	556	2e-05
GUT_GENOME064466	d__Bacteria;p__Actinobacteriota;c__Coriobacteriia;o__Coriobacteriales;f__Coriobacteriaceae;g__Collinsella;s__	Actinobacteria	556	2e-05
GUT_GENOME063926	d__Bacteria;p__Bacteroidota;c__Bacteroidia;o__Bacteroidales;f__Bacteroidaceae;g__Prevotella;s__	Bacteroidota	555	2e-05
GUT_GENOME239700	d__Bacteria;p__Firmicutes;c__Bacilli;o__Erysipelotrichales;f__Erysipelotrichaceae;g__Faecalicoccus;s__	Firmicutes	555	2e-05
GUT_GENOME254000	d__Bacteria;p__Actinobacteriota;c__Coriobacteriia;o__Coriobacteriales;f__Coriobacteriaceae;g__Collinsella;s__Collinsella aerofaciens_F	Actinobacteria	554	2e-05
GUT_GENOME238979	d__Bacteria;p__Firmicutes_A;c__Clostridia;o__Lachnospirales;f__Lachnospiraceae;g__Acetatifactor;s__	Firmicutes	553	2e-05
GUT_GENOME126693	d__Bacteria;p__Actinobacteriota;c__Coriobacteriia;o__Coriobacteriales;f__Coriobacteriaceae;g__Collinsella;s__	Actinobacteria	552	2e-05
GUT_GENOME196563	d__Bacteria;p__Actinobacteriota;c__Coriobacteriia;o__Coriobacteriales;f__Coriobacteriaceae;g__Collinsella;s__	Actinobacteria	551	2e-05
GUT_GENOME120693	d__Bacteria;p__Firmicutes_A;c__Clostridia;o__Oscillospirales;f__Acutalibacteraceae;g__CAG-177;s__CAG-177 sp000431775	Firmicutes	550	2e-05
GUT_GENOME199169	d__Bacteria;p__Firmicutes_A;c__Clostridia;o__Lachnospirales;f__Lachnospiraceae;g__Faecalicatena;s__	Firmicutes	550	2e-05
6587MW_0918_041_C12	g__Prevotella(UID2724)	Bacteroidota	550	2e-05
GUT_GENOME142390	d__Bacteria;p__Bacteroidota;c__Bacteroidia;o__Bacteroidales;f__Rikenellaceae;g__Tidjanibacter;s__Tidjanibacter inops	Bacteroidota	548	2e-05
GUT_GENOME107146	d__Bacteria;p__Firmicutes_A;c__Clostridia;o__Oscillospirales;f__Ruminococcaceae;g__Gemmiger;s__	Firmicutes	548	2e-05
GUT_GENOME087109	d__Bacteria;p__Actinobacteriota;c__Coriobacteriia;o__Coriobacteriales;f__Eggerthellaceae;g__;s__	Actinobacteria	547	2e-05
GUT_GENOME000448	d__Bacteria;p__Firmicutes_A;c__Clostridia;o__Oscillospirales;f__Ruminococcaceae;g__CAG-353;s__CAG-353 sp900066885	Firmicutes	547	2e-05
GUT_GENOME019343	d__Bacteria;p__Actinobacteriota;c__Coriobacteriia;o__Coriobacteriales;f__Coriobacteriaceae;g__Collinsella;s__	Actinobacteria	547	2e-05
GUT_GENOME000963	d__Bacteria;p__Firmicutes_A;c__Clostridia;o__Lachnospirales;f__Lachnospiraceae;g__Faecalicatena;s__Faecalicatena orotica	Firmicutes	544	2e-05
GUT_GENOME138467	d__Bacteria;p__Firmicutes_A;c__Clostridia;o__Lachnospirales;f__Lachnospiraceae;g__Blautia;s__	Firmicutes	543	2e-05
GUT_GENOME161370	d__Bacteria;p__Firmicutes_A;c__Clostridia;o__Lachnospirales;f__Lachnospiraceae;g__Blautia;s__	Firmicutes	543	2e-05
GUT_GENOME187127	d__Bacteria;p__Actinobacteriota;c__Coriobacteriia;o__Coriobacteriales;f__Coriobacteriaceae;g__Collinsella;s__	Actinobacteria	543	2e-05
GUT_GENOME009103	d__Bacteria;p__Bacteroidota;c__Bacteroidia;o__Bacteroidales;f__Muribaculaceae;g__UBA7173;s__	Bacteroidota	542	2e-05
GUT_GENOME112300	d__Bacteria;p__Firmicutes_A;c__Clostridia;o__Christensenellales;f__QALW01;g__;s__	Firmicutes	542	2e-05
GUT_GENOME090533	d__Bacteria;p__Firmicutes_A;c__Clostridia;o__Lachnospirales;f__Lachnospiraceae;g__GCA-900066575;s__	Firmicutes	541	2e-05
GUT_GENOME123864	d__Bacteria;p__Firmicutes_A;c__Clostridia;o__Lachnospirales;f__Lachnospiraceae;g__Roseburia;s__	Firmicutes	540	2e-05
GUT_GENOME109727	d__Bacteria;p__Firmicutes_C;c__Negativicutes;o__Acidaminococcales;f__Acidaminococcaceae;g__Phascolarctobacterium_A;s__	Firmicutes	540	2e-05
GUT_GENOME023635	d__Bacteria;p__Firmicutes_A;c__Clostridia;o__Oscillospirales;f__Oscillospiraceae;g__CAG-110;s__	Firmicutes	540	2e-05
GUT_GENOME254013	d__Bacteria;p__Bacteroidota;c__Bacteroidia;o__Bacteroidales;f__Bacteroidaceae;g__Bacteroides;s__Bacteroides massiliensis	Bacteroidota	539	2e-05
GUT_GENOME218730	d__Bacteria;p__Actinobacteriota;c__Coriobacteriia;o__Coriobacteriales;f__Coriobacteriaceae;g__Collinsella;s__	Actinobacteria	539	2e-05
GUT_GENOME123860	d__Bacteria;p__Firmicutes_A;c__Clostridia;o__Oscillospirales;f__Oscillospiraceae;g__CAG-110;s__	Firmicutes	538	2e-05
GUT_GENOME172942	d__Bacteria;p__Firmicutes_A;c__Clostridia;o__Lachnospirales;f__Lachnospiraceae;g__;s__	Firmicutes	537	2e-05
GUT_GENOME128124	d__Bacteria;p__Firmicutes_A;c__Clostridia;o__Oscillospirales;f__Ruminococcaceae;g__Angelakisella;s__	Firmicutes	537	2e-05
8306RM_0517_006_E4	Catenibacterium_sp.1	Firmicutes	536	2e-05
GUT_GENOME023561	d__Bacteria;p__Actinobacteriota;c__Coriobacteriia;o__Coriobacteriales;f__Coriobacteriaceae;g__Collinsella;s__	Actinobacteria	536	2e-05
GUT_GENOME268758	d__Bacteria;p__Actinobacteriota;c__Coriobacteriia;o__Coriobacteriales;f__Coriobacteriaceae;g__Collinsella;s__	Actinobacteria	535	2e-05
GUT_GENOME244035	d__Bacteria;p__Firmicutes_A;c__Clostridia;o__Lachnospirales;f__Lachnospiraceae;g__Stomatobaculum;s__Stomatobaculum naviforme	Firmicutes	534	2e-05
GUT_GENOME218782	d__Bacteria;p__Actinobacteriota;c__Coriobacteriia;o__Coriobacteriales;f__Coriobacteriaceae;g__Collinsella;s__	Actinobacteria	534	2e-05
GUT_GENOME236892	d__Bacteria;p__Bacteroidota;c__Bacteroidia;o__Bacteroidales;f__Bacteroidaceae;g__Prevotella;s__	Bacteroidota	533	2e-05
GUT_GENOME035389	d__Bacteria;p__Actinobacteriota;c__Coriobacteriia;o__Coriobacteriales;f__Coriobacteriaceae;g__Collinsella;s__Collinsella sp002232035	Actinobacteria	533	2e-05
GUT_GENOME105799	d__Bacteria;p__Firmicutes;c__Bacilli;o__RF39;f__CAG-822;g__CAG-884;s__	Firmicutes	531	2e-05
GUT_GENOME238291	d__Bacteria;p__Firmicutes_A;c__Clostridia;o__Lachnospirales;f__Anaerotignaceae;g__Anaerotignum;s__	Firmicutes	531	2e-05
0676ZQ_0218_011_E2	Streptococcus_infantarius	Firmicutes	531	2e-05
GUT_GENOME158781	d__Bacteria;p__Firmicutes_A;c__Clostridia;o__Oscillospirales;f__Acutalibacteraceae;g__;s__	Firmicutes	530	2e-05
GUT_GENOME255883	d__Bacteria;p__Firmicutes_A;c__Clostridia;o__;f__;g__;s__	Firmicutes	530	2e-05
GUT_GENOME270564	d__Bacteria;p__Bacteroidota;c__Bacteroidia;o__Bacteroidales;f__Bacteroidaceae;g__Prevotella;s__Prevotella sp002251385	Bacteroidota	529	2e-05
GUT_GENOME251944	d__Bacteria;p__Firmicutes_A;c__Clostridia;o__Oscillospirales;f__CAG-272;g__UBA11512;s__UBA11512 sp003522145	Firmicutes	528	2e-05
GUT_GENOME104570	d__Bacteria;p__Firmicutes_A;c__Clostridia;o__Oscillospirales;f__Ruminococcaceae;g__;s__	Firmicutes	528	2e-05
GUT_GENOME219382	d__Bacteria;p__Proteobacteria;c__Alphaproteobacteria;o__RF32;f__CAG-239;g__51-20;s__	Proteobacteria	524	2e-05
2807EA_1118_063_F8	g__Prevotella(UID2724)	Bacteroidota	524	2e-05
GUT_GENOME046057	d__Bacteria;p__Firmicutes_A;c__Clostridia;o__Oscillospirales;f__Ruminococcaceae;g__Gemmiger;s__	Firmicutes	523	2e-05
GUT_GENOME269995	d__Bacteria;p__Actinobacteriota;c__Coriobacteriia;o__Coriobacteriales;f__Coriobacteriaceae;g__Collinsella;s__	Actinobacteria	523	2e-05
GUT_GENOME238304	d__Bacteria;p__Bacteroidota;c__Bacteroidia;o__Bacteroidales;f__P3;g__UBA1711;s__	Bacteroidota	522	2e-05
GUT_GENOME238812	d__Bacteria;p__Firmicutes_A;c__Clostridia;o__Oscillospirales;f__Oscillospiraceae;g__CAG-110;s__	Firmicutes	522	2e-05
GUT_GENOME282790	d__Bacteria;p__Firmicutes_A;c__Clostridia;o__Christensenellales;f__CAG-138;g__Phil1;s__	Firmicutes	522	2e-05
GUT_GENOME065576	d__Bacteria;p__Actinobacteriota;c__Coriobacteriia;o__Coriobacteriales;f__Coriobacteriaceae;g__Collinsella;s__	Actinobacteria	520	2e-05
GUT_GENOME096196	d__Bacteria;p__Firmicutes_A;c__Clostridia;o__Oscillospirales;f__Ruminococcaceae;g__Ruminococcus_F;s__Ruminococcus_F champanellensis	Firmicutes	519	2e-05
GUT_GENOME000187	d__Bacteria;p__Bacteroidota;c__Bacteroidia;o__Bacteroidales;f__Bacteroidaceae;g__Bacteroides_A;s__Bacteroides_A sp900066445	Bacteroidota	519	2e-05
GUT_GENOME104589	d__Bacteria;p__Actinobacteriota;c__Coriobacteriia;o__Coriobacteriales;f__Coriobacteriaceae;g__Collinsella;s__	Actinobacteria	517	2e-05
GUT_GENOME282678	d__Bacteria;p__Actinobacteriota;c__Coriobacteriia;o__Coriobacteriales;f__Coriobacteriaceae;g__Collinsella;s__	Actinobacteria	515	2e-05
GUT_GENOME174135	d__Bacteria;p__Firmicutes;c__Bacilli;o__Lactobacillales;f__Streptococcaceae;g__Streptococcus;s__	Firmicutes	514	2e-05
GUT_GENOME161997	d__Bacteria;p__Actinobacteriota;c__Coriobacteriia;o__Coriobacteriales;f__Coriobacteriaceae;g__Collinsella;s__	Actinobacteria	514	2e-05
GUT_GENOME190114	d__Bacteria;p__Firmicutes_A;c__Clostridia;o__Oscillospirales;f__Acutalibacteraceae;g__Acutalibacter;s__	Firmicutes	511	2e-05
3050YG_0918_062_H9	k__Bacteria(UID2372)	unknown	511	2e-05
0262AD_0917_052_H2	o__Bacteroidales(UID2657)	Bacteroidota	508	2e-05
GUT_GENOME121405	d__Bacteria;p__Actinobacteriota;c__Coriobacteriia;o__Coriobacteriales;f__Coriobacteriaceae;g__Collinsella;s__	Actinobacteria	507	2e-05
GUT_GENOME196923	d__Bacteria;p__Actinobacteriota;c__Coriobacteriia;o__Coriobacteriales;f__Coriobacteriaceae;g__Collinsella;s__	Actinobacteria	507	2e-05
GUT_GENOME001653	d__Bacteria;p__Actinobacteriota;c__Coriobacteriia;o__Coriobacteriales;f__Coriobacteriaceae;g__Collinsella;s__Collinsella sp002232035	Actinobacteria	507	2e-05
GUT_GENOME256624	d__Bacteria;p__Firmicutes_A;c__Clostridia;o__Oscillospirales;f__CAG-272;g__CAG-272;s__CAG-272 sp000433515	Firmicutes	506	2e-05
GUT_GENOME096562	d__Bacteria;p__Bacteroidota;c__Bacteroidia;o__Bacteroidales;f__Marinifilaceae;g__Odoribacter;s__Odoribacter massiliensis	Bacteroidota	506	2e-05
GUT_GENOME254539	d__Bacteria;p__Actinobacteriota;c__Coriobacteriia;o__Coriobacteriales;f__Coriobacteriaceae;g__Collinsella;s__Collinsella aerofaciens_F	Actinobacteria	506	2e-05
GUT_GENOME251627	d__Bacteria;p__Bacteroidota;c__Bacteroidia;o__Bacteroidales;f__Rikenellaceae;g__Alistipes;s__Alistipes sp900021155	Bacteroidota	505	2e-05
GUT_GENOME251098	d__Bacteria;p__Firmicutes_A;c__Clostridia;o__Oscillospirales;f__Oscillospiraceae;g__UBA1777;s__	Firmicutes	505	2e-05
GUT_GENOME267277	d__Bacteria;p__Actinobacteriota;c__Coriobacteriia;o__Coriobacteriales;f__Coriobacteriaceae;g__Collinsella;s__Collinsella aerofaciens_F	Actinobacteria	504	2e-05
GUT_GENOME060023	d__Bacteria;p__Actinobacteriota;c__Coriobacteriia;o__Coriobacteriales;f__Coriobacteriaceae;g__Collinsella;s__	Actinobacteria	503	2e-05
GUT_GENOME001870	d__Bacteria;p__Firmicutes_A;c__Clostridia;o__Lachnospirales;f__Lachnospiraceae;g__Lachnoclostridium_A;s__	Firmicutes	502	2e-05
GUT_GENOME101260	d__Bacteria;p__Bacteroidota;c__Bacteroidia;o__Bacteroidales;f__Bacteroidaceae;g__Paraprevotella;s__	Bacteroidota	502	2e-05
GUT_GENOME096378	d__Bacteria;p__Actinobacteriota;c__Actinobacteria;o__Actinomycetales;f__Actinomycetaceae;g__Pauljensenia;s__Pauljensenia sp000411415	Actinobacteria	502	2e-05
GUT_GENOME083450	d__Bacteria;p__Firmicutes_A;c__Clostridia;o__Lachnospirales;f__Lachnospiraceae;g__UBA7160;s__	Firmicutes	501	2e-05
GUT_GENOME177793	d__Bacteria;p__Firmicutes_A;c__Clostridia;o__Lachnospirales;f__Lachnospiraceae;g__UBA2856;s__	Firmicutes	501	2e-05
GUT_GENOME096075	d__Bacteria;p__Firmicutes;c__Bacilli;o__Lactobacillales;f__Streptococcaceae;g__Streptococcus;s__Streptococcus gordonii	Firmicutes	501	2e-05
GUT_GENOME170405	d__Bacteria;p__Firmicutes_A;c__Clostridia;o__TANB77;f__CAG-508;g__;s__	Firmicutes	500	2e-05
GUT_GENOME008080	d__Bacteria;p__Firmicutes_A;c__Clostridia;o__UBA1212;f__UBA1255;g__;s__	Firmicutes	500	2e-05
GUT_GENOME246461	d__Bacteria;p__Firmicutes_A;c__Clostridia;o__Oscillospirales;f__Oscillospiraceae;g__Flavonifractor;s__	Firmicutes	499	2e-05
GUT_GENOME128273	d__Bacteria;p__Firmicutes_A;c__Clostridia;o__Oscillospirales;f__Ruminococcaceae;g__;s__	Firmicutes	499	2e-05
GUT_GENOME095978	d__Bacteria;p__Firmicutes_A;c__Clostridia;o__Eubacteriales;f__Anaerofustaceae;g__Anaerofustis;s__Anaerofustis stercorihominis	Firmicutes	497	2e-05
GUT_GENOME112210	d__Bacteria;p__Firmicutes_A;c__Clostridia;o__Lachnospirales;f__Lachnospiraceae;g__Eubacterium_F;s__Eubacterium_F sp000433735	Firmicutes	497	2e-05
GUT_GENOME177790	d__Bacteria;p__Bacteroidota;c__Bacteroidia;o__Bacteroidales;f__Muribaculaceae;g__CAG-279;s__	Bacteroidota	496	2e-05
GUT_GENOME169940	d__Bacteria;p__Firmicutes_A;c__Clostridia;o__Oscillospirales;f__Oscillospiraceae;g__CAG-83;s__CAG-83 sp003487665	Firmicutes	496	2e-05
GUT_GENOME023366	d__Bacteria;p__Firmicutes_A;c__Clostridia;o__Lachnospirales;f__Lachnospiraceae;g__CAG-590;s__	Firmicutes	496	2e-05
GUT_GENOME222507	d__Bacteria;p__Firmicutes_A;c__Clostridia;o__4C28d-15;f__CAG-727;g__UBA10281;s__	Firmicutes	495	2e-05
GUT_GENOME012681	d__Bacteria;p__Firmicutes_A;c__Clostridia;o__Lachnospirales;f__Lachnospiraceae;g__Butyrivibrio_A;s__Butyrivibrio_A sp000431815	Firmicutes	494	2e-05
GUT_GENOME116219	d__Bacteria;p__Firmicutes_A;c__Clostridia;o__Oscillospirales;f__Acutalibacteraceae;g__UBA5905;s__UBA5905 sp002437905	Firmicutes	493	2e-05
GUT_GENOME141586	d__Bacteria;p__Firmicutes;c__Bacilli;o__Lactobacillales;f__Enterococcaceae;g__Enterococcus_B;s__Enterococcus_B faecium	Firmicutes	493	2e-05
GUT_GENOME175115	d__Bacteria;p__Actinobacteriota;c__Coriobacteriia;o__Coriobacteriales;f__Coriobacteriaceae;g__Collinsella;s__	Actinobacteria	492	2e-05
GUT_GENOME237056	d__Bacteria;p__Bacteroidota;c__Bacteroidia;o__Bacteroidales;f__Bacteroidaceae;g__;s__	Bacteroidota	491	2e-05
am_0224_0084_e7	Enterococcus_raffinosus	Firmicutes	491	2e-05
GUT_GENOME122905	d__Bacteria;p__Firmicutes_A;c__Clostridia;o__Oscillospirales;f__Oscillospiraceae;g__UBA738;s__	Firmicutes	490	2e-05
GUT_GENOME175097	d__Bacteria;p__Actinobacteriota;c__Coriobacteriia;o__Coriobacteriales;f__Coriobacteriaceae;g__Collinsella;s__	Actinobacteria	490	2e-05
GUT_GENOME255273	d__Bacteria;p__Firmicutes_A;c__Clostridia;o__Oscillospirales;f__Oscillospiraceae;g__UBA1777;s__	Firmicutes	489	2e-05
GUT_GENOME175554	d__Bacteria;p__Bacteroidota;c__Bacteroidia;o__Bacteroidales;f__Rikenellaceae;g__Alistipes;s__	Bacteroidota	489	2e-05
GUT_GENOME215898	d__Bacteria;p__Actinobacteriota;c__Coriobacteriia;o__Coriobacteriales;f__Coriobacteriaceae;g__Collinsella;s__	Actinobacteria	489	2e-05
GUT_GENOME103694	d__Bacteria;p__Firmicutes_A;c__Clostridia;o__Lachnospirales;f__Lachnospiraceae;g__Hungatella_A;s__Hungatella_A hathewayi	Firmicutes	486	2e-05
GUT_GENOME083453	d__Bacteria;p__Firmicutes_A;c__Clostridia;o__Oscillospirales;f__Butyricicoccaceae;g__Butyricicoccus_A;s__Butyricicoccus_A sp002395695	Firmicutes	485	2e-05
GUT_GENOME095520	d__Bacteria;p__Desulfobacterota;c__Desulfovibrionia;o__Desulfovibrionales;f__Desulfovibrionaceae;g__Bilophila;s__	Desulfobacterota	484	2e-05
GUT_GENOME154595	d__Bacteria;p__Firmicutes_A;c__Clostridia;o__Lachnospirales;f__Lachnospiraceae;g__CAG-882;s__CAG-882 sp003486385	Firmicutes	484	2e-05
GUT_GENOME112419	d__Bacteria;p__Firmicutes_A;c__Clostridia;o__Lachnospirales;f__Lachnospiraceae;g__CAG-632;s__CAG-632 sp000431515	Firmicutes	484	2e-05
GUT_GENOME000484	d__Bacteria;p__Actinobacteriota;c__Coriobacteriia;o__Coriobacteriales;f__Coriobacteriaceae;g__Collinsella;s__	Actinobacteria	484	2e-05
GUT_GENOME185774	d__Bacteria;p__Actinobacteriota;c__Coriobacteriia;o__Coriobacteriales;f__Coriobacteriaceae;g__Collinsella;s__	Actinobacteria	484	2e-05
GUT_GENOME179954	d__Bacteria;p__Actinobacteriota;c__Coriobacteriia;o__Coriobacteriales;f__Coriobacteriaceae;g__Collinsella;s__Collinsella aerofaciens_F	Actinobacteria	483	2e-05
GUT_GENOME270891	d__Bacteria;p__Firmicutes_A;c__Clostridia;o__Lachnospirales;f__Lachnospiraceae;g__Lachnospira;s__	Firmicutes	482	2e-05
GUT_GENOME137346	d__Bacteria;p__Firmicutes_A;c__Clostridia;o__Oscillospirales;f__Acutalibacteraceae;g__Acutalibacter;s__	Firmicutes	480	2e-05
GUT_GENOME250040	d__Bacteria;p__Desulfobacterota;c__Desulfovibrionia;o__Desulfovibrionales;f__Desulfovibrionaceae;g__Mailhella;s__	Desulfobacterota	479	2e-05
2807EA_1118_063_G7	o__Lactobacillales(UID544)	Firmicutes	479	2e-05
GUT_GENOME007573	d__Bacteria;p__Bacteroidota;c__Bacteroidia;o__Bacteroidales;f__Tannerellaceae;g__Parabacteroides;s__	Bacteroidota	478	2e-05
5645FP_0918_058_G7	o__Bacteroidales(UID2657)	Bacteroidota	478	2e-05
GUT_GENOME201393	d__Bacteria;p__Cyanobacteria;c__Vampirovibrionia;o__Gastranaerophilales;f__Gastranaerophilaceae;g__CAG-196;s__CAG-196 sp002102975	Cyanobacteriota	477	2e-05
GUT_GENOME253970	d__Bacteria;p__Firmicutes_A;c__Clostridia;o__Christensenellales;f__CAG-74;g__;s__	Firmicutes	477	2e-05
GUT_GENOME025676	d__Bacteria;p__Firmicutes_A;c__Clostridia;o__Oscillospirales;f__Acutalibacteraceae;g__CAG-177;s__CAG-177 sp003514385	Firmicutes	476	2e-05
GUT_GENOME104044	d__Bacteria;p__Actinobacteriota;c__Coriobacteriia;o__Coriobacteriales;f__Coriobacteriaceae;g__Collinsella;s__	Actinobacteria	476	2e-05
GUT_GENOME000272	d__Bacteria;p__Firmicutes_A;c__Clostridia;o__Oscillospirales;f__Ruminococcaceae;g__UBA1394;s__UBA1394 sp900066845	Firmicutes	475	2e-05
GUT_GENOME010023	d__Bacteria;p__Bacteroidota;c__Bacteroidia;o__Bacteroidales;f__Rikenellaceae;g__Alistipes;s__Alistipes sp001941065	Bacteroidota	475	2e-05
GUT_GENOME276337	d__Bacteria;p__Bacteroidota;c__Bacteroidia;o__Bacteroidales;f__Rikenellaceae;g__Alistipes_A;s__	Bacteroidota	474	2e-05
GUT_GENOME098162	d__Bacteria;p__Firmicutes_A;c__Clostridia;o__Tissierellales;f__Sporanaerobacteraceae;g__Sporanaerobacter;s__Sporanaerobacter acetigenes	Firmicutes	473	2e-05
GUT_GENOME163017	d__Bacteria;p__Actinobacteriota;c__Coriobacteriia;o__Coriobacteriales;f__Coriobacteriaceae;g__Collinsella;s__	Actinobacteria	473	2e-05
GUT_GENOME198459	d__Bacteria;p__Firmicutes_A;c__Clostridia;o__Oscillospirales;f__Acutalibacteraceae;g__;s__	Firmicutes	472	2e-05
GUT_GENOME266163	d__Bacteria;p__Firmicutes_A;c__Clostridia;o__Lachnospirales;f__Lachnospiraceae;g__Lachnospira;s__Lachnospira sp900316325	Firmicutes	471	2e-05
GUT_GENOME179941	d__Bacteria;p__Actinobacteriota;c__Coriobacteriia;o__Coriobacteriales;f__Coriobacteriaceae;g__Collinsella;s__	Actinobacteria	471	2e-05
GUT_GENOME008139	d__Bacteria;p__Firmicutes_A;c__Clostridia;o__Oscillospirales;f__Oscillospiraceae;g__;s__	Firmicutes	470	2e-05
GUT_GENOME009437	d__Bacteria;p__Firmicutes_B;c__Peptococcia;o__Peptococcales;f__Peptococcaceae;g__UBA7185;s__	Firmicutes	470	2e-05
GUT_GENOME000625	d__Bacteria;p__Firmicutes_A;c__Clostridia;o__Lachnospirales;f__Lachnospiraceae;g__Murimonas;s__Murimonas intestini	Firmicutes	469	2e-05
GUT_GENOME105885	d__Bacteria;p__Firmicutes_A;c__Clostridia;o__Lachnospirales;f__Lachnospiraceae;g__CAG-56;s__	Firmicutes	468	2e-05
GUT_GENOME117334	d__Bacteria;p__Firmicutes_A;c__Clostridia;o__Oscillospirales;f__Oscillospiraceae;g__Intestinimonas;s__	Firmicutes	468	2e-05
GUT_GENOME224740	d__Bacteria;p__Firmicutes_A;c__Clostridia;o__Oscillospirales;f__Ruminococcaceae;g__QAMM01;s__	Firmicutes	468	2e-05
GUT_GENOME000899	d__Bacteria;p__Bacteroidota;c__Bacteroidia;o__Bacteroidales;f__Rikenellaceae;g__Alistipes_A;s__Alistipes_A sp900240235	Bacteroidota	467	2e-05
GUT_GENOME257001	d__Bacteria;p__Actinobacteriota;c__Coriobacteriia;o__Coriobacteriales;f__Coriobacteriaceae;g__Collinsella;s__	Actinobacteria	467	2e-05
GUT_GENOME247680	d__Bacteria;p__Firmicutes_A;c__Clostridia;o__Peptostreptococcales;f__Anaerovoracaceae;g__S5-A14a;s__	Firmicutes	464	2e-05
GUT_GENOME151535	d__Bacteria;p__Actinobacteriota;c__Coriobacteriia;o__Coriobacteriales;f__Coriobacteriaceae;g__Collinsella;s__	Actinobacteria	464	2e-05
GUT_GENOME258247	d__Bacteria;p__Firmicutes_A;c__Clostridia;o__Oscillospirales;f__Oscillospiraceae;g__Ruminiclostridium_C;s__	Firmicutes	463	2e-05
GUT_GENOME103710	d__Bacteria;p__Firmicutes_A;c__Clostridia;o__Lachnospirales;f__Lachnospiraceae;g__Ruminococcus_G;s__Ruminococcus_G gauvreauii	Firmicutes	463	2e-05
GUT_GENOME258883	d__Bacteria;p__Bacteroidota;c__Bacteroidia;o__Bacteroidales;f__Bacteroidaceae;g__Bacteroides;s__	Bacteroidota	463	2e-05
GUT_GENOME054531	d__Bacteria;p__Bacteroidota;c__Bacteroidia;o__Bacteroidales;f__Bacteroidaceae;g__Prevotella;s__Prevotella sp000436695	Bacteroidota	463	2e-05
GUT_GENOME108993	d__Bacteria;p__Bacteroidota;c__Bacteroidia;o__Bacteroidales;f__Bacteroidaceae;g__Bacteroides;s__	Bacteroidota	463	2e-05
GUT_GENOME035741	d__Bacteria;p__Firmicutes_A;c__Clostridia;o__Oscillospirales;f__Acutalibacteraceae;g__;s__	Firmicutes	462	2e-05
GUT_GENOME138783	d__Bacteria;p__Firmicutes_A;c__Clostridia;o__Lachnospirales;f__Lachnospiraceae;g__;s__	Firmicutes	462	2e-05
GUT_GENOME164155	d__Bacteria;p__Actinobacteriota;c__Coriobacteriia;o__Coriobacteriales;f__Coriobacteriaceae;g__Collinsella;s__	Actinobacteria	462	2e-05
GUT_GENOME009210	d__Bacteria;p__Firmicutes_A;c__Clostridia;o__4C28d-15;f__CAG-552;g__UBA10677;s__UBA10677 sp003533505	Firmicutes	461	2e-05
GUT_GENOME140330	d__Bacteria;p__Bacteroidota;c__Bacteroidia;o__Bacteroidales;f__Bacteroidaceae;g__Bacteroides;s__Bacteroides cutis	Bacteroidota	461	2e-05
GUT_GENOME094099	d__Bacteria;p__Bacteroidota;c__Bacteroidia;o__Bacteroidales;f__Bacteroidaceae;g__Prevotella;s__	Bacteroidota	460	2e-05
3050YG_0918_062_A12	o__Clostridiales(UID1212)	Firmicutes	460	2e-05
GUT_GENOME256503	d__Bacteria;p__Firmicutes_A;c__Clostridia;o__Oscillospirales;f__Ruminococcaceae;g__;s__	Firmicutes	459	2e-05
GUT_GENOME257014	d__Bacteria;p__Firmicutes_A;c__Clostridia;o__Peptostreptococcales;f__Anaerovoracaceae;g__;s__	Firmicutes	458	2e-05
GUT_GENOME251566	d__Bacteria;p__Firmicutes_A;c__Clostridia;o__Lachnospirales;f__Lachnospiraceae;g__Eubacterium_F;s__	Firmicutes	458	2e-05
GUT_GENOME143522	d__Bacteria;p__Firmicutes_A;c__Clostridia;o__Oscillospirales;f__Acutalibacteraceae;g__Ruminococcus_E;s__Ruminococcus_E bromii	Firmicutes	458	2e-05
GUT_GENOME136911	d__Bacteria;p__Firmicutes_A;c__Clostridia;o__4C28d-15;f__CAG-314;g__CAG-1435;s__	Firmicutes	457	2e-05
GUT_GENOME196654	d__Bacteria;p__Actinobacteriota;c__Coriobacteriia;o__Coriobacteriales;f__Coriobacteriaceae;g__Collinsella;s__	Actinobacteria	454	2e-05
GUT_GENOME044529	d__Bacteria;p__Firmicutes_A;c__Clostridia;o__TANB77;f__CAG-508;g__CAG-269;s__	Firmicutes	453	2e-05
GUT_GENOME000862	d__Bacteria;p__Firmicutes;c__Bacilli;o__Lactobacillales;f__Lactobacillaceae;g__Lactobacillus_H;s__Lactobacillus_H fermentum	Firmicutes	453	2e-05
GUT_GENOME106027	d__Bacteria;p__Bacteroidota;c__Bacteroidia;o__Bacteroidales;f__Bacteroidaceae;g__Bacteroides_A;s__Bacteroides_A ilei	Bacteroidota	451	2e-05
GUT_GENOME148897	d__Bacteria;p__Bacteroidota;c__Bacteroidia;o__Bacteroidales;f__Muribaculaceae;g__CAG-279;s__CAG-279 sp000437795	Bacteroidota	451	2e-05
GUT_GENOME174855	d__Bacteria;p__Actinobacteriota;c__Coriobacteriia;o__Coriobacteriales;f__Coriobacteriaceae;g__Collinsella;s__	Actinobacteria	450	2e-05
GUT_GENOME084181	d__Bacteria;p__Actinobacteriota;c__Coriobacteriia;o__Coriobacteriales;f__Coriobacteriaceae;g__Collinsella;s__	Actinobacteria	450	2e-05
GUT_GENOME158031	d__Bacteria;p__Firmicutes_A;c__Clostridia;o__Christensenellales;f__QAND01;g__;s__	Firmicutes	449	2e-05
GUT_GENOME097839	d__Bacteria;p__Firmicutes_A;c__Clostridia;o__Oscillospirales;f__Oscillospiraceae;g__Lawsonibacter;s__	Firmicutes	449	2e-05
GUT_GENOME260369	d__Bacteria;p__Firmicutes_A;c__Clostridia;o__Oscillospirales;f__Acutalibacteraceae;g__;s__	Firmicutes	449	2e-05
GUT_GENOME252836	d__Bacteria;p__Actinobacteriota;c__Coriobacteriia;o__Coriobacteriales;f__Coriobacteriaceae;g__Collinsella;s__Collinsella aerofaciens_F	Actinobacteria	449	2e-05
GUT_GENOME020414	d__Bacteria;p__Firmicutes_A;c__Clostridia;o__Lachnospirales;f__Lachnospiraceae;g__Clostridium_M;s__	Firmicutes	448	2e-05
GUT_GENOME270248	d__Bacteria;p__Actinobacteriota;c__Coriobacteriia;o__Coriobacteriales;f__Coriobacteriaceae;g__Collinsella;s__	Actinobacteria	448	2e-05
GUT_GENOME255264	d__Bacteria;p__Actinobacteriota;c__Coriobacteriia;o__Coriobacteriales;f__Coriobacteriaceae;g__Collinsella;s__	Actinobacteria	448	2e-05
GUT_GENOME249375	d__Bacteria;p__Firmicutes_A;c__Clostridia;o__Oscillospirales;f__Ruminococcaceae;g__QAMM01;s__	Firmicutes	447	2e-05
GUT_GENOME283633	d__Bacteria;p__Actinobacteriota;c__Coriobacteriia;o__Coriobacteriales;f__Coriobacteriaceae;g__Collinsella;s__	Actinobacteria	445	2e-05
GUT_GENOME137657	d__Bacteria;p__Firmicutes_A;c__Clostridia;o__Lachnospirales;f__Lachnospiraceae;g__Dorea;s__Dorea sp900312975	Firmicutes	442	2e-05
GUT_GENOME032757	d__Bacteria;p__Actinobacteriota;c__Coriobacteriia;o__Coriobacteriales;f__Coriobacteriaceae;g__Collinsella;s__	Actinobacteria	442	2e-05
GUT_GENOME085247	d__Bacteria;p__Actinobacteriota;c__Coriobacteriia;o__Coriobacteriales;f__Coriobacteriaceae;g__Collinsella;s__	Actinobacteria	442	2e-05
GUT_GENOME194012	d__Bacteria;p__Actinobacteriota;c__Coriobacteriia;o__Coriobacteriales;f__Coriobacteriaceae;g__Collinsella;s__	Actinobacteria	441	2e-05
GUT_GENOME285815	d__Bacteria;p__Firmicutes_A;c__Clostridia;o__Lachnospirales;f__Lachnospiraceae;g__GCA-900066575;s__	Firmicutes	440	2e-05
GUT_GENOME130636	d__Bacteria;p__Firmicutes_A;c__Clostridia;o__Lachnospirales;f__Lachnospiraceae;g__CAG-510;s__	Firmicutes	440	2e-05
GUT_GENOME254864	d__Bacteria;p__Actinobacteriota;c__Coriobacteriia;o__Coriobacteriales;f__Coriobacteriaceae;g__Collinsella;s__Collinsella aerofaciens_F	Actinobacteria	440	2e-05
GUT_GENOME155041	d__Bacteria;p__Bacteroidota;c__Bacteroidia;o__Bacteroidales;f__Bacteroidaceae;g__Prevotella;s__	Bacteroidota	438	2e-05
GUT_GENOME117767	d__Bacteria;p__Firmicutes_A;c__Clostridia;o__Lachnospirales;f__Lachnospiraceae;g__Clostridium_M;s__	Firmicutes	438	2e-05
GUT_GENOME068725	d__Bacteria;p__Bacteroidota;c__Bacteroidia;o__Bacteroidales;f__Muribaculaceae;g__CAG-1031;s__	Bacteroidota	438	2e-05
GUT_GENOME265265	d__Bacteria;p__Actinobacteriota;c__Coriobacteriia;o__Coriobacteriales;f__Coriobacteriaceae;g__Collinsella;s__	Actinobacteria	438	2e-05
2959BY_0717_054_C6	o__Clostridiales(UID1212)	Firmicutes	436	2e-05
GUT_GENOME143127	d__Bacteria;p__Firmicutes_A;c__Clostridia;o__Lachnospirales;f__Lachnospiraceae;g__Blautia;s__Blautia hominis	Firmicutes	434	2e-05
GUT_GENOME097844	d__Bacteria;p__Bacteroidota;c__Bacteroidia;o__Bacteroidales;f__Bacteroidaceae;g__Bacteroides_A;s__	Bacteroidota	434	2e-05
GUT_GENOME236231	d__Bacteria;p__Firmicutes_C;c__Negativicutes;o__Selenomonadales;f__Selenomonadaceae;g__Anaerovibrio;s__	Firmicutes	433	2e-05
GUT_GENOME165031	d__Bacteria;p__Actinobacteriota;c__Coriobacteriia;o__Coriobacteriales;f__Coriobacteriaceae;g__Collinsella;s__	Actinobacteria	433	2e-05
GUT_GENOME275465	d__Bacteria;p__Actinobacteriota;c__Coriobacteriia;o__Coriobacteriales;f__Coriobacteriaceae;g__Collinsella;s__	Actinobacteria	433	2e-05
GUT_GENOME189835	d__Bacteria;p__Firmicutes_A;c__Clostridia;o__Peptostreptococcales;f__Anaerovoracaceae;g__UBA1191;s__	Firmicutes	431	2e-05
GUT_GENOME150050	d__Bacteria;p__Bacteroidota;c__Bacteroidia;o__Bacteroidales;f__Bacteroidaceae;g__Bacteroides_A;s__	Bacteroidota	431	2e-05
GUT_GENOME104568	d__Bacteria;p__Actinobacteriota;c__Coriobacteriia;o__Coriobacteriales;f__Coriobacteriaceae;g__Collinsella;s__	Actinobacteria	431	2e-05
GUT_GENOME128641	d__Bacteria;p__Actinobacteriota;c__Coriobacteriia;o__Coriobacteriales;f__Coriobacteriaceae;g__Collinsella;s__	Actinobacteria	430	2e-05
GUT_GENOME020577	d__Bacteria;p__Bacteroidota;c__Bacteroidia;o__Bacteroidales;f__Bacteroidaceae;g__Bacteroides;s__Bacteroides togonis	Bacteroidota	429	2e-05
GUT_GENOME163607	d__Bacteria;p__Bacteroidota;c__Bacteroidia;o__Bacteroidales;f__Muribaculaceae;g__CAG-485;s__	Bacteroidota	429	2e-05
GUT_GENOME260586	d__Bacteria;p__Actinobacteriota;c__Coriobacteriia;o__Coriobacteriales;f__Coriobacteriaceae;g__Collinsella;s__Collinsella aerofaciens_F	Actinobacteria	429	2e-05
GUT_GENOME161911	d__Bacteria;p__Actinobacteriota;c__Coriobacteriia;o__Coriobacteriales;f__Coriobacteriaceae;g__Collinsella;s__	Actinobacteria	428	2e-05
GUT_GENOME126719	d__Bacteria;p__Bacteroidota;c__Bacteroidia;o__Bacteroidales;f__Rikenellaceae;g__Alistipes;s__	Bacteroidota	427	2e-05
GUT_GENOME231296	d__Bacteria;p__Actinobacteriota;c__Coriobacteriia;o__Coriobacteriales;f__Coriobacteriaceae;g__Collinsella;s__	Actinobacteria	427	2e-05
GUT_GENOME147602	d__Bacteria;p__Actinobacteriota;c__Coriobacteriia;o__Coriobacteriales;f__Coriobacteriaceae;g__Collinsella;s__Collinsella aerofaciens_A	Actinobacteria	427	2e-05
GUT_GENOME210502	d__Bacteria;p__Actinobacteriota;c__Coriobacteriia;o__Coriobacteriales;f__Coriobacteriaceae;g__Collinsella;s__Collinsella aerofaciens_F	Actinobacteria	427	2e-05
GUT_GENOME236875	d__Bacteria;p__Bacteroidota;c__Bacteroidia;o__Bacteroidales;f__Tannerellaceae;g__Parabacteroides;s__	Bacteroidota	426	2e-05
GUT_GENOME257519	d__Bacteria;p__Firmicutes_A;c__Clostridia;o__Oscillospirales;f__;g__;s__	Firmicutes	426	2e-05
GUT_GENOME000225	d__Bacteria;p__Bacteroidota;c__Bacteroidia;o__Bacteroidales;f__Muribaculaceae;g__Muribaculum;s__Muribaculum sp002358615	Bacteroidota	426	2e-05
GUT_GENOME195281	d__Bacteria;p__Bacteroidota;c__Bacteroidia;o__Bacteroidales;f__Rikenellaceae;g__Alistipes_A;s__	Bacteroidota	426	2e-05
GUT_GENOME236230	d__Bacteria;p__Firmicutes_A;c__Clostridia;o__Oscillospirales;f__Ruminococcaceae;g__Ruminiclostridium_E;s__	Firmicutes	425	2e-05
GUT_GENOME091228	d__Bacteria;p__Firmicutes_A;c__Clostridia;o__Oscillospirales;f__Oscillospiraceae;g__UBA1777;s__	Firmicutes	425	2e-05
GUT_GENOME035750	d__Bacteria;p__Actinobacteriota;c__Coriobacteriia;o__Coriobacteriales;f__Coriobacteriaceae;g__Collinsella;s__Collinsella sp002232035	Actinobacteria	425	2e-05
GUT_GENOME208855	d__Bacteria;p__Actinobacteriota;c__Coriobacteriia;o__Coriobacteriales;f__Coriobacteriaceae;g__Collinsella;s__	Actinobacteria	424	2e-05
GUT_GENOME193885	d__Bacteria;p__Actinobacteriota;c__Coriobacteriia;o__Coriobacteriales;f__Coriobacteriaceae;g__Collinsella;s__	Actinobacteria	424	2e-05
3401SE_0218_027_C2	Unknown_genus_43	Unknown	423	2e-05
GUT_GENOME003134	d__Bacteria;p__Actinobacteriota;c__Coriobacteriia;o__Coriobacteriales;f__Coriobacteriaceae;g__Collinsella;s__	Actinobacteria	423	2e-05
GUT_GENOME175216	d__Bacteria;p__Actinobacteriota;c__Coriobacteriia;o__Coriobacteriales;f__Coriobacteriaceae;g__Collinsella;s__	Actinobacteria	423	2e-05
GUT_GENOME116144	d__Bacteria;p__Actinobacteriota;c__Coriobacteriia;o__Coriobacteriales;f__Coriobacteriaceae;g__Collinsella;s__	Actinobacteria	422	2e-05
GUT_GENOME214946	d__Bacteria;p__Bacteroidota;c__Bacteroidia;o__Bacteroidales;f__Bacteroidaceae;g__;s__	Bacteroidota	420	2e-05
GUT_GENOME113426	d__Bacteria;p__Bacteroidota;c__Bacteroidia;o__Bacteroidales;f__Bacteroidaceae;g__Prevotella;s__	Bacteroidota	420	2e-05
GUT_GENOME282843	d__Bacteria;p__Firmicutes_A;c__Clostridia;o__Lachnospirales;f__Lachnospiraceae;g__UBA7096;s__	Firmicutes	420	2e-05
GUT_GENOME008455	d__Bacteria;p__Firmicutes_A;c__Clostridia;o__Lachnospirales;f__Lachnospiraceae;g__;s__	Firmicutes	420	2e-05
GUT_GENOME090740	d__Bacteria;p__Firmicutes_B;c__Peptococcia;o__Peptococcales;f__Peptococcaceae;g__;s__	Firmicutes	419	2e-05
GUT_GENOME149116	d__Bacteria;p__Firmicutes_A;c__Clostridia;o__Lachnospirales;f__Lachnospiraceae;g__Lachnospira;s__	Firmicutes	419	2e-05
GUT_GENOME024450	d__Bacteria;p__Firmicutes;c__Bacilli;o__Erysipelotrichales;f__Erysipelotrichaceae;g__Solobacterium;s__	Firmicutes	419	2e-05
GUT_GENOME197012	d__Bacteria;p__Actinobacteriota;c__Coriobacteriia;o__Coriobacteriales;f__Coriobacteriaceae;g__Collinsella;s__	Actinobacteria	419	2e-05
GUT_GENOME258629	d__Bacteria;p__Firmicutes;c__Bacilli;o__Bacillales;f__Bacillaceae_A;g__FJAT-27916;s__FJAT-27916 sp001183965	Firmicutes	418	2e-05
GUT_GENOME116934	d__Bacteria;p__Firmicutes_A;c__Clostridia;o__Oscillospirales;f__Oscillospiraceae;g__Oscillibacter;s__	Firmicutes	418	2e-05
GUT_GENOME000568	d__Bacteria;p__Actinobacteriota;c__Actinobacteria;o__Actinomycetales;f__Actinomycetaceae;g__Actinomyces;s__Actinomyces sp900323545	Actinobacteria	417	2e-05
GUT_GENOME230891	d__Bacteria;p__Firmicutes_A;c__Clostridia;o__Lachnospirales;f__Lachnospiraceae;g__Faecalicatena;s__	Firmicutes	417	2e-05
GUT_GENOME246297	d__Bacteria;p__Actinobacteriota;c__Coriobacteriia;o__Coriobacteriales;f__Coriobacteriaceae;g__Collinsella;s__	Actinobacteria	417	2e-05
1325NM_0218_050_F2	p__Actinobacteria(UID2112)	Actinobacteria	416	2e-05
GUT_GENOME247211	d__Bacteria;p__Actinobacteriota;c__Coriobacteriia;o__Coriobacteriales;f__Coriobacteriaceae;g__Collinsella;s__	Actinobacteria	416	2e-05
GUT_GENOME257768	d__Bacteria;p__Firmicutes_A;c__Clostridia;o__Christensenellales;f__CAG-74;g__;s__	Firmicutes	415	2e-05
2807EA_1118_063_D8	o__Clostridiales(UID1120)	Firmicutes	415	2e-05
GUT_GENOME113153	d__Bacteria;p__Firmicutes_A;c__Clostridia;o__Lachnospirales;f__Lachnospiraceae;g__Marvinbryantia;s__	Firmicutes	415	2e-05
GUT_GENOME163846	d__Bacteria;p__Actinobacteriota;c__Coriobacteriia;o__Coriobacteriales;f__Coriobacteriaceae;g__Collinsella;s__	Actinobacteria	415	2e-05
GUT_GENOME111598	d__Bacteria;p__Desulfobacterota;c__Desulfovibrionia;o__Desulfovibrionales;f__Desulfovibrionaceae;g__Bilophila;s__	Desulfobacterota	414	2e-05
GUT_GENOME138473	d__Bacteria;p__Firmicutes_A;c__Clostridia;o__Lachnospirales;f__Lachnospiraceae;g__Blautia_A;s__	Firmicutes	414	2e-05
GUT_GENOME084693	d__Bacteria;p__Actinobacteriota;c__Coriobacteriia;o__Coriobacteriales;f__Coriobacteriaceae;g__Collinsella;s__	Actinobacteria	414	2e-05
GUT_GENOME237866	d__Bacteria;p__Firmicutes_A;c__Clostridia;o__Lachnospirales;f__Lachnospiraceae;g__;s__	Firmicutes	413	2e-05
GUT_GENOME283320	d__Bacteria;p__Firmicutes_A;c__Clostridia;o__Lachnospirales;f__Lachnospiraceae;g__Dorea;s__	Firmicutes	413	2e-05
GUT_GENOME257069	d__Bacteria;p__Firmicutes_A;c__Clostridia;o__Oscillospirales;f__Ruminococcaceae;g__Fournierella;s__	Firmicutes	411	2e-05
0262AD_0917_052_H1	p__Actinobacteria(UID2112)	Actinobacteria	411	2e-05
GUT_GENOME240703	d__Bacteria;p__Actinobacteriota;c__Coriobacteriia;o__Coriobacteriales;f__Coriobacteriaceae;g__Collinsella;s__	Actinobacteria	411	2e-05
GUT_GENOME159348	d__Bacteria;p__Firmicutes_A;c__Clostridia;o__Oscillospirales;f__Butyricicoccaceae;g__Butyricicoccus;s__	Firmicutes	410	2e-05
GUT_GENOME175312	d__Bacteria;p__Actinobacteriota;c__Coriobacteriia;o__Coriobacteriales;f__Coriobacteriaceae;g__Collinsella;s__	Actinobacteria	410	2e-05
GUT_GENOME285301	d__Bacteria;p__Bacteroidota;c__Bacteroidia;o__Bacteroidales;f__Bacteroidaceae;g__Prevotella;s__Prevotella sp900316565	Bacteroidota	409	2e-05
GUT_GENOME244362	d__Bacteria;p__Bacteroidota;c__Bacteroidia;o__Bacteroidales;f__Bacteroidaceae;g__Prevotella;s__Prevotella colorans	Bacteroidota	409	2e-05
0676ZQ_0218_011_B11	Unknown_genus_47	Unknown	409	2e-05
GUT_GENOME175045	d__Bacteria;p__Actinobacteriota;c__Coriobacteriia;o__Coriobacteriales;f__Coriobacteriaceae;g__Collinsella;s__Collinsella aerofaciens_F	Actinobacteria	409	2e-05
GUT_GENOME278116	d__Bacteria;p__Bacteroidota;c__Bacteroidia;o__Bacteroidales;f__Bacteroidaceae;g__Prevotella;s__	Bacteroidota	408	2e-05
GUT_GENOME217432	d__Bacteria;p__Firmicutes_A;c__Clostridia;o__Lachnospirales;f__Lachnospiraceae;g__Faecalicatena;s__	Firmicutes	408	2e-05
GUT_GENOME256101	d__Bacteria;p__Actinobacteriota;c__Coriobacteriia;o__Coriobacteriales;f__Coriobacteriaceae;g__Collinsella;s__	Actinobacteria	408	2e-05
GUT_GENOME061877	d__Bacteria;p__Firmicutes_A;c__Clostridia;o__Oscillospirales;f__Acutalibacteraceae;g__UBA737;s__	Firmicutes	407	2e-05
GUT_GENOME000219	d__Bacteria;p__Firmicutes_A;c__Clostridia;o__Lachnospirales;f__Lachnospiraceae;g__Anaerostipes;s__Anaerostipes sp000508985	Firmicutes	406	2e-05
GUT_GENOME037804	d__Bacteria;p__Bacteroidota;c__Bacteroidia;o__Bacteroidales;f__Bacteroidaceae;g__Prevotella;s__	Bacteroidota	405	2e-05
GUT_GENOME121668	d__Bacteria;p__Actinobacteriota;c__Coriobacteriia;o__Coriobacteriales;f__Eggerthellaceae;g__;s__	Actinobacteria	405	2e-05
GUT_GENOME008975	d__Bacteria;p__Firmicutes_A;c__Clostridia;o__Lachnospirales;f__Lachnospiraceae;g__TF01-11;s__	Firmicutes	405	2e-05
GUT_GENOME100879	d__Bacteria;p__Firmicutes_A;c__Clostridia;o__Lachnospirales;f__Lachnospiraceae;g__V9D3004;s__V9D3004 sp002349525	Firmicutes	404	2e-05
GUT_GENOME256383	d__Bacteria;p__Firmicutes_A;c__Clostridia;o__Oscillospirales;f__;g__;s__	Firmicutes	404	2e-05
GUT_GENOME142497	d__Bacteria;p__Bacteroidota;c__Bacteroidia;o__Bacteroidales;f__Bacteroidaceae;g__Prevotella;s__Prevotella sp001275135	Bacteroidota	404	2e-05
2959BY_0717_054_D7	k__Bacteria(UID2372)	unknown	403	2e-05
GUT_GENOME218039	d__Bacteria;p__Actinobacteriota;c__Coriobacteriia;o__Coriobacteriales;f__Coriobacteriaceae;g__Collinsella;s__	Actinobacteria	403	2e-05
GUT_GENOME285134	d__Bacteria;p__Firmicutes_A;c__Clostridia;o__Oscillospirales;f__Ruminococcaceae;g__Anaerotruncus;s__Anaerotruncus sp900199635	Firmicutes	401	2e-05
9641UL_0918_064_D9	o__Bacteroidales(UID2657)	Bacteroidota	401	2e-05
GUT_GENOME001749	d__Bacteria;p__Actinobacteriota;c__Coriobacteriia;o__Coriobacteriales;f__Coriobacteriaceae;g__Collinsella;s__Collinsella sp002232035	Actinobacteria	399	2e-05
GUT_GENOME022890	d__Bacteria;p__Bacteroidota;c__Bacteroidia;o__Bacteroidales;f__Bacteroidaceae;g__UBA4334;s__	Bacteroidota	398	2e-05
GUT_GENOME218592	d__Bacteria;p__Firmicutes_A;c__Clostridia;o__Lachnospirales;f__Lachnospiraceae;g__;s__	Firmicutes	397	2e-05
GUT_GENOME098568	d__Bacteria;p__Firmicutes_A;c__Clostridia;o__Lachnospirales;f__Lachnospiraceae;g__Eisenbergiella;s__	Firmicutes	397	2e-05
am_0171_0083_f7	Lactonifactor_sp.	Firmicutes	397	2e-05
GUT_GENOME225805	d__Bacteria;p__Actinobacteriota;c__Coriobacteriia;o__Coriobacteriales;f__Coriobacteriaceae;g__Collinsella;s__	Actinobacteria	397	2e-05
8131GG_1118_056_F9	o__Clostridiales(UID1212)	Firmicutes	396	2e-05
GUT_GENOME006618	d__Bacteria;p__Actinobacteriota;c__Coriobacteriia;o__Coriobacteriales;f__Coriobacteriaceae;g__Collinsella;s__Collinsella sp002232035	Actinobacteria	396	2e-05
GUT_GENOME119190	d__Bacteria;p__Actinobacteriota;c__Coriobacteriia;o__Coriobacteriales;f__Coriobacteriaceae;g__Collinsella;s__	Actinobacteria	395	2e-05
GUT_GENOME139424	d__Bacteria;p__Actinobacteriota;c__Coriobacteriia;o__Coriobacteriales;f__Coriobacteriaceae;g__Collinsella;s__	Actinobacteria	395	2e-05
GUT_GENOME246479	d__Bacteria;p__Actinobacteriota;c__Coriobacteriia;o__Coriobacteriales;f__Coriobacteriaceae;g__Collinsella;s__	Actinobacteria	395	2e-05
GUT_GENOME130008	d__Bacteria;p__Firmicutes_A;c__Clostridia;o__Lachnospirales;f__Lachnospiraceae;g__CAG-882;s__	Firmicutes	394	2e-05
GUT_GENOME254230	d__Bacteria;p__Firmicutes_A;c__Clostridia;o__Oscillospirales;f__CAG-272;g__;s__	Firmicutes	394	2e-05
GUT_GENOME260293	d__Bacteria;p__Firmicutes_A;c__Clostridia;o__Peptostreptococcales;f__Peptostreptococcaceae;g__Terrisporobacter;s__	Firmicutes	394	2e-05
GUT_GENOME261291	d__Bacteria;p__Firmicutes_A;c__Clostridia;o__Oscillospirales;f__Oscillospiraceae;g__NK3B98;s__	Firmicutes	394	2e-05
GUT_GENOME111335	d__Bacteria;p__Firmicutes_A;c__Clostridia;o__Oscillospirales;f__Oscillospiraceae;g__CAG-83;s__	Firmicutes	394	2e-05
GUT_GENOME283775	d__Bacteria;p__Firmicutes_A;c__Clostridia;o__Oscillospirales;f__Ruminococcaceae;g__Ruminococcus_C;s__	Firmicutes	393	2e-05
GUT_GENOME083985	d__Bacteria;p__Actinobacteriota;c__Coriobacteriia;o__Coriobacteriales;f__Coriobacteriaceae;g__Collinsella;s__	Actinobacteria	393	2e-05
GUT_GENOME251699	d__Bacteria;p__Firmicutes_A;c__Clostridia;o__Lachnospirales;f__Lachnospiraceae;g__CAG-303;s__	Firmicutes	392	2e-05
GUT_GENOME252977	d__Bacteria;p__Bacteroidota;c__Bacteroidia;o__Bacteroidales;f__Rikenellaceae;g__Alistipes;s__Alistipes sp002161445	Bacteroidota	392	2e-05
GUT_GENOME001768	d__Bacteria;p__Firmicutes;c__Bacilli;o__Erysipelotrichales;f__Erysipelatoclostridiaceae;g__Erysipelatoclostridium;s__	Firmicutes	392	2e-05
GUT_GENOME091104	d__Bacteria;p__Firmicutes_A;c__Clostridia;o__Lachnospirales;f__Lachnospiraceae;g__;s__	Firmicutes	391	2e-05
GUT_GENOME244340	d__Bacteria;p__Actinobacteriota;c__Actinobacteria;o__Actinomycetales;f__Actinomycetaceae;g__Varibaculum;s__	Actinobacteria	390	2e-05
GUT_GENOME110757	d__Bacteria;p__Firmicutes_A;c__Clostridia;o__Lachnospirales;f__Lachnospiraceae;g__Faecalicatena;s__Faecalicatena sp002314255	Firmicutes	390	2e-05
GUT_GENOME257066	d__Bacteria;p__Firmicutes_A;c__Clostridia;o__Oscillospirales;f__CAG-382;g__UCG-010;s__	Firmicutes	390	2e-05
GUT_GENOME045630	d__Bacteria;p__Firmicutes_A;c__Clostridia;o__Lachnospirales;f__Lachnospiraceae;g__Blautia;s__	Firmicutes	389	2e-05
GUT_GENOME095490	d__Bacteria;p__Firmicutes;c__Bacilli;o__Lactobacillales;f__Streptococcaceae;g__Streptococcus;s__	Firmicutes	389	2e-05
GUT_GENOME014977	d__Bacteria;p__Firmicutes_A;c__Clostridia;o__Oscillospirales;f__Ruminococcaceae;g__;s__	Firmicutes	388	2e-05
GUT_GENOME044179	d__Bacteria;p__Firmicutes_A;c__Clostridia;o__Oscillospirales;f__Ruminococcaceae;g__CAG-115;s__CAG-115 sp002492075	Firmicutes	388	2e-05
GUT_GENOME091116	d__Bacteria;p__Actinobacteriota;c__Coriobacteriia;o__Coriobacteriales;f__Coriobacteriaceae;g__Collinsella;s__	Actinobacteria	388	2e-05
GUT_GENOME094937	d__Bacteria;p__Firmicutes_A;c__Clostridia;o__Lachnospirales;f__Lachnospiraceae;g__Lachnoclostridium_A;s__Lachnoclostridium_A sp002160755	Firmicutes	387	2e-05
GUT_GENOME217799	d__Bacteria;p__Firmicutes_A;c__Clostridia;o__4C28d-15;f__;g__;s__	Firmicutes	387	2e-05
GUT_GENOME123625	d__Bacteria;p__Firmicutes_A;c__Clostridia;o__Oscillospirales;f__Oscillospiraceae;g__CAG-110;s__	Firmicutes	387	2e-05
GUT_GENOME000109	d__Bacteria;p__Firmicutes;c__Bacilli;o__Erysipelotrichales;f__Erysipelatoclostridiaceae;g__Catenibacterium;s__Catenibacterium mitsuokai	Firmicutes	387	2e-05
GUT_GENOME161449	d__Bacteria;p__Actinobacteriota;c__Coriobacteriia;o__Coriobacteriales;f__Coriobacteriaceae;g__Collinsella;s__	Actinobacteria	387	2e-05
GUT_GENOME155679	d__Bacteria;p__Bacteroidota;c__Bacteroidia;o__Bacteroidales;f__Bacteroidaceae;g__Bacteroides_A;s__	Bacteroidota	386	2e-05
GUT_GENOME129025	d__Bacteria;p__Firmicutes_A;c__Clostridia;o__Oscillospirales;f__Oscillospiraceae;g__Oscillibacter;s__	Firmicutes	385	2e-05
GUT_GENOME273156	d__Bacteria;p__Actinobacteriota;c__Coriobacteriia;o__Coriobacteriales;f__Coriobacteriaceae;g__Collinsella;s__	Actinobacteria	384	2e-05
GUT_GENOME246361	d__Bacteria;p__Actinobacteriota;c__Coriobacteriia;o__Coriobacteriales;f__Coriobacteriaceae;g__Collinsella;s__Collinsella aerofaciens_F	Actinobacteria	384	2e-05
GUT_GENOME032358	d__Bacteria;p__Actinobacteriota;c__Coriobacteriia;o__Coriobacteriales;f__Coriobacteriaceae;g__Collinsella;s__	Actinobacteria	384	2e-05
GUT_GENOME125744	d__Bacteria;p__Actinobacteriota;c__Coriobacteriia;o__Coriobacteriales;f__Coriobacteriaceae;g__Collinsella;s__	Actinobacteria	384	2e-05
GUT_GENOME019023	d__Bacteria;p__Cyanobacteria;c__Vampirovibrionia;o__Gastranaerophilales;f__Gastranaerophilaceae;g__CAG-196;s__	Cyanobacteriota	383	2e-05
0471HH_0918_059_C9	o__Selenomonadales(UID1024)	Firmicutes	383	2e-05
GUT_GENOME104392	d__Bacteria;p__Firmicutes_A;c__Clostridia;o__Lachnospirales;f__Lachnospiraceae;g__Eubacterium_F;s__	Firmicutes	382	2e-05
GUT_GENOME270901	d__Bacteria;p__Firmicutes_A;c__Clostridia;o__Lachnospirales;f__Lachnospiraceae;g__UBA2821;s__	Firmicutes	381	2e-05
GUT_GENOME201325	d__Bacteria;p__Bacteroidota;c__Bacteroidia;o__Bacteroidales;f__Marinifilaceae;g__Odoribacter;s__	Bacteroidota	381	2e-05
GUT_GENOME249851	d__Bacteria;p__Actinobacteriota;c__Coriobacteriia;o__Coriobacteriales;f__Coriobacteriaceae;g__Collinsella;s__	Actinobacteria	381	2e-05
GUT_GENOME259524	d__Bacteria;p__Firmicutes_A;c__Clostridia;o__Oscillospirales;f__Oscillospiraceae;g__F23-B02;s__F23-B02 sp000431075	Firmicutes	379	2e-05
GUT_GENOME171643	d__Bacteria;p__Firmicutes;c__Bacilli;o__Lactobacillales;f__Streptococcaceae;g__Streptococcus;s__	Firmicutes	379	2e-05
GUT_GENOME094938	d__Bacteria;p__Firmicutes_A;c__Clostridia;o__Lachnospirales;f__Lachnospiraceae;g__;s__	Firmicutes	378	2e-05
GUT_GENOME192985	d__Bacteria;p__Firmicutes_A;c__Clostridia;o__Lachnospirales;f__Lachnospiraceae;g__Clostridium_M;s__	Firmicutes	377	2e-05
GUT_GENOME139859	d__Bacteria;p__Firmicutes_A;c__Clostridia;o__Oscillospirales;f__Oscillospiraceae;g__CAG-110;s__	Firmicutes	377	2e-05
GUT_GENOME096670	d__Bacteria;p__Firmicutes_A;c__Clostridia;o__Lachnospirales;f__Lachnospiraceae;g__Clostridium_M;s__Clostridium_M clostridioforme_A	Firmicutes	377	2e-05
GUT_GENOME109512	d__Bacteria;p__Bacteroidota;c__Bacteroidia;o__Bacteroidales;f__Bacteroidaceae;g__Bacteroides_A;s__	Bacteroidota	377	2e-05
GUT_GENOME145587	d__Bacteria;p__Actinobacteriota;c__Coriobacteriia;o__Coriobacteriales;f__Eggerthellaceae;g__Slackia_A;s__	Actinobacteria	377	2e-05
8144JZ_0517_029_H8	Collinsella_sp.3	Actinobacteria	377	2e-05
GUT_GENOME085442	d__Bacteria;p__Firmicutes_A;c__Clostridia;o__Lachnospirales;f__Lachnospiraceae;g__UBA9502;s__	Firmicutes	376	2e-05
GUT_GENOME023569	d__Bacteria;p__Firmicutes_A;c__Clostridia;o__Oscillospirales;f__Ruminococcaceae;g__Angelakisella;s__Angelakisella sp003453215	Firmicutes	376	2e-05
GUT_GENOME137680	d__Bacteria;p__Bacteroidota;c__Bacteroidia;o__Bacteroidales;f__Rikenellaceae;g__Alistipes;s__	Bacteroidota	376	2e-05
GUT_GENOME260851	d__Bacteria;p__Firmicutes_A;c__Clostridia;o__Oscillospirales;f__CAG-272;g__;s__	Firmicutes	375	2e-05
GUT_GENOME096556	d__Bacteria;p__Bacteroidota;c__Bacteroidia;o__Bacteroidales;f__Rikenellaceae;g__Alistipes;s__Alistipes sp900083545	Bacteroidota	375	2e-05
GUT_GENOME196669	d__Bacteria;p__Actinobacteriota;c__Coriobacteriia;o__Coriobacteriales;f__Coriobacteriaceae;g__Collinsella;s__Collinsella aerofaciens_F	Actinobacteria	375	2e-05
GUT_GENOME010791	d__Bacteria;p__Firmicutes_A;c__Clostridia;o__Oscillospirales;f__Ruminococcaceae;g__;s__	Firmicutes	374	2e-05
GUT_GENOME001316	d__Bacteria;p__Bacteroidota;c__Bacteroidia;o__Bacteroidales;f__Tannerellaceae;g__Parabacteroides;s__Parabacteroides bouchesdurhonensis	Bacteroidota	373	2e-05
GUT_GENOME094063	d__Bacteria;p__Firmicutes_A;c__Clostridia;o__Christensenellales;f__CAG-74;g__;s__	Firmicutes	373	2e-05
GUT_GENOME066225	d__Bacteria;p__Firmicutes_A;c__Clostridia;o__Lachnospirales;f__Lachnospiraceae;g__Faecalicatena;s__	Firmicutes	373	2e-05
GUT_GENOME117154	d__Bacteria;p__Firmicutes_A;c__Clostridia;o__Lachnospirales;f__Lachnospiraceae;g__Lachnoclostridium_A;s__	Firmicutes	373	2e-05
9684EK_0218_060_A3	g__Prevotella(UID2724)	Bacteroidota	373	2e-05
GUT_GENOME140283	d__Bacteria;p__Bacteroidota;c__Bacteroidia;o__Bacteroidales;f__Bacteroidaceae;g__;s__	Bacteroidota	372	2e-05
GUT_GENOME236866	d__Bacteria;p__Bacteroidota;c__Bacteroidia;o__Bacteroidales;f__Bacteroidaceae;g__Prevotella;s__	Bacteroidota	372	2e-05
GUT_GENOME256097	d__Bacteria;p__Bacteroidota;c__Bacteroidia;o__Bacteroidales;f__Muribaculaceae;g__CAG-279;s__	Bacteroidota	372	2e-05
GUT_GENOME048115	d__Bacteria;p__Actinobacteriota;c__Coriobacteriia;o__Coriobacteriales;f__Coriobacteriaceae;g__Collinsella;s__	Actinobacteria	372	2e-05
GUT_GENOME161899	d__Bacteria;p__Actinobacteriota;c__Coriobacteriia;o__Coriobacteriales;f__Coriobacteriaceae;g__Collinsella;s__	Actinobacteria	372	2e-05
GUT_GENOME127116	d__Bacteria;p__Firmicutes_A;c__Clostridia;o__Oscillospirales;f__Oscillospiraceae;g__UBA1777;s__	Firmicutes	371	2e-05
GUT_GENOME023192	d__Bacteria;p__Actinobacteriota;c__Coriobacteriia;o__Coriobacteriales;f__Coriobacteriaceae;g__Collinsella;s__	Actinobacteria	371	2e-05
GUT_GENOME181927	d__Bacteria;p__Actinobacteriota;c__Coriobacteriia;o__Coriobacteriales;f__Coriobacteriaceae;g__Collinsella;s__	Actinobacteria	371	2e-05
GUT_GENOME218246	d__Bacteria;p__Bacteroidota;c__Bacteroidia;o__Bacteroidales;f__Muribaculaceae;g__;s__	Bacteroidota	370	2e-05
GUT_GENOME276156	d__Bacteria;p__Actinobacteriota;c__Coriobacteriia;o__Coriobacteriales;f__Coriobacteriaceae;g__Collinsella;s__	Actinobacteria	370	2e-05
GUT_GENOME121457	d__Bacteria;p__Firmicutes_A;c__Clostridia;o__Lachnospirales;f__Lachnospiraceae;g__Eubacterium_E;s__	Firmicutes	368	2e-05
GUT_GENOME275708	d__Bacteria;p__Bacteroidota;c__Bacteroidia;o__Bacteroidales;f__Muribaculaceae;g__CAG-485;s__	Bacteroidota	368	2e-05
GUT_GENOME138767	d__Bacteria;p__Firmicutes_A;c__Clostridia;o__Lachnospirales;f__Lachnospiraceae;g__Blautia;s__	Firmicutes	368	2e-05
GUT_GENOME200047	d__Bacteria;p__Firmicutes_C;c__Negativicutes;o__Veillonellales;f__Veillonellaceae;g__Veillonella;s__	Firmicutes	368	2e-05
GUT_GENOME283126	d__Bacteria;p__Firmicutes_A;c__Clostridia;o__Oscillospirales;f__Acutalibacteraceae;g__UBA737;s__	Firmicutes	367	2e-05
GUT_GENOME049620	d__Bacteria;p__Actinobacteriota;c__Coriobacteriia;o__Coriobacteriales;f__Coriobacteriaceae;g__Collinsella;s__Collinsella aerofaciens_F	Actinobacteria	367	2e-05
GUT_GENOME190202	d__Bacteria;p__Actinobacteriota;c__Coriobacteriia;o__Coriobacteriales;f__Coriobacteriaceae;g__Collinsella;s__Collinsella aerofaciens_F	Actinobacteria	367	2e-05
GUT_GENOME129323	d__Bacteria;p__Firmicutes_A;c__Clostridia;o__Oscillospirales;f__CAG-272;g__;s__	Firmicutes	366	2e-05
GUT_GENOME203592	d__Bacteria;p__Firmicutes_A;c__Clostridia;o__Oscillospirales;f__CAG-272;g__CAG-724;s__	Firmicutes	366	2e-05
GUT_GENOME284447	d__Bacteria;p__Bacteroidota;c__Bacteroidia;o__Bacteroidales;f__Bacteroidaceae;g__Bacteroides_A;s__	Bacteroidota	366	2e-05
GUT_GENOME113217	d__Bacteria;p__Bacteroidota;c__Bacteroidia;o__Bacteroidales;f__Tannerellaceae;g__Parabacteroides;s__	Bacteroidota	365	2e-05
GUT_GENOME157990	d__Bacteria;p__Firmicutes_A;c__Clostridia;o__4C28d-15;f__CAG-727;g__;s__	Firmicutes	364	2e-05
GUT_GENOME239710	d__Bacteria;p__Bacteroidota;c__Bacteroidia;o__Bacteroidales;f__Bacteroidaceae;g__Prevotella;s__Prevotella disiens	Bacteroidota	364	2e-05
GUT_GENOME170612	d__Bacteria;p__Actinobacteriota;c__Coriobacteriia;o__Coriobacteriales;f__Coriobacteriaceae;g__Collinsella;s__	Actinobacteria	364	2e-05
GUT_GENOME087542	d__Bacteria;p__Actinobacteriota;c__Coriobacteriia;o__Coriobacteriales;f__Coriobacteriaceae;g__Collinsella;s__	Actinobacteria	364	2e-05
GUT_GENOME002382	d__Bacteria;p__Firmicutes_A;c__Clostridia;o__Lachnospirales;f__Lachnospiraceae;g__Robinsoniella;s__	Firmicutes	363	2e-05
GUT_GENOME276949	d__Bacteria;p__Bacteroidota;c__Bacteroidia;o__Bacteroidales;f__Bacteroidaceae;g__Bacteroides_A;s__Bacteroides_A mediterraneensis	Bacteroidota	363	2e-05
GUT_GENOME000245	d__Bacteria;p__Firmicutes_A;c__Clostridia;o__Peptostreptococcales;f__Peptostreptococcaceae;g__Intestinibacter;s__Intestinibacter bartlettii	Firmicutes	362	2e-05
ao_0067_0047_d9	Bifidobacterium_bifidum	Actinobacteria	362	2e-05
GUT_GENOME231309	d__Bacteria;p__Actinobacteriota;c__Coriobacteriia;o__Coriobacteriales;f__Coriobacteriaceae;g__Collinsella;s__	Actinobacteria	362	2e-05
GUT_GENOME096192	d__Bacteria;p__Firmicutes_A;c__Clostridia;o__Lachnospirales;f__Lachnospiraceae;g__Tyzzerella;s__Tyzzerella sp000209385	Firmicutes	361	2e-05
GUT_GENOME202528	d__Bacteria;p__Actinobacteriota;c__Coriobacteriia;o__Coriobacteriales;f__Coriobacteriaceae;g__Collinsella;s__	Actinobacteria	361	2e-05
GUT_GENOME180601	d__Bacteria;p__Actinobacteriota;c__Coriobacteriia;o__Coriobacteriales;f__Coriobacteriaceae;g__Collinsella;s__	Actinobacteria	361	2e-05
GUT_GENOME283137	d__Bacteria;p__Bacteroidota;c__Bacteroidia;o__Bacteroidales;f__Bacteroidaceae;g__Prevotella;s__Prevotella sp002480935	Bacteroidota	360	2e-05
GUT_GENOME076000	d__Bacteria;p__Firmicutes_A;c__Clostridia;o__Lachnospirales;f__Lachnospiraceae;g__Clostridium_M;s__	Firmicutes	360	2e-05
GUT_GENOME116311	d__Bacteria;p__Firmicutes_A;c__Clostridia;o__Oscillospirales;f__Ruminococcaceae;g__Ruminococcus;s__Ruminococcus sp002438605	Firmicutes	360	2e-05
GUT_GENOME228036	d__Bacteria;p__Firmicutes_C;c__Negativicutes;o__Veillonellales;f__Veillonellaceae;g__Veillonella;s__	Firmicutes	360	2e-05
GUT_GENOME201992	d__Bacteria;p__Actinobacteriota;c__Coriobacteriia;o__Coriobacteriales;f__Coriobacteriaceae;g__Collinsella;s__	Actinobacteria	360	2e-05
GUT_GENOME269802	d__Bacteria;p__Actinobacteriota;c__Coriobacteriia;o__Coriobacteriales;f__Coriobacteriaceae;g__Collinsella;s__	Actinobacteria	360	2e-05
GUT_GENOME190474	d__Bacteria;p__Firmicutes_A;c__Clostridia;o__Oscillospirales;f__Acutalibacteraceae;g__UBA737;s__	Firmicutes	358	2e-05
GUT_GENOME044257	d__Bacteria;p__Firmicutes_A;c__Clostridia;o__Christensenellales;f__CAG-138;g__UBA5394;s__	Firmicutes	358	2e-05
GUT_GENOME152588	d__Bacteria;p__Firmicutes_A;c__Clostridia;o__Oscillospirales;f__Oscillospiraceae;g__Lawsonibacter;s__	Firmicutes	356	2e-05
GUT_GENOME263475	d__Bacteria;p__Actinobacteriota;c__Coriobacteriia;o__Coriobacteriales;f__Coriobacteriaceae;g__Collinsella;s__	Actinobacteria	356	2e-05
GUT_GENOME098969	d__Bacteria;p__Bacteroidota;c__Bacteroidia;o__Bacteroidales;f__Bacteroidaceae;g__Prevotellamassilia;s__	Bacteroidota	355	2e-05
GUT_GENOME039867	d__Bacteria;p__Bacteroidota;c__Bacteroidia;o__Bacteroidales;f__Bacteroidaceae;g__Prevotellamassilia;s__	Bacteroidota	354	2e-05
GUT_GENOME026466	d__Bacteria;p__Firmicutes_A;c__Clostridia;o__Oscillospirales;f__Oscillospiraceae;g__Ruminiclostridium_C;s__	Firmicutes	354	2e-05
GUT_GENOME253903	d__Bacteria;p__Firmicutes;c__Bacilli;o__Bacillales_A;f__Planococcaceae;g__FJAT-21963;s__	Firmicutes	353	2e-05
GUT_GENOME089884	d__Bacteria;p__Firmicutes_A;c__Clostridia;o__Oscillospirales;f__Oscillospiraceae;g__UBA5446;s__	Firmicutes	353	2e-05
GUT_GENOME116287	d__Bacteria;p__Firmicutes_A;c__Clostridia;o__4C28d-15;f__CAG-727;g__UBA10281;s__	Firmicutes	353	2e-05
GUT_GENOME013723	d__Bacteria;p__Firmicutes_A;c__Clostridia;o__Oscillospirales;f__Acutalibacteraceae;g__;s__	Firmicutes	352	2e-05
GUT_GENOME199255	d__Bacteria;p__Actinobacteriota;c__Coriobacteriia;o__Coriobacteriales;f__Coriobacteriaceae;g__Collinsella;s__	Actinobacteria	352	2e-05
GUT_GENOME237444	d__Bacteria;p__Bacteroidota;c__Bacteroidia;o__Bacteroidales;f__UBA932;g__RC9;s__	Bacteroidota	351	2e-05
GUT_GENOME156119	d__Bacteria;p__Bacteroidota;c__Bacteroidia;o__Bacteroidales;f__Bacteroidaceae;g__Prevotella;s__Prevotella jejuni	Bacteroidota	351	2e-05
GUT_GENOME022451	d__Bacteria;p__Firmicutes_A;c__Clostridia;o__Monoglobales;f__;g__;s__	Firmicutes	351	2e-05
GUT_GENOME027582	d__Bacteria;p__Actinobacteriota;c__Coriobacteriia;o__Coriobacteriales;f__Coriobacteriaceae;g__Collinsella;s__	Actinobacteria	351	2e-05
GUT_GENOME097536	d__Bacteria;p__Actinobacteriota;c__Coriobacteriia;o__Coriobacteriales;f__Coriobacteriaceae;g__Collinsella;s__	Actinobacteria	350	2e-05
GUT_GENOME062400	d__Bacteria;p__Actinobacteriota;c__Coriobacteriia;o__Coriobacteriales;f__Coriobacteriaceae;g__Collinsella;s__	Actinobacteria	350	2e-05
GUT_GENOME256155	d__Bacteria;p__Bacteroidota;c__Bacteroidia;o__Bacteroidales;f__Bacteroidaceae;g__Bacteroides;s__	Bacteroidota	349	2e-05
GUT_GENOME244875	d__Bacteria;p__Firmicutes_A;c__Clostridia;o__Lachnospirales;f__Lachnospiraceae;g__UBA7096;s__	Firmicutes	347	2e-05
GUT_GENOME258557	d__Bacteria;p__Firmicutes_A;c__Clostridia;o__Christensenellales;f__CAG-74;g__;s__	Firmicutes	347	2e-05
GUT_GENOME236325	d__Bacteria;p__Firmicutes_A;c__Clostridia;o__4C28d-15;f__CAG-314;g__CAG-1435;s__CAG-1435 sp003537755	Firmicutes	347	2e-05
GUT_GENOME013505	d__Bacteria;p__Firmicutes_A;c__Clostridia;o__Lachnospirales;f__Lachnospiraceae;g__CAG-127;s__	Firmicutes	347	2e-05
GUT_GENOME080199	d__Bacteria;p__Proteobacteria;c__Gammaproteobacteria;o__Enterobacterales;f__Enterobacteriaceae;g__Citrobacter_A;s__	Proteobacteria	346	2e-05
GUT_GENOME008216	d__Bacteria;p__Firmicutes;c__Bacilli;o__Erysipelotrichales;f__Erysipelotrichaceae;g__Merdibacter;s__	Firmicutes	345	1e-05
GUT_GENOME222447	d__Bacteria;p__Firmicutes_A;c__Clostridia;o__Oscillospirales;f__Oscillospiraceae;g__Lawsonibacter;s__	Firmicutes	345	1e-05
GUT_GENOME016875	d__Bacteria;p__Bacteroidota;c__Bacteroidia;o__Bacteroidales;f__Bacteroidaceae;g__Paraprevotella;s__	Bacteroidota	344	1e-05
GUT_GENOME246481	d__Bacteria;p__Firmicutes_A;c__Clostridia;o__Christensenellales;f__CAG-74;g__;s__	Firmicutes	344	1e-05
0676ZQ_0218_011_E12	Coprococcus_eutactus	Firmicutes	344	1e-05
GUT_GENOME097622	d__Bacteria;p__Actinobacteriota;c__Coriobacteriia;o__Coriobacteriales;f__Coriobacteriaceae;g__Collinsella;s__	Actinobacteria	344	1e-05
GUT_GENOME014555	d__Bacteria;p__Bacteroidota;c__Bacteroidia;o__Bacteroidales;f__Bacteroidaceae;g__Prevotella;s__	Bacteroidota	343	1e-05
GUT_GENOME097827	d__Bacteria;p__Firmicutes_A;c__Clostridia;o__Lachnospirales;f__Lachnospiraceae;g__Blautia;s__	Firmicutes	342	1e-05
GUT_GENOME212929	d__Bacteria;p__Firmicutes_C;c__Negativicutes;o__Veillonellales;f__Veillonellaceae;g__F0422;s__	Firmicutes	342	1e-05
GUT_GENOME238262	d__Bacteria;p__Firmicutes_A;c__Clostridia;o__Lachnospirales;f__Lachnospiraceae;g__Roseburia;s__	Firmicutes	341	1e-05
GUT_GENOME237015	d__Bacteria;p__Actinobacteriota;c__Coriobacteriia;o__Coriobacteriales;f__Eggerthellaceae;g__CAG-1427;s__	Actinobacteria	340	1e-05
GUT_GENOME231685	d__Bacteria;p__Actinobacteriota;c__Actinobacteria;o__Actinomycetales;f__Bifidobacteriaceae;g__Bifidobacterium;s__Bifidobacterium scardovii	Actinobacteria	339	1e-05
GUT_GENOME268069	d__Bacteria;p__Actinobacteriota;c__Coriobacteriia;o__Coriobacteriales;f__Coriobacteriaceae;g__Collinsella;s__	Actinobacteria	339	1e-05
GUT_GENOME282223	d__Bacteria;p__Actinobacteriota;c__Coriobacteriia;o__Coriobacteriales;f__Coriobacteriaceae;g__Collinsella;s__	Actinobacteria	339	1e-05
GUT_GENOME037977	d__Bacteria;p__Actinobacteriota;c__Coriobacteriia;o__Coriobacteriales;f__Coriobacteriaceae;g__Collinsella;s__	Actinobacteria	339	1e-05
GUT_GENOME100897	d__Bacteria;p__Firmicutes_A;c__Clostridia;o__Oscillospirales;f__Acutalibacteraceae;g__;s__	Firmicutes	338	1e-05
GUT_GENOME024279	d__Bacteria;p__Firmicutes_A;c__Clostridia;o__Oscillospirales;f__Acutalibacteraceae;g__CAG-488;s__	Firmicutes	336	1e-05
GUT_GENOME096563	d__Bacteria;p__Bacteroidota;c__Bacteroidia;o__Bacteroidales;f__Marinifilaceae;g__Butyricimonas;s__Butyricimonas synergistica	Bacteroidota	335	1e-05
GUT_GENOME261708	d__Bacteria;p__Firmicutes_A;c__Clostridia;o__Oscillospirales;f__Acutalibacteraceae;g__UBA1691;s__	Firmicutes	335	1e-05
GUT_GENOME158799	d__Bacteria;p__Desulfobacterota;c__Desulfovibrionia;o__Desulfovibrionales;f__Desulfovibrionaceae;g__Bilophila;s__	Desulfobacterota	335	1e-05
GUT_GENOME009159	d__Bacteria;p__Firmicutes_A;c__Clostridia;o__Monoglobales;f__UBA1381;g__UBA4716;s__	Firmicutes	335	1e-05
GUT_GENOME257574	d__Bacteria;p__Actinobacteriota;c__Coriobacteriia;o__Coriobacteriales;f__Coriobacteriaceae;g__Collinsella;s__Collinsella aerofaciens_F	Actinobacteria	335	1e-05
GUT_GENOME249050	d__Bacteria;p__Firmicutes_A;c__Clostridia;o__Oscillospirales;f__Butyricicoccaceae;g__Butyricicoccus;s__	Firmicutes	334	1e-05
GUT_GENOME213260	d__Bacteria;p__Actinobacteriota;c__Coriobacteriia;o__Coriobacteriales;f__Coriobacteriaceae;g__Collinsella;s__	Actinobacteria	334	1e-05
GUT_GENOME002080	d__Bacteria;p__Actinobacteriota;c__Coriobacteriia;o__Coriobacteriales;f__Coriobacteriaceae;g__Collinsella;s__	Actinobacteria	334	1e-05
GUT_GENOME249859	d__Bacteria;p__Firmicutes_A;c__Clostridia;o__Oscillospirales;f__Acutalibacteraceae;g__;s__	Firmicutes	333	1e-05
GUT_GENOME282720	d__Bacteria;p__Actinobacteriota;c__Coriobacteriia;o__Coriobacteriales;f__Coriobacteriaceae;g__Collinsella;s__Collinsella aerofaciens_F	Actinobacteria	333	1e-05
GUT_GENOME143138	d__Bacteria;p__Actinobacteriota;c__Coriobacteriia;o__Coriobacteriales;f__Eggerthellaceae;g__Enteroscipio;s__Enteroscipio rubneri	Actinobacteria	331	1e-05
GUT_GENOME246802	d__Bacteria;p__Firmicutes_A;c__Clostridia;o__Oscillospirales;f__Ruminococcaceae;g__Anaerotruncus;s__	Firmicutes	331	1e-05
GUT_GENOME229012	d__Bacteria;p__Bacteroidota;c__Bacteroidia;o__Bacteroidales;f__Bacteroidaceae;g__Prevotella;s__	Bacteroidota	331	1e-05
GUT_GENOME125826	d__Bacteria;p__Firmicutes_A;c__Clostridia;o__Oscillospirales;f__Oscillospiraceae;g__;s__	Firmicutes	330	1e-05
GUT_GENOME040420	d__Bacteria;p__Verrucomicrobiota;c__Verrucomicrobiae;o__Verrucomicrobiales;f__Akkermansiaceae;g__Akkermansia;s__	Verrucomicrobiota	330	1e-05
GUT_GENOME175146	d__Bacteria;p__Actinobacteriota;c__Coriobacteriia;o__Coriobacteriales;f__Coriobacteriaceae;g__Collinsella;s__	Actinobacteria	330	1e-05
GUT_GENOME197527	d__Bacteria;p__Firmicutes_A;c__Clostridia;o__Oscillospirales;f__Acutalibacteraceae;g__UBA1417;s__	Firmicutes	329	1e-05
GUT_GENOME237874	d__Bacteria;p__Firmicutes_A;c__Clostridia;o__Lachnospirales;f__Lachnospiraceae;g__SZUA-378;s__	Firmicutes	329	1e-05
GUT_GENOME000624	d__Bacteria;p__Firmicutes;c__Bacilli;o__Erysipelotrichales;f__Erysipelatoclostridiaceae;g__KLE1796;s__KLE1796 sp001580115	Firmicutes	329	1e-05
GUT_GENOME206946	d__Bacteria;p__Actinobacteriota;c__Coriobacteriia;o__Coriobacteriales;f__Coriobacteriaceae;g__Collinsella;s__	Actinobacteria	329	1e-05
GUT_GENOME267498	d__Bacteria;p__Actinobacteriota;c__Coriobacteriia;o__Coriobacteriales;f__Coriobacteriaceae;g__Collinsella;s__	Actinobacteria	329	1e-05
GUT_GENOME265746	d__Bacteria;p__Actinobacteriota;c__Coriobacteriia;o__Coriobacteriales;f__Coriobacteriaceae;g__Collinsella;s__	Actinobacteria	329	1e-05
GUT_GENOME047344	d__Bacteria;p__Actinobacteriota;c__Coriobacteriia;o__Coriobacteriales;f__Coriobacteriaceae;g__Collinsella;s__	Actinobacteria	329	1e-05
GUT_GENOME249369	d__Bacteria;p__Firmicutes_A;c__Clostridia;o__Oscillospirales;f__Butyricicoccaceae;g__Agathobaculum;s__	Firmicutes	328	1e-05
GUT_GENOME237530	d__Bacteria;p__Firmicutes_A;c__Clostridia;o__Lachnospirales;f__Lachnospiraceae;g__;s__	Firmicutes	328	1e-05
GUT_GENOME243084	d__Bacteria;p__Proteobacteria;c__Alphaproteobacteria;o__Rhizobiales;f__Xanthobacteraceae;g__Afipia;s__Afipia broomeae	Proteobacteria	328	1e-05
GUT_GENOME004335	d__Bacteria;p__Actinobacteriota;c__Coriobacteriia;o__Coriobacteriales;f__Coriobacteriaceae;g__Collinsella;s__	Actinobacteria	328	1e-05
GUT_GENOME217915	d__Bacteria;p__Actinobacteriota;c__Coriobacteriia;o__Coriobacteriales;f__Coriobacteriaceae;g__Collinsella;s__	Actinobacteria	327	1e-05
GUT_GENOME149090	d__Bacteria;p__Bacteroidota;c__Bacteroidia;o__Bacteroidales;f__Bacteroidaceae;g__Prevotella;s__	Bacteroidota	326	1e-05
GUT_GENOME217350	d__Bacteria;p__Firmicutes_A;c__Clostridia;o__Oscillospirales;f__Acutalibacteraceae;g__;s__	Firmicutes	325	1e-05
GUT_GENOME237779	d__Bacteria;p__Firmicutes_A;c__Clostridia;o__Lachnospirales;f__Lachnospiraceae;g__UBA9502;s__	Firmicutes	325	1e-05
GUT_GENOME001519	d__Bacteria;p__Firmicutes;c__Bacilli;o__Lactobacillales;f__Streptococcaceae;g__Streptococcus;s__Streptococcus pasteurianus	Firmicutes	325	1e-05
GUT_GENOME098569	d__Bacteria;p__Firmicutes_A;c__Clostridia;o__Oscillospirales;f__Oscillospiraceae;g__Oscillibacter;s__	Firmicutes	324	1e-05
GUT_GENOME096415	d__Bacteria;p__Bacteroidota;c__Bacteroidia;o__Bacteroidales;f__Bacteroidaceae;g__Bacteroides;s__Bacteroides neonati	Bacteroidota	324	1e-05
GUT_GENOME142587	d__Bacteria;p__Firmicutes_A;c__Clostridia;o__Lachnospirales;f__Lachnospiraceae;g__Robinsoniella;s__Robinsoniella peoriensis	Firmicutes	324	1e-05
GUT_GENOME000729	d__Bacteria;p__Firmicutes_A;c__Clostridia;o__Lachnospirales;f__Lachnospiraceae;g__Hungatella;s__	Firmicutes	323	1e-05
GUT_GENOME259545	d__Bacteria;p__Firmicutes;c__Bacilli;o__RF39;f__CAG-1000;g__;s__	Firmicutes	323	1e-05
GUT_GENOME175131	d__Bacteria;p__Firmicutes_A;c__Clostridia;o__Peptostreptococcales;f__Peptostreptococcaceae;g__Clostridium_U;s__	Firmicutes	323	1e-05
8131GG_1118_056_D6	p__Bacteroidetes(UID2605)	Bacteroidota	323	1e-05
GUT_GENOME244100	d__Bacteria;p__Actinobacteriota;c__Coriobacteriia;o__Coriobacteriales;f__Coriobacteriaceae;g__Collinsella;s__Collinsella aerofaciens_F	Actinobacteria	323	1e-05
aa_0143_0089_d9	Collinsella_aerofaciens	Actinobacteria	323	1e-05
GUT_GENOME238301	d__Bacteria;p__Firmicutes_A;c__Clostridia;o__Lachnospirales;f__Lachnospiraceae;g__NK4A136;s__NK4A136 sp002314855	Firmicutes	322	1e-05
GUT_GENOME210309	d__Bacteria;p__Firmicutes_A;c__Clostridia;o__Oscillospirales;f__Acutalibacteraceae;g__CAG-180;s__	Firmicutes	322	1e-05
GUT_GENOME246321	d__Bacteria;p__Actinobacteriota;c__Coriobacteriia;o__Coriobacteriales;f__Coriobacteriaceae;g__Collinsella;s__	Actinobacteria	322	1e-05
GUT_GENOME158553	d__Bacteria;p__Actinobacteriota;c__Coriobacteriia;o__Coriobacteriales;f__Coriobacteriaceae;g__Collinsella;s__	Actinobacteria	322	1e-05
GUT_GENOME185532	d__Bacteria;p__Firmicutes_A;c__Clostridia;o__Lachnospirales;f__Lachnospiraceae;g__Clostridium_M;s__	Firmicutes	321	1e-05
GUT_GENOME284296	d__Bacteria;p__Actinobacteriota;c__Coriobacteriia;o__Coriobacteriales;f__Eggerthellaceae;g__CAG-1427;s__	Actinobacteria	321	1e-05
GUT_GENOME026008	d__Bacteria;p__Firmicutes_A;c__Clostridia;o__Oscillospirales;f__Oscillospiraceae;g__F23-B02;s__	Firmicutes	320	1e-05
GUT_GENOME128621	d__Bacteria;p__Actinobacteriota;c__Coriobacteriia;o__Coriobacteriales;f__Coriobacteriaceae;g__Collinsella;s__	Actinobacteria	319	1e-05
GUT_GENOME188419	d__Bacteria;p__Firmicutes_A;c__Clostridia;o__Oscillospirales;f__Ruminococcaceae;g__;s__	Firmicutes	318	1e-05
GUT_GENOME254918	d__Bacteria;p__Firmicutes_A;c__Clostridia;o__Christensenellales;f__CAG-74;g__;s__	Firmicutes	318	1e-05
GUT_GENOME075582	d__Bacteria;p__Firmicutes;c__Bacilli;o__Lactobacillales;f__Streptococcaceae;g__Streptococcus;s__	Firmicutes	318	1e-05
GUT_GENOME231503	d__Bacteria;p__Bacteroidota;c__Bacteroidia;o__Bacteroidales;f__Bacteroidaceae;g__Prevotella;s__Prevotella bivia	Bacteroidota	317	1e-05
GUT_GENOME192690	d__Bacteria;p__Actinobacteriota;c__Coriobacteriia;o__Coriobacteriales;f__Coriobacteriaceae;g__Collinsella;s__	Actinobacteria	317	1e-05
GUT_GENOME159952	d__Bacteria;p__Actinobacteriota;c__Coriobacteriia;o__Coriobacteriales;f__Coriobacteriaceae;g__Collinsella;s__	Actinobacteria	316	1e-05
GUT_GENOME214069	d__Bacteria;p__Firmicutes_A;c__Clostridia;o__4C28d-15;f__CAG-552;g__UBA10677;s__	Firmicutes	315	1e-05
GUT_GENOME258758	d__Bacteria;p__Bacteroidota;c__Bacteroidia;o__Bacteroidales;f__Bacteroidaceae;g__Bacteroides_A;s__	Bacteroidota	315	1e-05
GUT_GENOME253443	d__Bacteria;p__Firmicutes_A;c__Clostridia;o__Christensenellales;f__QALW01;g__;s__	Firmicutes	314	1e-05
GUT_GENOME284185	d__Bacteria;p__Firmicutes;c__Bacilli;o__Erysipelotrichales;f__Erysipelotrichaceae;g__Solobacterium;s__	Firmicutes	314	1e-05
GUT_GENOME065882	d__Bacteria;p__Firmicutes_A;c__Clostridia;o__UBA1212;f__UBA1255;g__;s__	Firmicutes	313	1e-05
GUT_GENOME027286	d__Bacteria;p__Actinobacteriota;c__Actinobacteria;o__Actinomycetales;f__Bifidobacteriaceae;g__Bifidobacterium;s__Bifidobacterium sp002742445	Actinobacteria	313	1e-05
GUT_GENOME018344	d__Bacteria;p__Actinobacteriota;c__Coriobacteriia;o__Coriobacteriales;f__Coriobacteriaceae;g__Collinsella;s__	Actinobacteria	313	1e-05
GUT_GENOME207104	d__Bacteria;p__Actinobacteriota;c__Coriobacteriia;o__Coriobacteriales;f__Coriobacteriaceae;g__Collinsella;s__	Actinobacteria	313	1e-05
GUT_GENOME155726	d__Bacteria;p__Firmicutes_A;c__Clostridia;o__Lachnospirales;f__Lachnospiraceae;g__;s__	Firmicutes	312	1e-05
GUT_GENOME285832	d__Bacteria;p__Bacteroidota;c__Bacteroidia;o__Bacteroidales;f__Bacteroidaceae;g__Prevotella;s__Prevotella sp002300055	Bacteroidota	312	1e-05
GUT_GENOME112873	d__Bacteria;p__Bacteroidota;c__Bacteroidia;o__Bacteroidales;f__Muribaculaceae;g__CAG-485;s__	Bacteroidota	312	1e-05
GUT_GENOME063091	d__Bacteria;p__Firmicutes_A;c__Clostridia;o__Lachnospirales;f__Lachnospiraceae;g__Roseburia;s__	Firmicutes	311	1e-05
GUT_GENOME084477	d__Bacteria;p__Bacteroidota;c__Bacteroidia;o__Bacteroidales;f__Bacteroidaceae;g__Prevotella;s__	Bacteroidota	311	1e-05
GUT_GENOME278232	d__Bacteria;p__Firmicutes_A;c__Clostridia;o__Oscillospirales;f__Acutalibacteraceae;g__;s__	Firmicutes	311	1e-05
[truncated: 2,636 more rows]

## Sheet: Supplementary Table S5B
Supplementary Table S5B. Read classification of PTseq of human gut microbiome for donor 5.
Description: This table consists of reference genomes that specifically align with metagenomic sequencing reads from a sample from donor #5. It represents ALL of the microorganisms found in this donor #5 sample.
Genome_ID	taxon	phylum	Braken_estimate_reads	fraction
aa_0143_0065_g7	Akkermansia_sp.	Verrucomicrobiota	207	6e-05
aa_0143_0061_h2-BIS	Alistipes_finegoldii	Bacteroidota	19748	0.00556
am_0171_0078_e3	Alistipes_indistinctus	Bacteroidota	2069	0.00058
am_0014_0091_a11	Alistipes_onderdonkii	Bacteroidota	977	0.00028
1462YY_0218_030_E1	Alistipes_senegalensis	Bacteroidota	1304	0.00037
1362NZ_0917_004_H8	Anaerostipes_hadrus	Firmicutes	949	0.00027
7652PC_0417_003_H1	Anaerostipes_sp.	Firmicutes	4426	0.00125
0835HD_0218_032_F12	Bacteroides_caccae	Bacteroidota	74499	0.02097
7652PC_0417_003_B10	Bacteroides_faecis	Bacteroidota	426	0.00012
am_0171_0068_f3	Bacteroides_fragilis	Bacteroidota	120	3e-05
9767GU_0717_018_C12	Bacteroides_ovatus	Bacteroidota	2509	0.00071
bk_0021_0020_d1	Bacteroides_salyersiae	Bacteroidota	1111	0.00031
8306RM_0517_020_E11	Bacteroides_sp.	Bacteroidota	1753	0.00049
cx_0004_0086_f7	Bacteroides_thetaiotaomicron	Bacteroidota	9994	0.00281
3401SE_0218_027_E5	Bacteroides_uniformis	Bacteroidota	158588	0.04464
9477JT_0917_001_C11	Bifidobacterium_adolescentis	Actinobacteria	2495	0.0007
av_0103_0046_h5	Bifidobacterium_animalis	Actinobacteria	62455	0.01758
ao_0067_0047_d9	Bifidobacterium_bifidum	Actinobacteria	23	1e-05
bf_0095_0070_h2	Bifidobacterium_catenulatum	Actinobacteria	139	4e-05
3790QQ_0218_002_H2	Bifidobacterium_dentium	Actinobacteria	98	3e-05
aa_0143_0081_a1	Bifidobacterium_pseudocatenulatum	Actinobacteria	48	1e-05
am_0224_0084_d8	Bittarella_massiliensis	Firmicutes	608	0.00017
7652PC_0417_003_C4	Blautia_massiliensis	Firmicutes	6141	0.00173
1362NZ_0917_004_E1	Blautia_obeum	Firmicutes	2219	0.00062
am_0171_0051_e1	Blautia_sp.	Firmicutes	1576	0.00044
1462YY_0218_030_E3	Blautia_sp.1	Firmicutes	875	0.00025
8306RM_0517_006_A7	Blautia_sp.2	Firmicutes	6369	0.00179
3790QQ_0218_002_E8	Blautia_sp.3	Firmicutes	1197	0.00034
7652PC_0417_003_F7	Blautia_sp.4	Firmicutes	2317	0.00065
7652PC_0417_003_A6	Blautia_sp.5	Firmicutes	2220	0.00062
0471HH_0918_059_C3	c__Deltaproteobacteria(UID3218)	Proteobacteria	4839	0.00136
1462YY_0218_030_D10	Catenibacterium_sp.	Firmicutes	21	1e-05
8306RM_0517_006_E4	Catenibacterium_sp.1	Firmicutes	96	3e-05
8144JZ_0517_029_F2	Catenibacterium_sp.2	Firmicutes	35	1e-05
0676ZQ_0218_011_A3	Catenibacterium_sp.3	Firmicutes	21	1e-05
cx_0004_0077_g2	Clostridium_innocuum	Firmicutes	681	0.00019
am_0171_0068_h2	Clostridium_sp._1	Firmicutes	11538	0.00325
8306RM_0517_006_G12	Clostridium_sp.3	Firmicutes	404	0.00011
bj_0095_0052_f9	cluster_63001	metagenomes	1120	0.00032
8144JZ_0517_029_C2	Collinsella_sp.1	Actinobacteria	29	1e-05
5893AJ_0218_012_B9	Collinsella_sp.10	Actinobacteria	24	1e-05
8306RM_0517_006_C9	Collinsella_sp.12	Actinobacteria	30	1e-05
3790QQ_0218_002_D8	Collinsella_sp.6	Actinobacteria	29	1e-05
1462YY_0218_030_C4	Collinsella_sp.9	Actinobacteria	25	1e-05
1462YY_0218_030_G6	Coprococcus_catus	Firmicutes	826	0.00023
aa_0143_0087_g9	Coprococcus_eutactus	Firmicutes	275	8e-05
0676ZQ_0218_011_E12	Coprococcus_eutactus	Firmicutes	18	1e-05
1462YY_0218_030_G5	Coprococcus_sp.1	Firmicutes	684	0.00019
GUT_GENOME014311	d__Archaea;p__Euryarchaeota;c__Methanobacteria;o__Methanobacteriales;f__Methanobacteriaceae;g__Methanobrevibacter_A;s__	Euryarchaeota	87	2e-05
GUT_GENOME132204	d__Archaea;p__Euryarchaeota;c__Methanobacteria;o__Methanobacteriales;f__Methanobacteriaceae;g__Methanobrevibacter_A;s__Methanobrevibacter_A oralis	Euryarchaeota	13	0
GUT_GENOME132205	d__Archaea;p__Euryarchaeota;c__Methanobacteria;o__Methanobacteriales;f__Methanobacteriaceae;g__Methanobrevibacter_A;s__Methanobrevibacter_A smithii	Euryarchaeota	130	4e-05
GUT_GENOME143185	d__Archaea;p__Euryarchaeota;c__Methanobacteria;o__Methanobacteriales;f__Methanobacteriaceae;g__Methanobrevibacter_A;s__Methanobrevibacter_A smithii_A	Euryarchaeota	1106	0.00031
GUT_GENOME132206	d__Archaea;p__Euryarchaeota;c__Methanobacteria;o__Methanobacteriales;f__Methanobacteriaceae;g__Methanosphaera;s__Methanosphaera stadtmanae	Euryarchaeota	10	0
GUT_GENOME100276	d__Archaea;p__Halobacterota;c__Halobacteria;o__Halobacteriales;f__Haloferacaceae;g__Haloferax;s__Haloferax massiliensis	Halobacterota	21	1e-05
GUT_GENOME103718	d__Archaea;p__Halobacterota;c__Halobacteria;o__Halobacteriales;f__Haloferacaceae;g__Halorubrum;s__Halorubrum lipolyticum	Halobacterota	22	1e-05
GUT_GENOME208002	d__Bacteria;p__Actinobacteriota;c__Actinobacteria;o__Actinomycetales;f__Actinomycetaceae;g__;s__	Actinobacteria	38	1e-05
GUT_GENOME255885	d__Bacteria;p__Actinobacteriota;c__Actinobacteria;o__Actinomycetales;f__Actinomycetaceae;g__;s__	Actinobacteria	16	0
GUT_GENOME225024	d__Bacteria;p__Actinobacteriota;c__Actinobacteria;o__Actinomycetales;f__Actinomycetaceae;g__Actinobaculum;s__Actinobaculum massiliense	Actinobacteria	64	2e-05
GUT_GENOME185247	d__Bacteria;p__Actinobacteriota;c__Actinobacteria;o__Actinomycetales;f__Actinomycetaceae;g__Actinomyces;s__Actinomyces graevenitzii	Actinobacteria	45	1e-05
GUT_GENOME194590	d__Bacteria;p__Actinobacteriota;c__Actinobacteria;o__Actinomycetales;f__Actinomycetaceae;g__Actinomyces;s__Actinomyces graevenitzii	Actinobacteria	20	1e-05
GUT_GENOME000568	d__Bacteria;p__Actinobacteriota;c__Actinobacteria;o__Actinomycetales;f__Actinomycetaceae;g__Actinomyces;s__Actinomyces sp900323545	Actinobacteria	189	5e-05
GUT_GENOME177196	d__Bacteria;p__Actinobacteriota;c__Actinobacteria;o__Actinomycetales;f__Actinomycetaceae;g__Actinomyces;s__Actinomyces urogenitalis	Actinobacteria	51	1e-05
GUT_GENOME185251	d__Bacteria;p__Actinobacteriota;c__Actinobacteria;o__Actinomycetales;f__Actinomycetaceae;g__Actinomyces;s__Actinomyces viscosus	Actinobacteria	390	0.00011
GUT_GENOME096507	d__Bacteria;p__Actinobacteriota;c__Actinobacteria;o__Actinomycetales;f__Actinomycetaceae;g__Flaviflexus;s__Flaviflexus massiliensis	Actinobacteria	18	1e-05
GUT_GENOME212248	d__Bacteria;p__Actinobacteriota;c__Actinobacteria;o__Actinomycetales;f__Actinomycetaceae;g__Gleimia;s__Gleimia europaea_A	Actinobacteria	11	0
GUT_GENOME244248	d__Bacteria;p__Actinobacteriota;c__Actinobacteria;o__Actinomycetales;f__Actinomycetaceae;g__Mobiluncus;s__	Actinobacteria	12	0
GUT_GENOME095685	d__Bacteria;p__Actinobacteriota;c__Actinobacteria;o__Actinomycetales;f__Actinomycetaceae;g__Pauljensenia;s__	Actinobacteria	726	0.0002
GUT_GENOME095471	d__Bacteria;p__Actinobacteriota;c__Actinobacteria;o__Actinomycetales;f__Actinomycetaceae;g__Pauljensenia;s__	Actinobacteria	200	6e-05
GUT_GENOME095650	d__Bacteria;p__Actinobacteriota;c__Actinobacteria;o__Actinomycetales;f__Actinomycetaceae;g__Pauljensenia;s__	Actinobacteria	198	6e-05
GUT_GENOME191311	d__Bacteria;p__Actinobacteriota;c__Actinobacteria;o__Actinomycetales;f__Actinomycetaceae;g__Pauljensenia;s__	Actinobacteria	93	3e-05
GUT_GENOME244335	d__Bacteria;p__Actinobacteriota;c__Actinobacteria;o__Actinomycetales;f__Actinomycetaceae;g__Pauljensenia;s__	Actinobacteria	51	1e-05
GUT_GENOME098769	d__Bacteria;p__Actinobacteriota;c__Actinobacteria;o__Actinomycetales;f__Actinomycetaceae;g__Pauljensenia;s__	Actinobacteria	17	0
GUT_GENOME003966	d__Bacteria;p__Actinobacteriota;c__Actinobacteria;o__Actinomycetales;f__Actinomycetaceae;g__Pauljensenia;s__	Actinobacteria	14	0
GUT_GENOME262065	d__Bacteria;p__Actinobacteriota;c__Actinobacteria;o__Actinomycetales;f__Actinomycetaceae;g__Pauljensenia;s__Pauljensenia bouchesdurhonensis	Actinobacteria	467	0.00013
GUT_GENOME283194	d__Bacteria;p__Actinobacteriota;c__Actinobacteria;o__Actinomycetales;f__Actinomycetaceae;g__Pauljensenia;s__Pauljensenia cardiffensis	Actinobacteria	20	1e-05
GUT_GENOME004807	d__Bacteria;p__Actinobacteriota;c__Actinobacteria;o__Actinomycetales;f__Actinomycetaceae;g__Pauljensenia;s__Pauljensenia keddieii	Actinobacteria	255	7e-05
GUT_GENOME096459	d__Bacteria;p__Actinobacteriota;c__Actinobacteria;o__Actinomycetales;f__Actinomycetaceae;g__Pauljensenia;s__Pauljensenia polynesiensis	Actinobacteria	12	0
GUT_GENOME065370	d__Bacteria;p__Actinobacteriota;c__Actinobacteria;o__Actinomycetales;f__Actinomycetaceae;g__Pauljensenia;s__Pauljensenia sp000278725	Actinobacteria	488	0.00014
GUT_GENOME096281	d__Bacteria;p__Actinobacteriota;c__Actinobacteria;o__Actinomycetales;f__Actinomycetaceae;g__Pauljensenia;s__Pauljensenia sp000308055	Actinobacteria	20	1e-05
GUT_GENOME096378	d__Bacteria;p__Actinobacteriota;c__Actinobacteria;o__Actinomycetales;f__Actinomycetaceae;g__Pauljensenia;s__Pauljensenia sp000411415	Actinobacteria	157	4e-05
GUT_GENOME207895	d__Bacteria;p__Actinobacteriota;c__Actinobacteria;o__Actinomycetales;f__Actinomycetaceae;g__Pauljensenia;s__Pauljensenia sp000758755	Actinobacteria	54	2e-05
GUT_GENOME207226	d__Bacteria;p__Actinobacteriota;c__Actinobacteria;o__Actinomycetales;f__Actinomycetaceae;g__Pauljensenia;s__Pauljensenia sp001838165	Actinobacteria	235	7e-05
GUT_GENOME244340	d__Bacteria;p__Actinobacteriota;c__Actinobacteria;o__Actinomycetales;f__Actinomycetaceae;g__Varibaculum;s__	Actinobacteria	29	1e-05
GUT_GENOME142522	d__Bacteria;p__Actinobacteriota;c__Actinobacteria;o__Actinomycetales;f__Bifidobacteriaceae;g__Bifidobacterium;s__Bifidobacterium adolescentis	Actinobacteria	3492	0.00098
GUT_GENOME142545	d__Bacteria;p__Actinobacteriota;c__Actinobacteria;o__Actinomycetales;f__Bifidobacteriaceae;g__Bifidobacterium;s__Bifidobacterium angulatum	Actinobacteria	35	1e-05
GUT_GENOME142525	d__Bacteria;p__Actinobacteriota;c__Actinobacteria;o__Actinomycetales;f__Bifidobacteriaceae;g__Bifidobacterium;s__Bifidobacterium bifidum	Actinobacteria	61	2e-05
GUT_GENOME143483	d__Bacteria;p__Actinobacteriota;c__Actinobacteria;o__Actinomycetales;f__Bifidobacteriaceae;g__Bifidobacterium;s__Bifidobacterium breve	Actinobacteria	90	3e-05
GUT_GENOME096478	d__Bacteria;p__Actinobacteriota;c__Actinobacteria;o__Actinomycetales;f__Bifidobacteriaceae;g__Bifidobacterium;s__Bifidobacterium catenulatum	Actinobacteria	67	2e-05
GUT_GENOME096132	d__Bacteria;p__Actinobacteriota;c__Actinobacteria;o__Actinomycetales;f__Bifidobacteriaceae;g__Bifidobacterium;s__Bifidobacterium dentium	Actinobacteria	79	2e-05
GUT_GENOME199790	d__Bacteria;p__Actinobacteriota;c__Actinobacteria;o__Actinomycetales;f__Bifidobacteriaceae;g__Bifidobacterium;s__Bifidobacterium gallinarum	Actinobacteria	26	1e-05
GUT_GENOME095938	d__Bacteria;p__Actinobacteriota;c__Actinobacteria;o__Actinomycetales;f__Bifidobacteriaceae;g__Bifidobacterium;s__Bifidobacterium infantis	Actinobacteria	180	5e-05
GUT_GENOME239670	d__Bacteria;p__Actinobacteriota;c__Actinobacteria;o__Actinomycetales;f__Bifidobacteriaceae;g__Bifidobacterium;s__Bifidobacterium pseudocatenulatum	Actinobacteria	70	2e-05
GUT_GENOME087598	d__Bacteria;p__Actinobacteriota;c__Actinobacteria;o__Actinomycetales;f__Bifidobacteriaceae;g__Bifidobacterium;s__Bifidobacterium pullorum	Actinobacteria	68	2e-05
GUT_GENOME234296	d__Bacteria;p__Actinobacteriota;c__Actinobacteria;o__Actinomycetales;f__Bifidobacteriaceae;g__Bifidobacterium;s__Bifidobacterium ruminantium	Actinobacteria	489	0.00014
GUT_GENOME231685	d__Bacteria;p__Actinobacteriota;c__Actinobacteria;o__Actinomycetales;f__Bifidobacteriaceae;g__Bifidobacterium;s__Bifidobacterium scardovii	Actinobacteria	46	1e-05
GUT_GENOME027286	d__Bacteria;p__Actinobacteriota;c__Actinobacteria;o__Actinomycetales;f__Bifidobacteriaceae;g__Bifidobacterium;s__Bifidobacterium sp002742445	Actinobacteria	27	1e-05
GUT_GENOME141109	d__Bacteria;p__Actinobacteriota;c__Actinobacteria;o__Actinomycetales;f__Bifidobacteriaceae;g__Bifidobacterium;s__Bifidobacterium thermacidophilum	Actinobacteria	30	1e-05
GUT_GENOME185132	d__Bacteria;p__Actinobacteriota;c__Actinobacteria;o__Actinomycetales;f__Bifidobacteriaceae;g__Parascardovia;s__Parascardovia denticolens	Actinobacteria	16	0
GUT_GENOME096273	d__Bacteria;p__Actinobacteriota;c__Actinobacteria;o__Actinomycetales;f__Brevibacteriaceae;g__Brevibacterium;s__Brevibacterium senegalense	Actinobacteria	86	2e-05
GUT_GENOME096287	d__Bacteria;p__Actinobacteriota;c__Actinobacteria;o__Actinomycetales;f__Cellulomonadaceae;g__Cellulomonas;s__Cellulomonas massiliensis	Actinobacteria	175	5e-05
GUT_GENOME096544	d__Bacteria;p__Actinobacteriota;c__Actinobacteria;o__Actinomycetales;f__Cellulomonadaceae;g__Cellulomonas;s__Cellulomonas timonensis	Actinobacteria	99	3e-05
GUT_GENOME096291	d__Bacteria;p__Actinobacteriota;c__Actinobacteria;o__Actinomycetales;f__Cellulomonadaceae;g__Timonella;s__Timonella senegalensis	Actinobacteria	24	1e-05
GUT_GENOME096387	d__Bacteria;p__Actinobacteriota;c__Actinobacteria;o__Actinomycetales;f__Dermabacteraceae;g__Dermabacter;s__Dermabacter hominis	Actinobacteria	15	0
GUT_GENOME096469	d__Bacteria;p__Actinobacteriota;c__Actinobacteria;o__Actinomycetales;f__Dermatophilaceae;g__Mobilicoccus;s__Mobilicoccus massiliensis	Actinobacteria	128	4e-05
GUT_GENOME147550	d__Bacteria;p__Actinobacteriota;c__Actinobacteria;o__Actinomycetales;f__Micrococcaceae;g__Kocuria;s__Kocuria rhizophila_B	Actinobacteria	140	4e-05
GUT_GENOME000530	d__Bacteria;p__Actinobacteriota;c__Actinobacteria;o__Actinomycetales;f__Micrococcaceae;g__Micrococcus;s__Micrococcus luteus	Actinobacteria	81	2e-05
GUT_GENOME096389	d__Bacteria;p__Actinobacteriota;c__Actinobacteria;o__Actinomycetales;f__Micrococcaceae;g__Nesterenkonia;s__Nesterenkonia massiliensis	Actinobacteria	54	2e-05
GUT_GENOME193237	d__Bacteria;p__Actinobacteriota;c__Actinobacteria;o__Actinomycetales;f__Micrococcaceae;g__Rothia;s__Rothia dentocariosa	Actinobacteria	10	0
GUT_GENOME096430	d__Bacteria;p__Actinobacteriota;c__Actinobacteria;o__Mycobacteriales;f__Geodermatophilaceae;g__Blastococcus;s__Blastococcus massiliensis	Actinobacteria	87	2e-05
GUT_GENOME244293	d__Bacteria;p__Actinobacteriota;c__Actinobacteria;o__Mycobacteriales;f__Mycobacteriaceae;g__Corynebacterium;s__	Actinobacteria	58	2e-05
GUT_GENOME244330	d__Bacteria;p__Actinobacteriota;c__Actinobacteria;o__Mycobacteriales;f__Mycobacteriaceae;g__Corynebacterium;s__	Actinobacteria	19	1e-05
GUT_GENOME095357	d__Bacteria;p__Actinobacteriota;c__Actinobacteria;o__Mycobacteriales;f__Mycobacteriaceae;g__Corynebacterium;s__	Actinobacteria	12	0
GUT_GENOME103752	d__Bacteria;p__Actinobacteriota;c__Actinobacteria;o__Mycobacteriales;f__Mycobacteriaceae;g__Corynebacterium;s__Corynebacterium afermentans	Actinobacteria	76	2e-05
GUT_GENOME096371	d__Bacteria;p__Actinobacteriota;c__Actinobacteria;o__Mycobacteriales;f__Mycobacteriaceae;g__Corynebacterium;s__Corynebacterium amycolatum	Actinobacteria	14	0
GUT_GENOME027326	d__Bacteria;p__Actinobacteriota;c__Actinobacteria;o__Mycobacteriales;f__Mycobacteriaceae;g__Corynebacterium;s__Corynebacterium glucuronolyticum	Actinobacteria	11	0
GUT_GENOME000330	d__Bacteria;p__Actinobacteriota;c__Actinobacteria;o__Mycobacteriales;f__Mycobacteriaceae;g__Corynebacterium;s__Corynebacterium propinquum	Actinobacteria	17	0
GUT_GENOME096547	d__Bacteria;p__Actinobacteriota;c__Actinobacteria;o__Mycobacteriales;f__Mycobacteriaceae;g__Corynebacterium;s__Corynebacterium provencense	Actinobacteria	21	1e-05
GUT_GENOME231532	d__Bacteria;p__Actinobacteriota;c__Actinobacteria;o__Mycobacteriales;f__Mycobacteriaceae;g__Corynebacterium;s__Corynebacterium striatum	Actinobacteria	32	1e-05
GUT_GENOME140361	d__Bacteria;p__Actinobacteriota;c__Actinobacteria;o__Mycobacteriales;f__Mycobacteriaceae;g__Mycobacterium;s__Mycobacterium avium	Actinobacteria	58	2e-05
GUT_GENOME141763	d__Bacteria;p__Actinobacteriota;c__Actinobacteria;o__Mycobacteriales;f__Mycobacteriaceae;g__Mycobacterium;s__Mycobacterium tuberculosis	Actinobacteria	82	2e-05
GUT_GENOME096290	d__Bacteria;p__Actinobacteriota;c__Actinobacteria;o__Propionibacteriales;f__Nocardioidaceae;g__Aeromicrobium_A;s__Aeromicrobium_A massiliense	Actinobacteria	104	3e-05
GUT_GENOME257070	d__Bacteria;p__Actinobacteriota;c__Actinobacteria;o__Propionibacteriales;f__Propionibacteriaceae;g__;s__	Actinobacteria	52	1e-05
GUT_GENOME000566	d__Bacteria;p__Actinobacteriota;c__Actinobacteria;o__Propionibacteriales;f__Propionibacteriaceae;g__Cutibacterium;s__Cutibacterium acnes	Actinobacteria	724	0.0002
GUT_GENOME096467	d__Bacteria;p__Actinobacteriota;c__Actinobacteria;o__Propionibacteriales;f__Propionibacteriaceae;g__Nigerium;s__Nigerium massiliense	Actinobacteria	96	3e-05
GUT_GENOME142585	d__Bacteria;p__Actinobacteriota;c__Actinobacteria;o__Propionibacteriales;f__Propionibacteriaceae;g__Propionibacterium;s__Propionibacterium freudenreichii	Actinobacteria	56	2e-05
GUT_GENOME096466	d__Bacteria;p__Actinobacteriota;c__Actinobacteria;o__Propionibacteriales;f__Propionibacteriaceae;g__Tessaracoccus;s__Tessaracoccus massiliensis	Actinobacteria	81	2e-05
GUT_GENOME096381	d__Bacteria;p__Actinobacteriota;c__Actinobacteria;o__Streptomycetales;f__Streptomycetaceae;g__Streptomyces;s__Streptomyces albus	Actinobacteria	123	3e-05
GUT_GENOME017973	d__Bacteria;p__Actinobacteriota;c__Coriobacteriia;o__Coriobacteriales;f__;g__;s__	Actinobacteria	72	2e-05
GUT_GENOME018685	d__Bacteria;p__Actinobacteriota;c__Coriobacteriia;o__Coriobacteriales;f__;g__;s__	Actinobacteria	17	0
GUT_GENOME034446	d__Bacteria;p__Actinobacteriota;c__Coriobacteriia;o__Coriobacteriales;f__Atopobiaceae;g__;s__	Actinobacteria	25	1e-05
GUT_GENOME007188	d__Bacteria;p__Actinobacteriota;c__Coriobacteriia;o__Coriobacteriales;f__Atopobiaceae;g__;s__	Actinobacteria	12	0
GUT_GENOME029683	d__Bacteria;p__Actinobacteriota;c__Coriobacteriia;o__Coriobacteriales;f__Atopobiaceae;g__Lancefieldella;s__	Actinobacteria	15	0
GUT_GENOME092876	d__Bacteria;p__Actinobacteriota;c__Coriobacteriia;o__Coriobacteriales;f__Atopobiaceae;g__Lancefieldella;s__Lancefieldella rimae	Actinobacteria	12	0
GUT_GENOME170490	d__Bacteria;p__Actinobacteriota;c__Coriobacteriia;o__Coriobacteriales;f__Atopobiaceae;g__Libanicoccus;s__	Actinobacteria	46	1e-05
GUT_GENOME261449	d__Bacteria;p__Actinobacteriota;c__Coriobacteriia;o__Coriobacteriales;f__Atopobiaceae;g__Libanicoccus;s__	Actinobacteria	14	0
GUT_GENOME038331	d__Bacteria;p__Actinobacteriota;c__Coriobacteriia;o__Coriobacteriales;f__Atopobiaceae;g__Olsenella_B;s__	Actinobacteria	27	1e-05
GUT_GENOME153266	d__Bacteria;p__Actinobacteriota;c__Coriobacteriia;o__Coriobacteriales;f__Atopobiaceae;g__Olsenella_C;s__	Actinobacteria	36	1e-05
GUT_GENOME014919	d__Bacteria;p__Actinobacteriota;c__Coriobacteriia;o__Coriobacteriales;f__Atopobiaceae;g__Olsenella_C;s__	Actinobacteria	23	1e-05
GUT_GENOME166524	d__Bacteria;p__Actinobacteriota;c__Coriobacteriia;o__Coriobacteriales;f__Atopobiaceae;g__Olsenella_E;s__	Actinobacteria	30	1e-05
GUT_GENOME283410	d__Bacteria;p__Actinobacteriota;c__Coriobacteriia;o__Coriobacteriales;f__Atopobiaceae;g__Olsenella_E;s__	Actinobacteria	22	1e-05
GUT_GENOME143191	d__Bacteria;p__Actinobacteriota;c__Coriobacteriia;o__Coriobacteriales;f__Atopobiaceae;g__Olsenella_E;s__	Actinobacteria	16	0
GUT_GENOME285133	d__Bacteria;p__Actinobacteriota;c__Coriobacteriia;o__Coriobacteriales;f__Atopobiaceae;g__Olsenella_E;s__Olsenella_E provencensis	Actinobacteria	13	0
GUT_GENOME283200	d__Bacteria;p__Actinobacteriota;c__Coriobacteriia;o__Coriobacteriales;f__Atopobiaceae;g__Olsenella_E;s__Olsenella_E sp002159735	Actinobacteria	42	1e-05
GUT_GENOME280367	d__Bacteria;p__Actinobacteriota;c__Coriobacteriia;o__Coriobacteriales;f__Atopobiaceae;g__Olsenella_E;s__Olsenella_E sp002160255	Actinobacteria	20	1e-05
GUT_GENOME142589	d__Bacteria;p__Actinobacteriota;c__Coriobacteriia;o__Coriobacteriales;f__Atopobiaceae;g__Olsenella_E;s__Olsenella_E sp900119915	Actinobacteria	20	1e-05
GUT_GENOME096526	d__Bacteria;p__Actinobacteriota;c__Coriobacteriia;o__Coriobacteriales;f__Atopobiaceae;g__Olsenella;s__Olsenella sp001457795	Actinobacteria	32	1e-05
GUT_GENOME035512	d__Bacteria;p__Actinobacteriota;c__Coriobacteriia;o__Coriobacteriales;f__Atopobiaceae;g__UBA7748;s__UBA7748 sp900314535	Actinobacteria	12	0
GUT_GENOME208943	d__Bacteria;p__Actinobacteriota;c__Coriobacteriia;o__Coriobacteriales;f__Coriobacteriaceae;g__Collinsella;s__	Actinobacteria	2110	0.00059
GUT_GENOME238795	d__Bacteria;p__Actinobacteriota;c__Coriobacteriia;o__Coriobacteriales;f__Coriobacteriaceae;g__Collinsella;s__	Actinobacteria	1578	0.00044
GUT_GENOME125783	d__Bacteria;p__Actinobacteriota;c__Coriobacteriia;o__Coriobacteriales;f__Coriobacteriaceae;g__Collinsella;s__	Actinobacteria	1562	0.00044
GUT_GENOME219168	d__Bacteria;p__Actinobacteriota;c__Coriobacteriia;o__Coriobacteriales;f__Coriobacteriaceae;g__Collinsella;s__	Actinobacteria	971	0.00027
GUT_GENOME089665	d__Bacteria;p__Actinobacteriota;c__Coriobacteriia;o__Coriobacteriales;f__Coriobacteriaceae;g__Collinsella;s__	Actinobacteria	703	0.0002
GUT_GENOME249991	d__Bacteria;p__Actinobacteriota;c__Coriobacteriia;o__Coriobacteriales;f__Coriobacteriaceae;g__Collinsella;s__	Actinobacteria	846	0.00024
GUT_GENOME129724	d__Bacteria;p__Actinobacteriota;c__Coriobacteriia;o__Coriobacteriales;f__Coriobacteriaceae;g__Collinsella;s__	Actinobacteria	629	0.00018
GUT_GENOME097662	d__Bacteria;p__Actinobacteriota;c__Coriobacteriia;o__Coriobacteriales;f__Coriobacteriaceae;g__Collinsella;s__	Actinobacteria	664	0.00019
GUT_GENOME180310	d__Bacteria;p__Actinobacteriota;c__Coriobacteriia;o__Coriobacteriales;f__Coriobacteriaceae;g__Collinsella;s__	Actinobacteria	291	8e-05
GUT_GENOME225044	d__Bacteria;p__Actinobacteriota;c__Coriobacteriia;o__Coriobacteriales;f__Coriobacteriaceae;g__Collinsella;s__	Actinobacteria	265	7e-05
GUT_GENOME130768	d__Bacteria;p__Actinobacteriota;c__Coriobacteriia;o__Coriobacteriales;f__Coriobacteriaceae;g__Collinsella;s__	Actinobacteria	546	0.00015
GUT_GENOME201873	d__Bacteria;p__Actinobacteriota;c__Coriobacteriia;o__Coriobacteriales;f__Coriobacteriaceae;g__Collinsella;s__	Actinobacteria	307	9e-05
GUT_GENOME175622	d__Bacteria;p__Actinobacteriota;c__Coriobacteriia;o__Coriobacteriales;f__Coriobacteriaceae;g__Collinsella;s__	Actinobacteria	380	0.00011
GUT_GENOME189179	d__Bacteria;p__Actinobacteriota;c__Coriobacteriia;o__Coriobacteriales;f__Coriobacteriaceae;g__Collinsella;s__	Actinobacteria	527	0.00015
GUT_GENOME042972	d__Bacteria;p__Actinobacteriota;c__Coriobacteriia;o__Coriobacteriales;f__Coriobacteriaceae;g__Collinsella;s__	Actinobacteria	365	0.0001
GUT_GENOME209822	d__Bacteria;p__Actinobacteriota;c__Coriobacteriia;o__Coriobacteriales;f__Coriobacteriaceae;g__Collinsella;s__	Actinobacteria	407	0.00011
GUT_GENOME066938	d__Bacteria;p__Actinobacteriota;c__Coriobacteriia;o__Coriobacteriales;f__Coriobacteriaceae;g__Collinsella;s__	Actinobacteria	64	2e-05
GUT_GENOME079004	d__Bacteria;p__Actinobacteriota;c__Coriobacteriia;o__Coriobacteriales;f__Coriobacteriaceae;g__Collinsella;s__	Actinobacteria	222	6e-05
GUT_GENOME175384	d__Bacteria;p__Actinobacteriota;c__Coriobacteriia;o__Coriobacteriales;f__Coriobacteriaceae;g__Collinsella;s__	Actinobacteria	445	0.00013
GUT_GENOME211792	d__Bacteria;p__Actinobacteriota;c__Coriobacteriia;o__Coriobacteriales;f__Coriobacteriaceae;g__Collinsella;s__	Actinobacteria	371	0.0001
GUT_GENOME127360	d__Bacteria;p__Actinobacteriota;c__Coriobacteriia;o__Coriobacteriales;f__Coriobacteriaceae;g__Collinsella;s__	Actinobacteria	355	0.0001
GUT_GENOME180017	d__Bacteria;p__Actinobacteriota;c__Coriobacteriia;o__Coriobacteriales;f__Coriobacteriaceae;g__Collinsella;s__	Actinobacteria	204	6e-05
GUT_GENOME231296	d__Bacteria;p__Actinobacteriota;c__Coriobacteriia;o__Coriobacteriales;f__Coriobacteriaceae;g__Collinsella;s__	Actinobacteria	52	1e-05
GUT_GENOME027665	d__Bacteria;p__Actinobacteriota;c__Coriobacteriia;o__Coriobacteriales;f__Coriobacteriaceae;g__Collinsella;s__	Actinobacteria	372	0.0001
GUT_GENOME280299	d__Bacteria;p__Actinobacteriota;c__Coriobacteriia;o__Coriobacteriales;f__Coriobacteriaceae;g__Collinsella;s__	Actinobacteria	283	8e-05
GUT_GENOME048959	d__Bacteria;p__Actinobacteriota;c__Coriobacteriia;o__Coriobacteriales;f__Coriobacteriaceae;g__Collinsella;s__	Actinobacteria	170	5e-05
GUT_GENOME199111	d__Bacteria;p__Actinobacteriota;c__Coriobacteriia;o__Coriobacteriales;f__Coriobacteriaceae;g__Collinsella;s__	Actinobacteria	315	9e-05
GUT_GENOME002080	d__Bacteria;p__Actinobacteriota;c__Coriobacteriia;o__Coriobacteriales;f__Coriobacteriaceae;g__Collinsella;s__	Actinobacteria	215	6e-05
GUT_GENOME106820	d__Bacteria;p__Actinobacteriota;c__Coriobacteriia;o__Coriobacteriales;f__Coriobacteriaceae;g__Collinsella;s__	Actinobacteria	295	8e-05
GUT_GENOME005565	d__Bacteria;p__Actinobacteriota;c__Coriobacteriia;o__Coriobacteriales;f__Coriobacteriaceae;g__Collinsella;s__	Actinobacteria	213	6e-05
GUT_GENOME043156	d__Bacteria;p__Actinobacteriota;c__Coriobacteriia;o__Coriobacteriales;f__Coriobacteriaceae;g__Collinsella;s__	Actinobacteria	176	5e-05
GUT_GENOME096744	d__Bacteria;p__Actinobacteriota;c__Coriobacteriia;o__Coriobacteriales;f__Coriobacteriaceae;g__Collinsella;s__	Actinobacteria	244	7e-05
GUT_GENOME196000	d__Bacteria;p__Actinobacteriota;c__Coriobacteriia;o__Coriobacteriales;f__Coriobacteriaceae;g__Collinsella;s__	Actinobacteria	219	6e-05
GUT_GENOME023192	d__Bacteria;p__Actinobacteriota;c__Coriobacteriia;o__Coriobacteriales;f__Coriobacteriaceae;g__Collinsella;s__	Actinobacteria	231	7e-05
GUT_GENOME202428	d__Bacteria;p__Actinobacteriota;c__Coriobacteriia;o__Coriobacteriales;f__Coriobacteriaceae;g__Collinsella;s__	Actinobacteria	111	3e-05
GUT_GENOME215855	d__Bacteria;p__Actinobacteriota;c__Coriobacteriia;o__Coriobacteriales;f__Coriobacteriaceae;g__Collinsella;s__	Actinobacteria	227	6e-05
GUT_GENOME195439	d__Bacteria;p__Actinobacteriota;c__Coriobacteriia;o__Coriobacteriales;f__Coriobacteriaceae;g__Collinsella;s__	Actinobacteria	165	5e-05
GUT_GENOME000054	d__Bacteria;p__Actinobacteriota;c__Coriobacteriia;o__Coriobacteriales;f__Coriobacteriaceae;g__Collinsella;s__	Actinobacteria	115	3e-05
GUT_GENOME062469	d__Bacteria;p__Actinobacteriota;c__Coriobacteriia;o__Coriobacteriales;f__Coriobacteriaceae;g__Collinsella;s__	Actinobacteria	238	7e-05
GUT_GENOME274122	d__Bacteria;p__Actinobacteriota;c__Coriobacteriia;o__Coriobacteriales;f__Coriobacteriaceae;g__Collinsella;s__	Actinobacteria	35	1e-05
GUT_GENOME278952	d__Bacteria;p__Actinobacteriota;c__Coriobacteriia;o__Coriobacteriales;f__Coriobacteriaceae;g__Collinsella;s__	Actinobacteria	215	6e-05
GUT_GENOME092106	d__Bacteria;p__Actinobacteriota;c__Coriobacteriia;o__Coriobacteriales;f__Coriobacteriaceae;g__Collinsella;s__	Actinobacteria	213	6e-05
GUT_GENOME137467	d__Bacteria;p__Actinobacteriota;c__Coriobacteriia;o__Coriobacteriales;f__Coriobacteriaceae;g__Collinsella;s__	Actinobacteria	170	5e-05
GUT_GENOME044240	d__Bacteria;p__Actinobacteriota;c__Coriobacteriia;o__Coriobacteriales;f__Coriobacteriaceae;g__Collinsella;s__	Actinobacteria	425	0.00012
GUT_GENOME024536	d__Bacteria;p__Actinobacteriota;c__Coriobacteriia;o__Coriobacteriales;f__Coriobacteriaceae;g__Collinsella;s__	Actinobacteria	170	5e-05
GUT_GENOME213260	d__Bacteria;p__Actinobacteriota;c__Coriobacteriia;o__Coriobacteriales;f__Coriobacteriaceae;g__Collinsella;s__	Actinobacteria	133	4e-05
GUT_GENOME124265	d__Bacteria;p__Actinobacteriota;c__Coriobacteriia;o__Coriobacteriales;f__Coriobacteriaceae;g__Collinsella;s__	Actinobacteria	223	6e-05
GUT_GENOME175577	d__Bacteria;p__Actinobacteriota;c__Coriobacteriia;o__Coriobacteriales;f__Coriobacteriaceae;g__Collinsella;s__	Actinobacteria	158	4e-05
GUT_GENOME039656	d__Bacteria;p__Actinobacteriota;c__Coriobacteriia;o__Coriobacteriales;f__Coriobacteriaceae;g__Collinsella;s__	Actinobacteria	192	5e-05
GUT_GENOME189446	d__Bacteria;p__Actinobacteriota;c__Coriobacteriia;o__Coriobacteriales;f__Coriobacteriaceae;g__Collinsella;s__	Actinobacteria	282	8e-05
GUT_GENOME218496	d__Bacteria;p__Actinobacteriota;c__Coriobacteriia;o__Coriobacteriales;f__Coriobacteriaceae;g__Collinsella;s__	Actinobacteria	61	2e-05
GUT_GENOME270676	d__Bacteria;p__Actinobacteriota;c__Coriobacteriia;o__Coriobacteriales;f__Coriobacteriaceae;g__Collinsella;s__	Actinobacteria	170	5e-05
GUT_GENOME047932	d__Bacteria;p__Actinobacteriota;c__Coriobacteriia;o__Coriobacteriales;f__Coriobacteriaceae;g__Collinsella;s__	Actinobacteria	141	4e-05
GUT_GENOME225966	d__Bacteria;p__Actinobacteriota;c__Coriobacteriia;o__Coriobacteriales;f__Coriobacteriaceae;g__Collinsella;s__	Actinobacteria	140	4e-05
GUT_GENOME266986	d__Bacteria;p__Actinobacteriota;c__Coriobacteriia;o__Coriobacteriales;f__Coriobacteriaceae;g__Collinsella;s__	Actinobacteria	210	6e-05
GUT_GENOME005475	d__Bacteria;p__Actinobacteriota;c__Coriobacteriia;o__Coriobacteriales;f__Coriobacteriaceae;g__Collinsella;s__	Actinobacteria	165	5e-05
GUT_GENOME151535	d__Bacteria;p__Actinobacteriota;c__Coriobacteriia;o__Coriobacteriales;f__Coriobacteriaceae;g__Collinsella;s__	Actinobacteria	144	4e-05
GUT_GENOME160490	d__Bacteria;p__Actinobacteriota;c__Coriobacteriia;o__Coriobacteriales;f__Coriobacteriaceae;g__Collinsella;s__	Actinobacteria	109	3e-05
GUT_GENOME085247	d__Bacteria;p__Actinobacteriota;c__Coriobacteriia;o__Coriobacteriales;f__Coriobacteriaceae;g__Collinsella;s__	Actinobacteria	212	6e-05
GUT_GENOME161955	d__Bacteria;p__Actinobacteriota;c__Coriobacteriia;o__Coriobacteriales;f__Coriobacteriaceae;g__Collinsella;s__	Actinobacteria	137	4e-05
GUT_GENOME206604	d__Bacteria;p__Actinobacteriota;c__Coriobacteriia;o__Coriobacteriales;f__Coriobacteriaceae;g__Collinsella;s__	Actinobacteria	127	4e-05
GUT_GENOME097668	d__Bacteria;p__Actinobacteriota;c__Coriobacteriia;o__Coriobacteriales;f__Coriobacteriaceae;g__Collinsella;s__	Actinobacteria	24	1e-05
GUT_GENOME106132	d__Bacteria;p__Actinobacteriota;c__Coriobacteriia;o__Coriobacteriales;f__Coriobacteriaceae;g__Collinsella;s__	Actinobacteria	147	4e-05
GUT_GENOME202152	d__Bacteria;p__Actinobacteriota;c__Coriobacteriia;o__Coriobacteriales;f__Coriobacteriaceae;g__Collinsella;s__	Actinobacteria	96	3e-05
GUT_GENOME250360	d__Bacteria;p__Actinobacteriota;c__Coriobacteriia;o__Coriobacteriales;f__Coriobacteriaceae;g__Collinsella;s__	Actinobacteria	169	5e-05
GUT_GENOME128641	d__Bacteria;p__Actinobacteriota;c__Coriobacteriia;o__Coriobacteriales;f__Coriobacteriaceae;g__Collinsella;s__	Actinobacteria	93	3e-05
GUT_GENOME104044	d__Bacteria;p__Actinobacteriota;c__Coriobacteriia;o__Coriobacteriales;f__Coriobacteriaceae;g__Collinsella;s__	Actinobacteria	76	2e-05
GUT_GENOME044676	d__Bacteria;p__Actinobacteriota;c__Coriobacteriia;o__Coriobacteriales;f__Coriobacteriaceae;g__Collinsella;s__	Actinobacteria	108	3e-05
GUT_GENOME049730	d__Bacteria;p__Actinobacteriota;c__Coriobacteriia;o__Coriobacteriales;f__Coriobacteriaceae;g__Collinsella;s__	Actinobacteria	114	3e-05
GUT_GENOME084693	d__Bacteria;p__Actinobacteriota;c__Coriobacteriia;o__Coriobacteriales;f__Coriobacteriaceae;g__Collinsella;s__	Actinobacteria	117	3e-05
GUT_GENOME026716	d__Bacteria;p__Actinobacteriota;c__Coriobacteriia;o__Coriobacteriales;f__Coriobacteriaceae;g__Collinsella;s__	Actinobacteria	86	2e-05
GUT_GENOME037069	d__Bacteria;p__Actinobacteriota;c__Coriobacteriia;o__Coriobacteriales;f__Coriobacteriaceae;g__Collinsella;s__	Actinobacteria	21	1e-05
GUT_GENOME123764	d__Bacteria;p__Actinobacteriota;c__Coriobacteriia;o__Coriobacteriales;f__Coriobacteriaceae;g__Collinsella;s__	Actinobacteria	148	4e-05
GUT_GENOME246554	d__Bacteria;p__Actinobacteriota;c__Coriobacteriia;o__Coriobacteriales;f__Coriobacteriaceae;g__Collinsella;s__	Actinobacteria	176	5e-05
GUT_GENOME206546	d__Bacteria;p__Actinobacteriota;c__Coriobacteriia;o__Coriobacteriales;f__Coriobacteriaceae;g__Collinsella;s__	Actinobacteria	118	3e-05
GUT_GENOME201215	d__Bacteria;p__Actinobacteriota;c__Coriobacteriia;o__Coriobacteriales;f__Coriobacteriaceae;g__Collinsella;s__	Actinobacteria	117	3e-05
GUT_GENOME215200	d__Bacteria;p__Actinobacteriota;c__Coriobacteriia;o__Coriobacteriales;f__Coriobacteriaceae;g__Collinsella;s__	Actinobacteria	131	4e-05
GUT_GENOME093565	d__Bacteria;p__Actinobacteriota;c__Coriobacteriia;o__Coriobacteriales;f__Coriobacteriaceae;g__Collinsella;s__	Actinobacteria	148	4e-05
GUT_GENOME175146	d__Bacteria;p__Actinobacteriota;c__Coriobacteriia;o__Coriobacteriales;f__Coriobacteriaceae;g__Collinsella;s__	Actinobacteria	131	4e-05
GUT_GENOME031710	d__Bacteria;p__Actinobacteriota;c__Coriobacteriia;o__Coriobacteriales;f__Coriobacteriaceae;g__Collinsella;s__	Actinobacteria	147	4e-05
GUT_GENOME163220	d__Bacteria;p__Actinobacteriota;c__Coriobacteriia;o__Coriobacteriales;f__Coriobacteriaceae;g__Collinsella;s__	Actinobacteria	137	4e-05
GUT_GENOME040261	d__Bacteria;p__Actinobacteriota;c__Coriobacteriia;o__Coriobacteriales;f__Coriobacteriaceae;g__Collinsella;s__	Actinobacteria	171	5e-05
GUT_GENOME162087	d__Bacteria;p__Actinobacteriota;c__Coriobacteriia;o__Coriobacteriales;f__Coriobacteriaceae;g__Collinsella;s__	Actinobacteria	133	4e-05
GUT_GENOME180088	d__Bacteria;p__Actinobacteriota;c__Coriobacteriia;o__Coriobacteriales;f__Coriobacteriaceae;g__Collinsella;s__	Actinobacteria	97	3e-05
GUT_GENOME160374	d__Bacteria;p__Actinobacteriota;c__Coriobacteriia;o__Coriobacteriales;f__Coriobacteriaceae;g__Collinsella;s__	Actinobacteria	94	3e-05
GUT_GENOME124650	d__Bacteria;p__Actinobacteriota;c__Coriobacteriia;o__Coriobacteriales;f__Coriobacteriaceae;g__Collinsella;s__	Actinobacteria	116	3e-05
GUT_GENOME271377	d__Bacteria;p__Actinobacteriota;c__Coriobacteriia;o__Coriobacteriales;f__Coriobacteriaceae;g__Collinsella;s__	Actinobacteria	171	5e-05
GUT_GENOME196654	d__Bacteria;p__Actinobacteriota;c__Coriobacteriia;o__Coriobacteriales;f__Coriobacteriaceae;g__Collinsella;s__	Actinobacteria	121	3e-05
GUT_GENOME158553	d__Bacteria;p__Actinobacteriota;c__Coriobacteriia;o__Coriobacteriales;f__Coriobacteriaceae;g__Collinsella;s__	Actinobacteria	136	4e-05
GUT_GENOME037499	d__Bacteria;p__Actinobacteriota;c__Coriobacteriia;o__Coriobacteriales;f__Coriobacteriaceae;g__Collinsella;s__	Actinobacteria	19	1e-05
GUT_GENOME023561	d__Bacteria;p__Actinobacteriota;c__Coriobacteriia;o__Coriobacteriales;f__Coriobacteriaceae;g__Collinsella;s__	Actinobacteria	84	2e-05
GUT_GENOME213516	d__Bacteria;p__Actinobacteriota;c__Coriobacteriia;o__Coriobacteriales;f__Coriobacteriaceae;g__Collinsella;s__	Actinobacteria	134	4e-05
GUT_GENOME060023	d__Bacteria;p__Actinobacteriota;c__Coriobacteriia;o__Coriobacteriales;f__Coriobacteriaceae;g__Collinsella;s__	Actinobacteria	102	3e-05
GUT_GENOME211769	d__Bacteria;p__Actinobacteriota;c__Coriobacteriia;o__Coriobacteriales;f__Coriobacteriaceae;g__Collinsella;s__	Actinobacteria	113	3e-05
GUT_GENOME029137	d__Bacteria;p__Actinobacteriota;c__Coriobacteriia;o__Coriobacteriales;f__Coriobacteriaceae;g__Collinsella;s__	Actinobacteria	116	3e-05
GUT_GENOME276996	d__Bacteria;p__Actinobacteriota;c__Coriobacteriia;o__Coriobacteriales;f__Coriobacteriaceae;g__Collinsella;s__	Actinobacteria	102	3e-05
GUT_GENOME267645	d__Bacteria;p__Actinobacteriota;c__Coriobacteriia;o__Coriobacteriales;f__Coriobacteriaceae;g__Collinsella;s__	Actinobacteria	125	4e-05
GUT_GENOME265265	d__Bacteria;p__Actinobacteriota;c__Coriobacteriia;o__Coriobacteriales;f__Coriobacteriaceae;g__Collinsella;s__	Actinobacteria	147	4e-05
GUT_GENOME091189	d__Bacteria;p__Actinobacteriota;c__Coriobacteriia;o__Coriobacteriales;f__Coriobacteriaceae;g__Collinsella;s__	Actinobacteria	117	3e-05
GUT_GENOME018175	d__Bacteria;p__Actinobacteriota;c__Coriobacteriia;o__Coriobacteriales;f__Coriobacteriaceae;g__Collinsella;s__	Actinobacteria	78	2e-05
GUT_GENOME001681	d__Bacteria;p__Actinobacteriota;c__Coriobacteriia;o__Coriobacteriales;f__Coriobacteriaceae;g__Collinsella;s__	Actinobacteria	122	3e-05
GUT_GENOME162735	d__Bacteria;p__Actinobacteriota;c__Coriobacteriia;o__Coriobacteriales;f__Coriobacteriaceae;g__Collinsella;s__	Actinobacteria	107	3e-05
GUT_GENOME199315	d__Bacteria;p__Actinobacteriota;c__Coriobacteriia;o__Coriobacteriales;f__Coriobacteriaceae;g__Collinsella;s__	Actinobacteria	125	4e-05
GUT_GENOME105800	d__Bacteria;p__Actinobacteriota;c__Coriobacteriia;o__Coriobacteriales;f__Coriobacteriaceae;g__Collinsella;s__	Actinobacteria	132	4e-05
GUT_GENOME248004	d__Bacteria;p__Actinobacteriota;c__Coriobacteriia;o__Coriobacteriales;f__Coriobacteriaceae;g__Collinsella;s__	Actinobacteria	82	2e-05
GUT_GENOME161956	d__Bacteria;p__Actinobacteriota;c__Coriobacteriia;o__Coriobacteriales;f__Coriobacteriaceae;g__Collinsella;s__	Actinobacteria	130	4e-05
GUT_GENOME129321	d__Bacteria;p__Actinobacteriota;c__Coriobacteriia;o__Coriobacteriales;f__Coriobacteriaceae;g__Collinsella;s__	Actinobacteria	72	2e-05
GUT_GENOME129089	d__Bacteria;p__Actinobacteriota;c__Coriobacteriia;o__Coriobacteriales;f__Coriobacteriaceae;g__Collinsella;s__	Actinobacteria	90	3e-05
GUT_GENOME202124	d__Bacteria;p__Actinobacteriota;c__Coriobacteriia;o__Coriobacteriales;f__Coriobacteriaceae;g__Collinsella;s__	Actinobacteria	58	2e-05
GUT_GENOME064466	d__Bacteria;p__Actinobacteriota;c__Coriobacteriia;o__Coriobacteriales;f__Coriobacteriaceae;g__Collinsella;s__	Actinobacteria	90	3e-05
GUT_GENOME205824	d__Bacteria;p__Actinobacteriota;c__Coriobacteriia;o__Coriobacteriales;f__Coriobacteriaceae;g__Collinsella;s__	Actinobacteria	80	2e-05
GUT_GENOME130403	d__Bacteria;p__Actinobacteriota;c__Coriobacteriia;o__Coriobacteriales;f__Coriobacteriaceae;g__Collinsella;s__	Actinobacteria	83	2e-05
GUT_GENOME207461	d__Bacteria;p__Actinobacteriota;c__Coriobacteriia;o__Coriobacteriales;f__Coriobacteriaceae;g__Collinsella;s__	Actinobacteria	165	5e-05
GUT_GENOME170612	d__Bacteria;p__Actinobacteriota;c__Coriobacteriia;o__Coriobacteriales;f__Coriobacteriaceae;g__Collinsella;s__	Actinobacteria	33	1e-05
GUT_GENOME121481	d__Bacteria;p__Actinobacteriota;c__Coriobacteriia;o__Coriobacteriales;f__Coriobacteriaceae;g__Collinsella;s__	Actinobacteria	91	3e-05
GUT_GENOME031806	d__Bacteria;p__Actinobacteriota;c__Coriobacteriia;o__Coriobacteriales;f__Coriobacteriaceae;g__Collinsella;s__	Actinobacteria	115	3e-05
GUT_GENOME101140	d__Bacteria;p__Actinobacteriota;c__Coriobacteriia;o__Coriobacteriales;f__Coriobacteriaceae;g__Collinsella;s__	Actinobacteria	121	3e-05
GUT_GENOME096723	d__Bacteria;p__Actinobacteriota;c__Coriobacteriia;o__Coriobacteriales;f__Coriobacteriaceae;g__Collinsella;s__	Actinobacteria	15	0
GUT_GENOME100308	d__Bacteria;p__Actinobacteriota;c__Coriobacteriia;o__Coriobacteriales;f__Coriobacteriaceae;g__Collinsella;s__	Actinobacteria	127	4e-05
GUT_GENOME018344	d__Bacteria;p__Actinobacteriota;c__Coriobacteriia;o__Coriobacteriales;f__Coriobacteriaceae;g__Collinsella;s__	Actinobacteria	67	2e-05
GUT_GENOME259612	d__Bacteria;p__Actinobacteriota;c__Coriobacteriia;o__Coriobacteriales;f__Coriobacteriaceae;g__Collinsella;s__	Actinobacteria	81	2e-05
GUT_GENOME081696	d__Bacteria;p__Actinobacteriota;c__Coriobacteriia;o__Coriobacteriales;f__Coriobacteriaceae;g__Collinsella;s__	Actinobacteria	91	3e-05
GUT_GENOME258001	d__Bacteria;p__Actinobacteriota;c__Coriobacteriia;o__Coriobacteriales;f__Coriobacteriaceae;g__Collinsella;s__	Actinobacteria	64	2e-05
GUT_GENOME197471	d__Bacteria;p__Actinobacteriota;c__Coriobacteriia;o__Coriobacteriales;f__Coriobacteriaceae;g__Collinsella;s__	Actinobacteria	64	2e-05
GUT_GENOME104146	d__Bacteria;p__Actinobacteriota;c__Coriobacteriia;o__Coriobacteriales;f__Coriobacteriaceae;g__Collinsella;s__	Actinobacteria	107	3e-05
GUT_GENOME021430	d__Bacteria;p__Actinobacteriota;c__Coriobacteriia;o__Coriobacteriales;f__Coriobacteriaceae;g__Collinsella;s__	Actinobacteria	102	3e-05
GUT_GENOME100884	d__Bacteria;p__Actinobacteriota;c__Coriobacteriia;o__Coriobacteriales;f__Coriobacteriaceae;g__Collinsella;s__	Actinobacteria	95	3e-05
GUT_GENOME217399	d__Bacteria;p__Actinobacteriota;c__Coriobacteriia;o__Coriobacteriales;f__Coriobacteriaceae;g__Collinsella;s__	Actinobacteria	123	3e-05
GUT_GENOME058365	d__Bacteria;p__Actinobacteriota;c__Coriobacteriia;o__Coriobacteriales;f__Coriobacteriaceae;g__Collinsella;s__	Actinobacteria	84	2e-05
GUT_GENOME043953	d__Bacteria;p__Actinobacteriota;c__Coriobacteriia;o__Coriobacteriales;f__Coriobacteriaceae;g__Collinsella;s__	Actinobacteria	92	3e-05
GUT_GENOME120636	d__Bacteria;p__Actinobacteriota;c__Coriobacteriia;o__Coriobacteriales;f__Coriobacteriaceae;g__Collinsella;s__	Actinobacteria	84	2e-05
GUT_GENOME196106	d__Bacteria;p__Actinobacteriota;c__Coriobacteriia;o__Coriobacteriales;f__Coriobacteriaceae;g__Collinsella;s__	Actinobacteria	68	2e-05
GUT_GENOME268758	d__Bacteria;p__Actinobacteriota;c__Coriobacteriia;o__Coriobacteriales;f__Coriobacteriaceae;g__Collinsella;s__	Actinobacteria	70	2e-05
GUT_GENOME096937	d__Bacteria;p__Actinobacteriota;c__Coriobacteriia;o__Coriobacteriales;f__Coriobacteriaceae;g__Collinsella;s__	Actinobacteria	92	3e-05
GUT_GENOME210004	d__Bacteria;p__Actinobacteriota;c__Coriobacteriia;o__Coriobacteriales;f__Coriobacteriaceae;g__Collinsella;s__	Actinobacteria	86	2e-05
GUT_GENOME255379	d__Bacteria;p__Actinobacteriota;c__Coriobacteriia;o__Coriobacteriales;f__Coriobacteriaceae;g__Collinsella;s__	Actinobacteria	91	3e-05
GUT_GENOME114922	d__Bacteria;p__Actinobacteriota;c__Coriobacteriia;o__Coriobacteriales;f__Coriobacteriaceae;g__Collinsella;s__	Actinobacteria	48	1e-05
GUT_GENOME136010	d__Bacteria;p__Actinobacteriota;c__Coriobacteriia;o__Coriobacteriales;f__Coriobacteriaceae;g__Collinsella;s__	Actinobacteria	105	3e-05
GUT_GENOME227574	d__Bacteria;p__Actinobacteriota;c__Coriobacteriia;o__Coriobacteriales;f__Coriobacteriaceae;g__Collinsella;s__	Actinobacteria	100	3e-05
GUT_GENOME279899	d__Bacteria;p__Actinobacteriota;c__Coriobacteriia;o__Coriobacteriales;f__Coriobacteriaceae;g__Collinsella;s__	Actinobacteria	87	2e-05
GUT_GENOME138463	d__Bacteria;p__Actinobacteriota;c__Coriobacteriia;o__Coriobacteriales;f__Coriobacteriaceae;g__Collinsella;s__	Actinobacteria	13	0
GUT_GENOME208855	d__Bacteria;p__Actinobacteriota;c__Coriobacteriia;o__Coriobacteriales;f__Coriobacteriaceae;g__Collinsella;s__	Actinobacteria	83	2e-05
GUT_GENOME256101	d__Bacteria;p__Actinobacteriota;c__Coriobacteriia;o__Coriobacteriales;f__Coriobacteriaceae;g__Collinsella;s__	Actinobacteria	100	3e-05
GUT_GENOME193885	d__Bacteria;p__Actinobacteriota;c__Coriobacteriia;o__Coriobacteriales;f__Coriobacteriaceae;g__Collinsella;s__	Actinobacteria	105	3e-05
GUT_GENOME066317	d__Bacteria;p__Actinobacteriota;c__Coriobacteriia;o__Coriobacteriales;f__Coriobacteriaceae;g__Collinsella;s__	Actinobacteria	89	3e-05
GUT_GENOME284344	d__Bacteria;p__Actinobacteriota;c__Coriobacteriia;o__Coriobacteriales;f__Coriobacteriaceae;g__Collinsella;s__	Actinobacteria	70	2e-05
GUT_GENOME001122	d__Bacteria;p__Actinobacteriota;c__Coriobacteriia;o__Coriobacteriales;f__Coriobacteriaceae;g__Collinsella;s__	Actinobacteria	110	3e-05
GUT_GENOME282877	d__Bacteria;p__Actinobacteriota;c__Coriobacteriia;o__Coriobacteriales;f__Coriobacteriaceae;g__Collinsella;s__	Actinobacteria	79	2e-05
GUT_GENOME273451	d__Bacteria;p__Actinobacteriota;c__Coriobacteriia;o__Coriobacteriales;f__Coriobacteriaceae;g__Collinsella;s__	Actinobacteria	72	2e-05
GUT_GENOME026064	d__Bacteria;p__Actinobacteriota;c__Coriobacteriia;o__Coriobacteriales;f__Coriobacteriaceae;g__Collinsella;s__	Actinobacteria	67	2e-05
GUT_GENOME066568	d__Bacteria;p__Actinobacteriota;c__Coriobacteriia;o__Coriobacteriales;f__Coriobacteriaceae;g__Collinsella;s__	Actinobacteria	85	2e-05
GUT_GENOME114974	d__Bacteria;p__Actinobacteriota;c__Coriobacteriia;o__Coriobacteriales;f__Coriobacteriaceae;g__Collinsella;s__	Actinobacteria	64	2e-05
GUT_GENOME079106	d__Bacteria;p__Actinobacteriota;c__Coriobacteriia;o__Coriobacteriales;f__Coriobacteriaceae;g__Collinsella;s__	Actinobacteria	65	2e-05
GUT_GENOME019818	d__Bacteria;p__Actinobacteriota;c__Coriobacteriia;o__Coriobacteriales;f__Coriobacteriaceae;g__Collinsella;s__	Actinobacteria	138	4e-05
GUT_GENOME161213	d__Bacteria;p__Actinobacteriota;c__Coriobacteriia;o__Coriobacteriales;f__Coriobacteriaceae;g__Collinsella;s__	Actinobacteria	63	2e-05
GUT_GENOME128621	d__Bacteria;p__Actinobacteriota;c__Coriobacteriia;o__Coriobacteriales;f__Coriobacteriaceae;g__Collinsella;s__	Actinobacteria	67	2e-05
GUT_GENOME037977	d__Bacteria;p__Actinobacteriota;c__Coriobacteriia;o__Coriobacteriales;f__Coriobacteriaceae;g__Collinsella;s__	Actinobacteria	98	3e-05
GUT_GENOME023976	d__Bacteria;p__Actinobacteriota;c__Coriobacteriia;o__Coriobacteriales;f__Coriobacteriaceae;g__Collinsella;s__	Actinobacteria	24	1e-05
GUT_GENOME163427	d__Bacteria;p__Actinobacteriota;c__Coriobacteriia;o__Coriobacteriales;f__Coriobacteriaceae;g__Collinsella;s__	Actinobacteria	54	2e-05
GUT_GENOME097649	d__Bacteria;p__Actinobacteriota;c__Coriobacteriia;o__Coriobacteriales;f__Coriobacteriaceae;g__Collinsella;s__	Actinobacteria	89	3e-05
GUT_GENOME161911	d__Bacteria;p__Actinobacteriota;c__Coriobacteriia;o__Coriobacteriales;f__Coriobacteriaceae;g__Collinsella;s__	Actinobacteria	75	2e-05
GUT_GENOME032561	d__Bacteria;p__Actinobacteriota;c__Coriobacteriia;o__Coriobacteriales;f__Coriobacteriaceae;g__Collinsella;s__	Actinobacteria	80	2e-05
GUT_GENOME000984	d__Bacteria;p__Actinobacteriota;c__Coriobacteriia;o__Coriobacteriales;f__Coriobacteriaceae;g__Collinsella;s__	Actinobacteria	65	2e-05
GUT_GENOME207056	d__Bacteria;p__Actinobacteriota;c__Coriobacteriia;o__Coriobacteriales;f__Coriobacteriaceae;g__Collinsella;s__	Actinobacteria	58	2e-05
GUT_GENOME189954	d__Bacteria;p__Actinobacteriota;c__Coriobacteriia;o__Coriobacteriales;f__Coriobacteriaceae;g__Collinsella;s__	Actinobacteria	89	3e-05
GUT_GENOME197557	d__Bacteria;p__Actinobacteriota;c__Coriobacteriia;o__Coriobacteriales;f__Coriobacteriaceae;g__Collinsella;s__	Actinobacteria	35	1e-05
GUT_GENOME109545	d__Bacteria;p__Actinobacteriota;c__Coriobacteriia;o__Coriobacteriales;f__Coriobacteriaceae;g__Collinsella;s__	Actinobacteria	71	2e-05
GUT_GENOME197012	d__Bacteria;p__Actinobacteriota;c__Coriobacteriia;o__Coriobacteriales;f__Coriobacteriaceae;g__Collinsella;s__	Actinobacteria	72	2e-05
GUT_GENOME103909	d__Bacteria;p__Actinobacteriota;c__Coriobacteriia;o__Coriobacteriales;f__Coriobacteriaceae;g__Collinsella;s__	Actinobacteria	64	2e-05
GUT_GENOME084378	d__Bacteria;p__Actinobacteriota;c__Coriobacteriia;o__Coriobacteriales;f__Coriobacteriaceae;g__Collinsella;s__	Actinobacteria	51	1e-05
GUT_GENOME272559	d__Bacteria;p__Actinobacteriota;c__Coriobacteriia;o__Coriobacteriales;f__Coriobacteriaceae;g__Collinsella;s__	Actinobacteria	73	2e-05
GUT_GENOME252445	d__Bacteria;p__Actinobacteriota;c__Coriobacteriia;o__Coriobacteriales;f__Coriobacteriaceae;g__Collinsella;s__	Actinobacteria	52	1e-05
GUT_GENOME267492	d__Bacteria;p__Actinobacteriota;c__Coriobacteriia;o__Coriobacteriales;f__Coriobacteriaceae;g__Collinsella;s__	Actinobacteria	36	1e-05
GUT_GENOME201992	d__Bacteria;p__Actinobacteriota;c__Coriobacteriia;o__Coriobacteriales;f__Coriobacteriaceae;g__Collinsella;s__	Actinobacteria	47	1e-05
GUT_GENOME227600	d__Bacteria;p__Actinobacteriota;c__Coriobacteriia;o__Coriobacteriales;f__Coriobacteriaceae;g__Collinsella;s__	Actinobacteria	61	2e-05
GUT_GENOME188619	d__Bacteria;p__Actinobacteriota;c__Coriobacteriia;o__Coriobacteriales;f__Coriobacteriaceae;g__Collinsella;s__	Actinobacteria	75	2e-05
GUT_GENOME258198	d__Bacteria;p__Actinobacteriota;c__Coriobacteriia;o__Coriobacteriales;f__Coriobacteriaceae;g__Collinsella;s__	Actinobacteria	46	1e-05
GUT_GENOME274875	d__Bacteria;p__Actinobacteriota;c__Coriobacteriia;o__Coriobacteriales;f__Coriobacteriaceae;g__Collinsella;s__	Actinobacteria	50	1e-05
GUT_GENOME017525	d__Bacteria;p__Actinobacteriota;c__Coriobacteriia;o__Coriobacteriales;f__Coriobacteriaceae;g__Collinsella;s__	Actinobacteria	60	2e-05
GUT_GENOME104756	d__Bacteria;p__Actinobacteriota;c__Coriobacteriia;o__Coriobacteriales;f__Coriobacteriaceae;g__Collinsella;s__	Actinobacteria	54	2e-05
GUT_GENOME094102	d__Bacteria;p__Actinobacteriota;c__Coriobacteriia;o__Coriobacteriales;f__Coriobacteriaceae;g__Collinsella;s__	Actinobacteria	68	2e-05
GUT_GENOME019319	d__Bacteria;p__Actinobacteriota;c__Coriobacteriia;o__Coriobacteriales;f__Coriobacteriaceae;g__Collinsella;s__	Actinobacteria	43	1e-05
GUT_GENOME008910	d__Bacteria;p__Actinobacteriota;c__Coriobacteriia;o__Coriobacteriales;f__Coriobacteriaceae;g__Collinsella;s__	Actinobacteria	57	2e-05
GUT_GENOME096128	d__Bacteria;p__Actinobacteriota;c__Coriobacteriia;o__Coriobacteriales;f__Coriobacteriaceae;g__Collinsella;s__Collinsella aerofaciens	Actinobacteria	172	5e-05
GUT_GENOME162823	d__Bacteria;p__Actinobacteriota;c__Coriobacteriia;o__Coriobacteriales;f__Coriobacteriaceae;g__Collinsella;s__Collinsella aerofaciens_F	Actinobacteria	348	0.0001
GUT_GENOME160029	d__Bacteria;p__Actinobacteriota;c__Coriobacteriia;o__Coriobacteriales;f__Coriobacteriaceae;g__Collinsella;s__Collinsella aerofaciens_F	Actinobacteria	213	6e-05
GUT_GENOME284629	d__Bacteria;p__Actinobacteriota;c__Coriobacteriia;o__Coriobacteriales;f__Coriobacteriaceae;g__Collinsella;s__Collinsella aerofaciens_F	Actinobacteria	193	5e-05
GUT_GENOME243060	d__Bacteria;p__Actinobacteriota;c__Coriobacteriia;o__Coriobacteriales;f__Coriobacteriaceae;g__Collinsella;s__Collinsella aerofaciens_F	Actinobacteria	160	5e-05
GUT_GENOME260586	d__Bacteria;p__Actinobacteriota;c__Coriobacteriia;o__Coriobacteriales;f__Coriobacteriaceae;g__Collinsella;s__Collinsella aerofaciens_F	Actinobacteria	114	3e-05
GUT_GENOME257574	d__Bacteria;p__Actinobacteriota;c__Coriobacteriia;o__Coriobacteriales;f__Coriobacteriaceae;g__Collinsella;s__Collinsella aerofaciens_F	Actinobacteria	83	2e-05
GUT_GENOME126127	d__Bacteria;p__Actinobacteriota;c__Coriobacteriia;o__Coriobacteriales;f__Coriobacteriaceae;g__Collinsella;s__Collinsella aerofaciens_F	Actinobacteria	93	3e-05
GUT_GENOME096545	d__Bacteria;p__Actinobacteriota;c__Coriobacteriia;o__Coriobacteriales;f__Coriobacteriaceae;g__Collinsella;s__Collinsella ihuae	Actinobacteria	42	1e-05
GUT_GENOME096454	d__Bacteria;p__Actinobacteriota;c__Coriobacteriia;o__Coriobacteriales;f__Coriobacteriaceae;g__Collinsella;s__Collinsella sp000763055	Actinobacteria	79	2e-05
GUT_GENOME000871	d__Bacteria;p__Actinobacteriota;c__Coriobacteriia;o__Coriobacteriales;f__Coriobacteriaceae;g__Collinsella;s__Collinsella sp002232035	Actinobacteria	360	0.0001
GUT_GENOME001372	d__Bacteria;p__Actinobacteriota;c__Coriobacteriia;o__Coriobacteriales;f__Coriobacteriaceae;g__Collinsella;s__Collinsella sp002232035	Actinobacteria	141	4e-05
GUT_GENOME035907	d__Bacteria;p__Actinobacteriota;c__Coriobacteriia;o__Coriobacteriales;f__Coriobacteriaceae;g__Collinsella;s__Collinsella sp002232035	Actinobacteria	133	4e-05
GUT_GENOME200540	d__Bacteria;p__Actinobacteriota;c__Coriobacteriia;o__Coriobacteriales;f__Coriobacteriaceae;g__Collinsella;s__Collinsella sp002232035	Actinobacteria	119	3e-05
GUT_GENOME125009	d__Bacteria;p__Actinobacteriota;c__Coriobacteriia;o__Coriobacteriales;f__Coriobacteriaceae;g__Collinsella;s__Collinsella sp002232035	Actinobacteria	131	4e-05
GUT_GENOME125603	d__Bacteria;p__Actinobacteriota;c__Coriobacteriia;o__Coriobacteriales;f__Coriobacteriaceae;g__Collinsella;s__Collinsella sp002232035	Actinobacteria	96	3e-05
GUT_GENOME045330	d__Bacteria;p__Actinobacteriota;c__Coriobacteriia;o__Coriobacteriales;f__Coriobacteriaceae;g__Collinsella;s__Collinsella sp002232035	Actinobacteria	101	3e-05
GUT_GENOME004691	d__Bacteria;p__Actinobacteriota;c__Coriobacteriia;o__Coriobacteriales;f__Coriobacteriaceae;g__Collinsella;s__Collinsella sp003487125	Actinobacteria	99	3e-05
GUT_GENOME103857	d__Bacteria;p__Actinobacteriota;c__Coriobacteriia;o__Coriobacteriales;f__Coriobacteriaceae;g__Collinsella;s__Collinsella stercoris	Actinobacteria	14	0
GUT_GENOME096217	d__Bacteria;p__Actinobacteriota;c__Coriobacteriia;o__Coriobacteriales;f__Coriobacteriaceae;g__Collinsella;s__Collinsella tanakaei	Actinobacteria	18	1e-05
GUT_GENOME005153	d__Bacteria;p__Actinobacteriota;c__Coriobacteriia;o__Coriobacteriales;f__Coriobacteriaceae;g__Collinsella;s__Collinsella vaginalis	Actinobacteria	14	0
GUT_GENOME283696	d__Bacteria;p__Actinobacteriota;c__Coriobacteriia;o__Coriobacteriales;f__Coriobacteriaceae;g__Enorma;s__	Actinobacteria	27	1e-05
GUT_GENOME098007	d__Bacteria;p__Actinobacteriota;c__Coriobacteriia;o__Coriobacteriales;f__Coriobacteriaceae;g__Enorma;s__	Actinobacteria	24	1e-05
GUT_GENOME096284	d__Bacteria;p__Actinobacteriota;c__Coriobacteriia;o__Coriobacteriales;f__Coriobacteriaceae;g__Enorma;s__Enorma massiliensis	Actinobacteria	37	1e-05
GUT_GENOME096299	d__Bacteria;p__Actinobacteriota;c__Coriobacteriia;o__Coriobacteriales;f__Coriobacteriaceae;g__Enorma;s__Enorma massiliensis_A	Actinobacteria	25	1e-05
GUT_GENOME087109	d__Bacteria;p__Actinobacteriota;c__Coriobacteriia;o__Coriobacteriales;f__Eggerthellaceae;g__;s__	Actinobacteria	119	3e-05
GUT_GENOME282938	d__Bacteria;p__Actinobacteriota;c__Coriobacteriia;o__Coriobacteriales;f__Eggerthellaceae;g__;s__	Actinobacteria	98	3e-05
GUT_GENOME187126	d__Bacteria;p__Actinobacteriota;c__Coriobacteriia;o__Coriobacteriales;f__Eggerthellaceae;g__;s__	Actinobacteria	92	3e-05
GUT_GENOME027519	d__Bacteria;p__Actinobacteriota;c__Coriobacteriia;o__Coriobacteriales;f__Eggerthellaceae;g__;s__	Actinobacteria	36	1e-05
GUT_GENOME121668	d__Bacteria;p__Actinobacteriota;c__Coriobacteriia;o__Coriobacteriales;f__Eggerthellaceae;g__;s__	Actinobacteria	34	1e-05
GUT_GENOME019194	d__Bacteria;p__Actinobacteriota;c__Coriobacteriia;o__Coriobacteriales;f__Eggerthellaceae;g__;s__	Actinobacteria	30	1e-05
GUT_GENOME204201	d__Bacteria;p__Actinobacteriota;c__Coriobacteriia;o__Coriobacteriales;f__Eggerthellaceae;g__;s__	Actinobacteria	29	1e-05
GUT_GENOME285931	d__Bacteria;p__Actinobacteriota;c__Coriobacteriia;o__Coriobacteriales;f__Eggerthellaceae;g__;s__	Actinobacteria	19	1e-05
GUT_GENOME258812	d__Bacteria;p__Actinobacteriota;c__Coriobacteriia;o__Coriobacteriales;f__Eggerthellaceae;g__;s__	Actinobacteria	19	1e-05
GUT_GENOME284201	d__Bacteria;p__Actinobacteriota;c__Coriobacteriia;o__Coriobacteriales;f__Eggerthellaceae;g__;s__	Actinobacteria	18	1e-05
GUT_GENOME256614	d__Bacteria;p__Actinobacteriota;c__Coriobacteriia;o__Coriobacteriales;f__Eggerthellaceae;g__;s__	Actinobacteria	14	0
GUT_GENOME254562	d__Bacteria;p__Actinobacteriota;c__Coriobacteriia;o__Coriobacteriales;f__Eggerthellaceae;g__;s__	Actinobacteria	13	0
GUT_GENOME159026	d__Bacteria;p__Actinobacteriota;c__Coriobacteriia;o__Coriobacteriales;f__Eggerthellaceae;g__Adlercreutzia;s__	Actinobacteria	1343	0.00038
GUT_GENOME143514	d__Bacteria;p__Actinobacteriota;c__Coriobacteriia;o__Coriobacteriales;f__Eggerthellaceae;g__Adlercreutzia;s__Adlercreutzia equolifaciens	Actinobacteria	2521	0.00071
GUT_GENOME142597	d__Bacteria;p__Actinobacteriota;c__Coriobacteriia;o__Coriobacteriales;f__Eggerthellaceae;g__Arabia;s__Arabia massiliensis	Actinobacteria	48	1e-05
GUT_GENOME284296	d__Bacteria;p__Actinobacteriota;c__Coriobacteriia;o__Coriobacteriales;f__Eggerthellaceae;g__CAG-1427;s__	Actinobacteria	479	0.00013
GUT_GENOME049425	d__Bacteria;p__Actinobacteriota;c__Coriobacteriia;o__Coriobacteriales;f__Eggerthellaceae;g__CAG-1427;s__	Actinobacteria	337	9e-05
GUT_GENOME018782	d__Bacteria;p__Actinobacteriota;c__Coriobacteriia;o__Coriobacteriales;f__Eggerthellaceae;g__CAG-1427;s__	Actinobacteria	178	5e-05
GUT_GENOME004615	d__Bacteria;p__Actinobacteriota;c__Coriobacteriia;o__Coriobacteriales;f__Eggerthellaceae;g__CAG-1427;s__	Actinobacteria	124	3e-05
GUT_GENOME018456	d__Bacteria;p__Actinobacteriota;c__Coriobacteriia;o__Coriobacteriales;f__Eggerthellaceae;g__CAG-1427;s__	Actinobacteria	118	3e-05
GUT_GENOME237015	d__Bacteria;p__Actinobacteriota;c__Coriobacteriia;o__Coriobacteriales;f__Eggerthellaceae;g__CAG-1427;s__	Actinobacteria	22	1e-05
GUT_GENOME163601	d__Bacteria;p__Actinobacteriota;c__Coriobacteriia;o__Coriobacteriales;f__Eggerthellaceae;g__CAG-1427;s__	Actinobacteria	17	0
GUT_GENOME004215	d__Bacteria;p__Actinobacteriota;c__Coriobacteriia;o__Coriobacteriales;f__Eggerthellaceae;g__CAG-1427;s__	Actinobacteria	17	0
GUT_GENOME243317	d__Bacteria;p__Actinobacteriota;c__Coriobacteriia;o__Coriobacteriales;f__Eggerthellaceae;g__CAG-1427;s__	Actinobacteria	14	0
GUT_GENOME067057	d__Bacteria;p__Actinobacteriota;c__Coriobacteriia;o__Coriobacteriales;f__Eggerthellaceae;g__CAG-1427;s__	Actinobacteria	12	0
GUT_GENOME089014	d__Bacteria;p__Actinobacteriota;c__Coriobacteriia;o__Coriobacteriales;f__Eggerthellaceae;g__CAG-1427;s__CAG-1427 sp000434775	Actinobacteria	16	0
GUT_GENOME255938	d__Bacteria;p__Actinobacteriota;c__Coriobacteriia;o__Coriobacteriales;f__Eggerthellaceae;g__CAG-1427;s__CAG-1427 sp000435675	Actinobacteria	1671	0.00047
GUT_GENOME092436	d__Bacteria;p__Actinobacteriota;c__Coriobacteriia;o__Coriobacteriales;f__Eggerthellaceae;g__Eggerthella;s__	Actinobacteria	62	2e-05
GUT_GENOME143192	d__Bacteria;p__Actinobacteriota;c__Coriobacteriia;o__Coriobacteriales;f__Eggerthellaceae;g__Eggerthella;s__	Actinobacteria	17	0
GUT_GENOME147673	d__Bacteria;p__Actinobacteriota;c__Coriobacteriia;o__Coriobacteriales;f__Eggerthellaceae;g__Eggerthella;s__Eggerthella lenta	Actinobacteria	753	0.00021
GUT_GENOME143138	d__Bacteria;p__Actinobacteriota;c__Coriobacteriia;o__Coriobacteriales;f__Eggerthellaceae;g__Enteroscipio;s__Enteroscipio rubneri	Actinobacteria	21	1e-05
GUT_GENOME143140	d__Bacteria;p__Actinobacteriota;c__Coriobacteriia;o__Coriobacteriales;f__Eggerthellaceae;g__Gordonibacter;s__	Actinobacteria	113	3e-05
GUT_GENOME142593	d__Bacteria;p__Actinobacteriota;c__Coriobacteriia;o__Coriobacteriales;f__Eggerthellaceae;g__Gordonibacter;s__Gordonibacter massiliensis	Actinobacteria	33	1e-05
GUT_GENOME143632	d__Bacteria;p__Actinobacteriota;c__Coriobacteriia;o__Coriobacteriales;f__Eggerthellaceae;g__Gordonibacter;s__Gordonibacter pamelaeae	Actinobacteria	601	0.00017
GUT_GENOME141441	d__Bacteria;p__Actinobacteriota;c__Coriobacteriia;o__Coriobacteriales;f__Eggerthellaceae;g__Gordonibacter;s__Gordonibacter urolithinfaciens	Actinobacteria	255	7e-05
GUT_GENOME143139	d__Bacteria;p__Actinobacteriota;c__Coriobacteriia;o__Coriobacteriales;f__Eggerthellaceae;g__Rubneribacter;s__Rubneribacter badeniensis	Actinobacteria	85	2e-05
GUT_GENOME096531	d__Bacteria;p__Actinobacteriota;c__Coriobacteriia;o__Coriobacteriales;f__Eggerthellaceae;g__RUG013;s__RUG013 sp001486445	Actinobacteria	43	1e-05
GUT_GENOME222123	d__Bacteria;p__Actinobacteriota;c__Coriobacteriia;o__Coriobacteriales;f__Eggerthellaceae;g__Senegalimassilia;s__	Actinobacteria	28	1e-05
GUT_GENOME260489	d__Bacteria;p__Actinobacteriota;c__Coriobacteriia;o__Coriobacteriales;f__Eggerthellaceae;g__Senegalimassilia;s__	Actinobacteria	14	0
GUT_GENOME018318	d__Bacteria;p__Actinobacteriota;c__Coriobacteriia;o__Coriobacteriales;f__Eggerthellaceae;g__Senegalimassilia;s__	Actinobacteria	15	0
GUT_GENOME019330	d__Bacteria;p__Actinobacteriota;c__Coriobacteriia;o__Coriobacteriales;f__Eggerthellaceae;g__Senegalimassilia;s__	Actinobacteria	14	0
GUT_GENOME145587	d__Bacteria;p__Actinobacteriota;c__Coriobacteriia;o__Coriobacteriales;f__Eggerthellaceae;g__Slackia_A;s__	Actinobacteria	62	2e-05
GUT_GENOME045302	d__Bacteria;p__Actinobacteriota;c__Coriobacteriia;o__Coriobacteriales;f__Eggerthellaceae;g__Slackia_A;s__	Actinobacteria	29	1e-05
GUT_GENOME258957	d__Bacteria;p__Actinobacteriota;c__Coriobacteriia;o__Coriobacteriales;f__Eggerthellaceae;g__Slackia_A;s__	Actinobacteria	16	0
GUT_GENOME179059	d__Bacteria;p__Actinobacteriota;c__Coriobacteriia;o__Coriobacteriales;f__Eggerthellaceae;g__Slackia;s__Slackia exigua	Actinobacteria	39	1e-05
GUT_GENOME158324	d__Bacteria;p__Actinobacteriota;c__Coriobacteriia;o__Coriobacteriales;f__QAMH01;g__QAMH01;s__	Actinobacteria	20	1e-05
GUT_GENOME093753	d__Bacteria;p__Actinobacteriota;c__Coriobacteriia;o__Coriobacteriales;f__QAMH01;g__QAMH01;s__	Actinobacteria	12	0
GUT_GENOME260956	d__Bacteria;p__Actinobacteriota;c__Coriobacteriia;o__Coriobacteriales;f__QAMH01;g__QAMH01;s__	Actinobacteria	12	0
GUT_GENOME110949	d__Bacteria;p__Actinobacteriota;c__Coriobacteriia;o__Coriobacteriales;f__QAMH01;g__QAMH01;s__	Actinobacteria	11	0
GUT_GENOME091537	d__Bacteria;p__Actinobacteriota;c__Coriobacteriia;o__Coriobacteriales;f__QAMH01;g__QAMH01;s__QAMH01 sp003149935	Actinobacteria	25	1e-05
GUT_GENOME274911	d__Bacteria;p__Bacteroidota;c__Bacteroidia;o__Bacteroidales;f__;g__;s__	Bacteroidota	32	1e-05
GUT_GENOME214946	d__Bacteria;p__Bacteroidota;c__Bacteroidia;o__Bacteroidales;f__Bacteroidaceae;g__;s__	Bacteroidota	372	0.0001
GUT_GENOME237056	d__Bacteria;p__Bacteroidota;c__Bacteroidia;o__Bacteroidales;f__Bacteroidaceae;g__;s__	Bacteroidota	184	5e-05
GUT_GENOME140283	d__Bacteria;p__Bacteroidota;c__Bacteroidia;o__Bacteroidales;f__Bacteroidaceae;g__;s__	Bacteroidota	85	2e-05
GUT_GENOME151520	d__Bacteria;p__Bacteroidota;c__Bacteroidia;o__Bacteroidales;f__Bacteroidaceae;g__;s__	Bacteroidota	79	2e-05
GUT_GENOME134977	d__Bacteria;p__Bacteroidota;c__Bacteroidia;o__Bacteroidales;f__Bacteroidaceae;g__;s__	Bacteroidota	58	2e-05
GUT_GENOME237427	d__Bacteria;p__Bacteroidota;c__Bacteroidia;o__Bacteroidales;f__Bacteroidaceae;g__;s__	Bacteroidota	22	1e-05
GUT_GENOME237844	d__Bacteria;p__Bacteroidota;c__Bacteroidia;o__Bacteroidales;f__Bacteroidaceae;g__;s__	Bacteroidota	11	0
GUT_GENOME253072	d__Bacteria;p__Bacteroidota;c__Bacteroidia;o__Bacteroidales;f__Bacteroidaceae;g__43-108;s__43-108 sp001915545	Bacteroidota	21	1e-05
GUT_GENOME115210	d__Bacteria;p__Bacteroidota;c__Bacteroidia;o__Bacteroidales;f__Bacteroidaceae;g__Bacteroides_A;s__	Bacteroidota	354	0.0001
GUT_GENOME155679	d__Bacteria;p__Bacteroidota;c__Bacteroidia;o__Bacteroidales;f__Bacteroidaceae;g__Bacteroides_A;s__	Bacteroidota	208	6e-05
GUT_GENOME155164	d__Bacteria;p__Bacteroidota;c__Bacteroidia;o__Bacteroidales;f__Bacteroidaceae;g__Bacteroides_A;s__	Bacteroidota	185	5e-05
GUT_GENOME097844	d__Bacteria;p__Bacteroidota;c__Bacteroidia;o__Bacteroidales;f__Bacteroidaceae;g__Bacteroides_A;s__	Bacteroidota	159	4e-05
GUT_GENOME182311	d__Bacteria;p__Bacteroidota;c__Bacteroidia;o__Bacteroidales;f__Bacteroidaceae;g__Bacteroides_A;s__	Bacteroidota	121	3e-05
GUT_GENOME109512	d__Bacteria;p__Bacteroidota;c__Bacteroidia;o__Bacteroidales;f__Bacteroidaceae;g__Bacteroides_A;s__	Bacteroidota	131	4e-05
GUT_GENOME209325	d__Bacteria;p__Bacteroidota;c__Bacteroidia;o__Bacteroidales;f__Bacteroidaceae;g__Bacteroides_A;s__	Bacteroidota	109	3e-05
GUT_GENOME069692	d__Bacteria;p__Bacteroidota;c__Bacteroidia;o__Bacteroidales;f__Bacteroidaceae;g__Bacteroides_A;s__	Bacteroidota	103	3e-05
GUT_GENOME115419	d__Bacteria;p__Bacteroidota;c__Bacteroidia;o__Bacteroidales;f__Bacteroidaceae;g__Bacteroides_A;s__	Bacteroidota	83	2e-05
GUT_GENOME150050	d__Bacteria;p__Bacteroidota;c__Bacteroidia;o__Bacteroidales;f__Bacteroidaceae;g__Bacteroides_A;s__	Bacteroidota	82	2e-05
GUT_GENOME109102	d__Bacteria;p__Bacteroidota;c__Bacteroidia;o__Bacteroidales;f__Bacteroidaceae;g__Bacteroides_A;s__	Bacteroidota	66	2e-05
GUT_GENOME029301	d__Bacteria;p__Bacteroidota;c__Bacteroidia;o__Bacteroidales;f__Bacteroidaceae;g__Bacteroides_A;s__	Bacteroidota	53	1e-05
GUT_GENOME284447	d__Bacteria;p__Bacteroidota;c__Bacteroidia;o__Bacteroidales;f__Bacteroidaceae;g__Bacteroides_A;s__	Bacteroidota	56	2e-05
GUT_GENOME258758	d__Bacteria;p__Bacteroidota;c__Bacteroidia;o__Bacteroidales;f__Bacteroidaceae;g__Bacteroides_A;s__	Bacteroidota	48	1e-05
GUT_GENOME044788	d__Bacteria;p__Bacteroidota;c__Bacteroidia;o__Bacteroidales;f__Bacteroidaceae;g__Bacteroides_A;s__	Bacteroidota	28	1e-05
GUT_GENOME205656	d__Bacteria;p__Bacteroidota;c__Bacteroidia;o__Bacteroidales;f__Bacteroidaceae;g__Bacteroides_A;s__Bacteroides_A barnesiae	Bacteroidota	292	8e-05
GUT_GENOME095979	d__Bacteria;p__Bacteroidota;c__Bacteroidia;o__Bacteroidales;f__Bacteroidaceae;g__Bacteroides_A;s__Bacteroides_A coprocola	Bacteroidota	6507	0.00183
GUT_GENOME001778	d__Bacteria;p__Bacteroidota;c__Bacteroidia;o__Bacteroidales;f__Bacteroidaceae;g__Bacteroides_A;s__Bacteroides_A coprophilus	Bacteroidota	161	5e-05
GUT_GENOME106027	d__Bacteria;p__Bacteroidota;c__Bacteroidia;o__Bacteroidales;f__Bacteroidaceae;g__Bacteroides_A;s__Bacteroides_A ilei	Bacteroidota	382	0.00011
GUT_GENOME276949	d__Bacteria;p__Bacteroidota;c__Bacteroidia;o__Bacteroidales;f__Bacteroidaceae;g__Bacteroides_A;s__Bacteroides_A mediterraneensis	Bacteroidota	39	1e-05
GUT_GENOME096174	d__Bacteria;p__Bacteroidota;c__Bacteroidia;o__Bacteroidales;f__Bacteroidaceae;g__Bacteroides_A;s__Bacteroides_A plebeius	Bacteroidota	1335	0.00038
GUT_GENOME239725	d__Bacteria;p__Bacteroidota;c__Bacteroidia;o__Bacteroidales;f__Bacteroidaceae;g__Bacteroides_A;s__Bacteroides_A plebeius_A	Bacteroidota	834	0.00023
GUT_GENOME056730	d__Bacteria;p__Bacteroidota;c__Bacteroidia;o__Bacteroidales;f__Bacteroidaceae;g__Bacteroides_A;s__Bacteroides_A salanitronis	Bacteroidota	38	1e-05
GUT_GENOME111729	d__Bacteria;p__Bacteroidota;c__Bacteroidia;o__Bacteroidales;f__Bacteroidaceae;g__Bacteroides_A;s__Bacteroides_A sp000432735	Bacteroidota	54	2e-05
GUT_GENOME117619	d__Bacteria;p__Bacteroidota;c__Bacteroidia;o__Bacteroidales;f__Bacteroidaceae;g__Bacteroides_A;s__Bacteroides_A sp000434735	Bacteroidota	418	0.00012
GUT_GENOME205964	d__Bacteria;p__Bacteroidota;c__Bacteroidia;o__Bacteroidales;f__Bacteroidaceae;g__Bacteroides_A;s__Bacteroides_A sp000436795	Bacteroidota	679	0.00019
GUT_GENOME109620	d__Bacteria;p__Bacteroidota;c__Bacteroidia;o__Bacteroidales;f__Bacteroidaceae;g__Bacteroides_A;s__Bacteroides_A sp002161565	Bacteroidota	34	1e-05
GUT_GENOME183079	d__Bacteria;p__Bacteroidota;c__Bacteroidia;o__Bacteroidales;f__Bacteroidaceae;g__Bacteroides_A;s__Bacteroides_A sp002161765	Bacteroidota	75	2e-05
GUT_GENOME000187	d__Bacteria;p__Bacteroidota;c__Bacteroidia;o__Bacteroidales;f__Bacteroidaceae;g__Bacteroides_A;s__Bacteroides_A sp900066445	Bacteroidota	98	3e-05
GUT_GENOME000189	d__Bacteria;p__Bacteroidota;c__Bacteroidia;o__Bacteroidales;f__Bacteroidaceae;g__Bacteroides_A;s__Bacteroides_A sp900066455	Bacteroidota	358	0.0001
GUT_GENOME149380	d__Bacteria;p__Bacteroidota;c__Bacteroidia;o__Bacteroidales;f__Bacteroidaceae;g__Bacteroides_B;s__	Bacteroidota	380	0.00011
GUT_GENOME143505	d__Bacteria;p__Bacteroidota;c__Bacteroidia;o__Bacteroidales;f__Bacteroidaceae;g__Bacteroides_B;s__Bacteroides_B dorei	Bacteroidota	11475	0.00323
GUT_GENOME001488	d__Bacteria;p__Bacteroidota;c__Bacteroidia;o__Bacteroidales;f__Bacteroidaceae;g__Bacteroides_B;s__Bacteroides_B massiliensis	Bacteroidota	359	0.0001
GUT_GENOME102353	d__Bacteria;p__Bacteroidota;c__Bacteroidia;o__Bacteroidales;f__Bacteroidaceae;g__Bacteroides_B;s__Bacteroides_B sartorii	Bacteroidota	1397	0.00039
GUT_GENOME133541	d__Bacteria;p__Bacteroidota;c__Bacteroidia;o__Bacteroidales;f__Bacteroidaceae;g__Bacteroides_B;s__Bacteroides_B sp002493165	Bacteroidota	135	4e-05
GUT_GENOME046227	d__Bacteria;p__Bacteroidota;c__Bacteroidia;o__Bacteroidales;f__Bacteroidaceae;g__Bacteroides_C;s__	Bacteroidota	40	1e-05
GUT_GENOME118228	d__Bacteria;p__Bacteroidota;c__Bacteroidia;o__Bacteroidales;f__Bacteroidaceae;g__Bacteroides;s__	Bacteroidota	3328	0.00094
GUT_GENOME253287	d__Bacteria;p__Bacteroidota;c__Bacteroidia;o__Bacteroidales;f__Bacteroidaceae;g__Bacteroides;s__	Bacteroidota	1264	0.00036
GUT_GENOME149381	d__Bacteria;p__Bacteroidota;c__Bacteroidia;o__Bacteroidales;f__Bacteroidaceae;g__Bacteroides;s__	Bacteroidota	1104	0.00031
GUT_GENOME229830	d__Bacteria;p__Bacteroidota;c__Bacteroidia;o__Bacteroidales;f__Bacteroidaceae;g__Bacteroides;s__	Bacteroidota	1304	0.00037
GUT_GENOME217674	d__Bacteria;p__Bacteroidota;c__Bacteroidia;o__Bacteroidales;f__Bacteroidaceae;g__Bacteroides;s__	Bacteroidota	1070	0.0003
GUT_GENOME000035	d__Bacteria;p__Bacteroidota;c__Bacteroidia;o__Bacteroidales;f__Bacteroidaceae;g__Bacteroides;s__	Bacteroidota	809	0.00023
GUT_GENOME152489	d__Bacteria;p__Bacteroidota;c__Bacteroidia;o__Bacteroidales;f__Bacteroidaceae;g__Bacteroides;s__	Bacteroidota	674	0.00019
GUT_GENOME222694	d__Bacteria;p__Bacteroidota;c__Bacteroidia;o__Bacteroidales;f__Bacteroidaceae;g__Bacteroides;s__	Bacteroidota	624	0.00018
GUT_GENOME246421	d__Bacteria;p__Bacteroidota;c__Bacteroidia;o__Bacteroidales;f__Bacteroidaceae;g__Bacteroides;s__	Bacteroidota	309	9e-05
GUT_GENOME250527	d__Bacteria;p__Bacteroidota;c__Bacteroidia;o__Bacteroidales;f__Bacteroidaceae;g__Bacteroides;s__	Bacteroidota	280	8e-05
GUT_GENOME258847	d__Bacteria;p__Bacteroidota;c__Bacteroidia;o__Bacteroidales;f__Bacteroidaceae;g__Bacteroides;s__	Bacteroidota	256	7e-05
GUT_GENOME110705	d__Bacteria;p__Bacteroidota;c__Bacteroidia;o__Bacteroidales;f__Bacteroidaceae;g__Bacteroides;s__	Bacteroidota	252	7e-05
GUT_GENOME108993	d__Bacteria;p__Bacteroidota;c__Bacteroidia;o__Bacteroidales;f__Bacteroidaceae;g__Bacteroides;s__	Bacteroidota	240	7e-05
GUT_GENOME258883	d__Bacteria;p__Bacteroidota;c__Bacteroidia;o__Bacteroidales;f__Bacteroidaceae;g__Bacteroides;s__	Bacteroidota	182	5e-05
GUT_GENOME159262	d__Bacteria;p__Bacteroidota;c__Bacteroidia;o__Bacteroidales;f__Bacteroidaceae;g__Bacteroides;s__	Bacteroidota	218	6e-05
GUT_GENOME256155	d__Bacteria;p__Bacteroidota;c__Bacteroidia;o__Bacteroidales;f__Bacteroidaceae;g__Bacteroides;s__	Bacteroidota	141	4e-05
GUT_GENOME231300	d__Bacteria;p__Bacteroidota;c__Bacteroidia;o__Bacteroidales;f__Bacteroidaceae;g__Bacteroides;s__	Bacteroidota	142	4e-05
GUT_GENOME231397	d__Bacteria;p__Bacteroidota;c__Bacteroidia;o__Bacteroidales;f__Bacteroidaceae;g__Bacteroides;s__	Bacteroidota	38	1e-05
GUT_GENOME000221	d__Bacteria;p__Bacteroidota;c__Bacteroidia;o__Bacteroidales;f__Bacteroidaceae;g__Bacteroides;s__Bacteroides acidifaciens	Bacteroidota	1031	0.00029
GUT_GENOME000513	d__Bacteria;p__Bacteroidota;c__Bacteroidia;o__Bacteroidales;f__Bacteroidaceae;g__Bacteroides;s__Bacteroides bouchesdurhonensis	Bacteroidota	330	9e-05
GUT_GENOME147854	d__Bacteria;p__Bacteroidota;c__Bacteroidia;o__Bacteroidales;f__Bacteroidaceae;g__Bacteroides;s__Bacteroides caccae	Bacteroidota	78674	0.02215
GUT_GENOME143232	d__Bacteria;p__Bacteroidota;c__Bacteroidia;o__Bacteroidales;f__Bacteroidaceae;g__Bacteroides;s__Bacteroides cellulosilyticus	Bacteroidota	348	0.0001
GUT_GENOME000554	d__Bacteria;p__Bacteroidota;c__Bacteroidia;o__Bacteroidales;f__Bacteroidaceae;g__Bacteroides;s__Bacteroides clarus	Bacteroidota	170	5e-05
GUT_GENOME022484	d__Bacteria;p__Bacteroidota;c__Bacteroidia;o__Bacteroidales;f__Bacteroidaceae;g__Bacteroides;s__Bacteroides congonensis	Bacteroidota	1876	0.00053
GUT_GENOME140330	d__Bacteria;p__Bacteroidota;c__Bacteroidia;o__Bacteroidales;f__Bacteroidaceae;g__Bacteroides;s__Bacteroides cutis	Bacteroidota	208	6e-05
GUT_GENOME095991	d__Bacteria;p__Bacteroidota;c__Bacteroidia;o__Bacteroidales;f__Bacteroidaceae;g__Bacteroides;s__Bacteroides eggerthii	Bacteroidota	243	7e-05
GUT_GENOME140240	d__Bacteria;p__Bacteroidota;c__Bacteroidia;o__Bacteroidales;f__Bacteroidaceae;g__Bacteroides;s__Bacteroides faecis	Bacteroidota	351	0.0001
GUT_GENOME000122	d__Bacteria;p__Bacteroidota;c__Bacteroidia;o__Bacteroidales;f__Bacteroidaceae;g__Bacteroides;s__Bacteroides finegoldii	Bacteroidota	341	0.0001
GUT_GENOME096185	d__Bacteria;p__Bacteroidota;c__Bacteroidia;o__Bacteroidales;f__Bacteroidaceae;g__Bacteroides;s__Bacteroides fluxus	Bacteroidota	1063	0.0003
GUT_GENOME096063	d__Bacteria;p__Bacteroidota;c__Bacteroidia;o__Bacteroidales;f__Bacteroidaceae;g__Bacteroides;s__Bacteroides fragilis	Bacteroidota	210	6e-05
GUT_GENOME001418	d__Bacteria;p__Bacteroidota;c__Bacteroidia;o__Bacteroidales;f__Bacteroidaceae;g__Bacteroides;s__Bacteroides fragilis_A	Bacteroidota	714	0.0002
GUT_GENOME101636	d__Bacteria;p__Bacteroidota;c__Bacteroidia;o__Bacteroidales;f__Bacteroidaceae;g__Bacteroides;s__Bacteroides gallinarum	Bacteroidota	533	0.00015
GUT_GENOME199128	d__Bacteria;p__Bacteroidota;c__Bacteroidia;o__Bacteroidales;f__Bacteroidaceae;g__Bacteroides;s__Bacteroides graminisolvens	Bacteroidota	106	3e-05
GUT_GENOME143484	d__Bacteria;p__Bacteroidota;c__Bacteroidia;o__Bacteroidales;f__Bacteroidaceae;g__Bacteroides;s__Bacteroides intestinalis	Bacteroidota	1029	0.00029
GUT_GENOME001255	d__Bacteria;p__Bacteroidota;c__Bacteroidia;o__Bacteroidales;f__Bacteroidaceae;g__Bacteroides;s__Bacteroides intestinalis_A	Bacteroidota	319	9e-05
GUT_GENOME254013	d__Bacteria;p__Bacteroidota;c__Bacteroidia;o__Bacteroidales;f__Bacteroidaceae;g__Bacteroides;s__Bacteroides massiliensis	Bacteroidota	230	6e-05
GUT_GENOME155674	d__Bacteria;p__Bacteroidota;c__Bacteroidia;o__Bacteroidales;f__Bacteroidaceae;g__Bacteroides;s__Bacteroides ndongoniae	Bacteroidota	234	7e-05
GUT_GENOME096415	d__Bacteria;p__Bacteroidota;c__Bacteroidia;o__Bacteroidales;f__Bacteroidaceae;g__Bacteroides;s__Bacteroides neonati	Bacteroidota	181	5e-05
GUT_GENOME001745	d__Bacteria;p__Bacteroidota;c__Bacteroidia;o__Bacteroidales;f__Bacteroidaceae;g__Bacteroides;s__Bacteroides nordii	Bacteroidota	4144	0.00117
GUT_GENOME096294	d__Bacteria;p__Bacteroidota;c__Bacteroidia;o__Bacteroidales;f__Bacteroidaceae;g__Bacteroides;s__Bacteroides oleiciplenus	Bacteroidota	245	7e-05
GUT_GENOME096203	d__Bacteria;p__Bacteroidota;c__Bacteroidia;o__Bacteroidales;f__Bacteroidaceae;g__Bacteroides;s__Bacteroides ovatus	Bacteroidota	2211	0.00062
GUT_GENOME029877	d__Bacteria;p__Bacteroidota;c__Bacteroidia;o__Bacteroidales;f__Bacteroidaceae;g__Bacteroides;s__Bacteroides pyogenes	Bacteroidota	324	9e-05
GUT_GENOME096366	d__Bacteria;p__Bacteroidota;c__Bacteroidia;o__Bacteroidales;f__Bacteroidaceae;g__Bacteroides;s__Bacteroides salyersiae	Bacteroidota	8843	0.00249
GUT_GENOME000231	d__Bacteria;p__Bacteroidota;c__Bacteroidia;o__Bacteroidales;f__Bacteroidaceae;g__Bacteroides;s__Bacteroides sp002491635	Bacteroidota	18759	0.00528
GUT_GENOME001341	d__Bacteria;p__Bacteroidota;c__Bacteroidia;o__Bacteroidales;f__Bacteroidaceae;g__Bacteroides;s__Bacteroides sp003545565	Bacteroidota	540	0.00015
GUT_GENOME140076	d__Bacteria;p__Bacteroidota;c__Bacteroidia;o__Bacteroidales;f__Bacteroidaceae;g__Bacteroides;s__Bacteroides stercorirosoris	Bacteroidota	691	0.00019
GUT_GENOME239662	d__Bacteria;p__Bacteroidota;c__Bacteroidia;o__Bacteroidales;f__Bacteroidaceae;g__Bacteroides;s__Bacteroides stercoris	Bacteroidota	1196	0.00034
GUT_GENOME001120	d__Bacteria;p__Bacteroidota;c__Bacteroidia;o__Bacteroidales;f__Bacteroidaceae;g__Bacteroides;s__Bacteroides thetaiotaomicron	Bacteroidota	2779	0.00078
GUT_GENOME020577	d__Bacteria;p__Bacteroidota;c__Bacteroidia;o__Bacteroidales;f__Bacteroidaceae;g__Bacteroides;s__Bacteroides togonis	Bacteroidota	390	0.00011
GUT_GENOME096083	d__Bacteria;p__Bacteroidota;c__Bacteroidia;o__Bacteroidales;f__Bacteroidaceae;g__Bacteroides;s__Bacteroides uniformis	Bacteroidota	121728	0.03427
GUT_GENOME096080	d__Bacteria;p__Bacteroidota;c__Bacteroidia;o__Bacteroidales;f__Bacteroidaceae;g__Bacteroides;s__Bacteroides xylanisolvens	Bacteroidota	3379	0.00095
GUT_GENOME138139	d__Bacteria;p__Bacteroidota;c__Bacteroidia;o__Bacteroidales;f__Bacteroidaceae;g__CAG-462;s__	Bacteroidota	333	9e-05
GUT_GENOME229574	d__Bacteria;p__Bacteroidota;c__Bacteroidia;o__Bacteroidales;f__Bacteroidaceae;g__CAG-462;s__	Bacteroidota	114	3e-05
GUT_GENOME010337	d__Bacteria;p__Bacteroidota;c__Bacteroidia;o__Bacteroidales;f__Bacteroidaceae;g__CAG-462;s__CAG-462 sp003489705	Bacteroidota	104	3e-05
GUT_GENOME275347	d__Bacteria;p__Bacteroidota;c__Bacteroidia;o__Bacteroidales;f__Bacteroidaceae;g__CAG-462;s__CAG-462 sp900291465	Bacteroidota	72	2e-05
GUT_GENOME284343	d__Bacteria;p__Bacteroidota;c__Bacteroidia;o__Bacteroidales;f__Bacteroidaceae;g__CAG-617;s__	Bacteroidota	83	2e-05
GUT_GENOME056716	d__Bacteria;p__Bacteroidota;c__Bacteroidia;o__Bacteroidales;f__Bacteroidaceae;g__CAG-617;s__	Bacteroidota	30	1e-05
GUT_GENOME119153	d__Bacteria;p__Bacteroidota;c__Bacteroidia;o__Bacteroidales;f__Bacteroidaceae;g__CAG-617;s__CAG-617 sp000431275	Bacteroidota	37	1e-05
GUT_GENOME237864	d__Bacteria;p__Bacteroidota;c__Bacteroidia;o__Bacteroidales;f__Bacteroidaceae;g__F0040;s__	Bacteroidota	62	2e-05
GUT_GENOME221975	d__Bacteria;p__Bacteroidota;c__Bacteroidia;o__Bacteroidales;f__Bacteroidaceae;g__F0040;s__	Bacteroidota	12	0
GUT_GENOME140082	d__Bacteria;p__Bacteroidota;c__Bacteroidia;o__Bacteroidales;f__Bacteroidaceae;g__Paraprevotella;s__	Bacteroidota	548	0.00015
GUT_GENOME101260	d__Bacteria;p__Bacteroidota;c__Bacteroidia;o__Bacteroidales;f__Bacteroidaceae;g__Paraprevotella;s__	Bacteroidota	320	9e-05
GUT_GENOME016875	d__Bacteria;p__Bacteroidota;c__Bacteroidia;o__Bacteroidales;f__Bacteroidaceae;g__Paraprevotella;s__	Bacteroidota	278	8e-05
GUT_GENOME113527	d__Bacteria;p__Bacteroidota;c__Bacteroidia;o__Bacteroidales;f__Bacteroidaceae;g__Paraprevotella;s__	Bacteroidota	42	1e-05
GUT_GENOME037806	d__Bacteria;p__Bacteroidota;c__Bacteroidia;o__Bacteroidales;f__Bacteroidaceae;g__Paraprevotella;s__	Bacteroidota	28	1e-05
GUT_GENOME147612	d__Bacteria;p__Bacteroidota;c__Bacteroidia;o__Bacteroidales;f__Bacteroidaceae;g__Paraprevotella;s__Paraprevotella clara	Bacteroidota	226	6e-05
GUT_GENOME096191	d__Bacteria;p__Bacteroidota;c__Bacteroidia;o__Bacteroidales;f__Bacteroidaceae;g__Paraprevotella;s__Paraprevotella xylaniphila	Bacteroidota	138	4e-05
GUT_GENOME275692	d__Bacteria;p__Bacteroidota;c__Bacteroidia;o__Bacteroidales;f__Bacteroidaceae;g__Prevotella;s__	Bacteroidota	23337	0.00657
GUT_GENOME019335	d__Bacteria;p__Bacteroidota;c__Bacteroidia;o__Bacteroidales;f__Bacteroidaceae;g__Prevotella;s__	Bacteroidota	8243	0.00232
GUT_GENOME187777	d__Bacteria;p__Bacteroidota;c__Bacteroidia;o__Bacteroidales;f__Bacteroidaceae;g__Prevotella;s__	Bacteroidota	2547	0.00072
GUT_GENOME153760	d__Bacteria;p__Bacteroidota;c__Bacteroidia;o__Bacteroidales;f__Bacteroidaceae;g__Prevotella;s__	Bacteroidota	2638	0.00074
GUT_GENOME016361	d__Bacteria;p__Bacteroidota;c__Bacteroidia;o__Bacteroidales;f__Bacteroidaceae;g__Prevotella;s__	Bacteroidota	1793	0.0005
GUT_GENOME073885	d__Bacteria;p__Bacteroidota;c__Bacteroidia;o__Bacteroidales;f__Bacteroidaceae;g__Prevotella;s__	Bacteroidota	2012	0.00057
GUT_GENOME126659	d__Bacteria;p__Bacteroidota;c__Bacteroidia;o__Bacteroidales;f__Bacteroidaceae;g__Prevotella;s__	Bacteroidota	1966	0.00055
GUT_GENOME229203	d__Bacteria;p__Bacteroidota;c__Bacteroidia;o__Bacteroidales;f__Bacteroidaceae;g__Prevotella;s__	Bacteroidota	1081	0.0003
GUT_GENOME172443	d__Bacteria;p__Bacteroidota;c__Bacteroidia;o__Bacteroidales;f__Bacteroidaceae;g__Prevotella;s__	Bacteroidota	1748	0.00049
GUT_GENOME157398	d__Bacteria;p__Bacteroidota;c__Bacteroidia;o__Bacteroidales;f__Bacteroidaceae;g__Prevotella;s__	Bacteroidota	419	0.00012
GUT_GENOME234729	d__Bacteria;p__Bacteroidota;c__Bacteroidia;o__Bacteroidales;f__Bacteroidaceae;g__Prevotella;s__	Bacteroidota	286	8e-05
GUT_GENOME037509	d__Bacteria;p__Bacteroidota;c__Bacteroidia;o__Bacteroidales;f__Bacteroidaceae;g__Prevotella;s__	Bacteroidota	193	5e-05
GUT_GENOME115597	d__Bacteria;p__Bacteroidota;c__Bacteroidia;o__Bacteroidales;f__Bacteroidaceae;g__Prevotella;s__	Bacteroidota	178	5e-05
GUT_GENOME037775	d__Bacteria;p__Bacteroidota;c__Bacteroidia;o__Bacteroidales;f__Bacteroidaceae;g__Prevotella;s__	Bacteroidota	157	4e-05
GUT_GENOME133372	d__Bacteria;p__Bacteroidota;c__Bacteroidia;o__Bacteroidales;f__Bacteroidaceae;g__Prevotella;s__	Bacteroidota	137	4e-05
GUT_GENOME235498	d__Bacteria;p__Bacteroidota;c__Bacteroidia;o__Bacteroidales;f__Bacteroidaceae;g__Prevotella;s__	Bacteroidota	215	6e-05
GUT_GENOME277404	d__Bacteria;p__Bacteroidota;c__Bacteroidia;o__Bacteroidales;f__Bacteroidaceae;g__Prevotella;s__	Bacteroidota	205	6e-05
GUT_GENOME024527	d__Bacteria;p__Bacteroidota;c__Bacteroidia;o__Bacteroidales;f__Bacteroidaceae;g__Prevotella;s__	Bacteroidota	104	3e-05
GUT_GENOME244383	d__Bacteria;p__Bacteroidota;c__Bacteroidia;o__Bacteroidales;f__Bacteroidaceae;g__Prevotella;s__	Bacteroidota	99	3e-05
GUT_GENOME226303	d__Bacteria;p__Bacteroidota;c__Bacteroidia;o__Bacteroidales;f__Bacteroidaceae;g__Prevotella;s__	Bacteroidota	117	3e-05
GUT_GENOME238994	d__Bacteria;p__Bacteroidota;c__Bacteroidia;o__Bacteroidales;f__Bacteroidaceae;g__Prevotella;s__	Bacteroidota	101	3e-05
GUT_GENOME155041	d__Bacteria;p__Bacteroidota;c__Bacteroidia;o__Bacteroidales;f__Bacteroidaceae;g__Prevotella;s__	Bacteroidota	95	3e-05
GUT_GENOME037804	d__Bacteria;p__Bacteroidota;c__Bacteroidia;o__Bacteroidales;f__Bacteroidaceae;g__Prevotella;s__	Bacteroidota	79	2e-05
GUT_GENOME115935	d__Bacteria;p__Bacteroidota;c__Bacteroidia;o__Bacteroidales;f__Bacteroidaceae;g__Prevotella;s__	Bacteroidota	82	2e-05
GUT_GENOME014555	d__Bacteria;p__Bacteroidota;c__Bacteroidia;o__Bacteroidales;f__Bacteroidaceae;g__Prevotella;s__	Bacteroidota	66	2e-05
GUT_GENOME094099	d__Bacteria;p__Bacteroidota;c__Bacteroidia;o__Bacteroidales;f__Bacteroidaceae;g__Prevotella;s__	Bacteroidota	63	2e-05
GUT_GENOME024743	d__Bacteria;p__Bacteroidota;c__Bacteroidia;o__Bacteroidales;f__Bacteroidaceae;g__Prevotella;s__	Bacteroidota	75	2e-05
GUT_GENOME172376	d__Bacteria;p__Bacteroidota;c__Bacteroidia;o__Bacteroidales;f__Bacteroidaceae;g__Prevotella;s__	Bacteroidota	55	2e-05
GUT_GENOME113426	d__Bacteria;p__Bacteroidota;c__Bacteroidia;o__Bacteroidales;f__Bacteroidaceae;g__Prevotella;s__	Bacteroidota	50	1e-05
GUT_GENOME118160	d__Bacteria;p__Bacteroidota;c__Bacteroidia;o__Bacteroidales;f__Bacteroidaceae;g__Prevotella;s__	Bacteroidota	98	3e-05
GUT_GENOME069755	d__Bacteria;p__Bacteroidota;c__Bacteroidia;o__Bacteroidales;f__Bacteroidaceae;g__Prevotella;s__	Bacteroidota	45	1e-05
GUT_GENOME237443	d__Bacteria;p__Bacteroidota;c__Bacteroidia;o__Bacteroidales;f__Bacteroidaceae;g__Prevotella;s__	Bacteroidota	43	1e-05
GUT_GENOME014888	d__Bacteria;p__Bacteroidota;c__Bacteroidia;o__Bacteroidales;f__Bacteroidaceae;g__Prevotella;s__	Bacteroidota	55	2e-05
GUT_GENOME218243	d__Bacteria;p__Bacteroidota;c__Bacteroidia;o__Bacteroidales;f__Bacteroidaceae;g__Prevotella;s__	Bacteroidota	36	1e-05
GUT_GENOME237879	d__Bacteria;p__Bacteroidota;c__Bacteroidia;o__Bacteroidales;f__Bacteroidaceae;g__Prevotella;s__	Bacteroidota	36	1e-05
GUT_GENOME124317	d__Bacteria;p__Bacteroidota;c__Bacteroidia;o__Bacteroidales;f__Bacteroidaceae;g__Prevotella;s__	Bacteroidota	36	1e-05
GUT_GENOME149090	d__Bacteria;p__Bacteroidota;c__Bacteroidia;o__Bacteroidales;f__Bacteroidaceae;g__Prevotella;s__	Bacteroidota	33	1e-05
GUT_GENOME276091	d__Bacteria;p__Bacteroidota;c__Bacteroidia;o__Bacteroidales;f__Bacteroidaceae;g__Prevotella;s__	Bacteroidota	33	1e-05
GUT_GENOME285291	d__Bacteria;p__Bacteroidota;c__Bacteroidia;o__Bacteroidales;f__Bacteroidaceae;g__Prevotella;s__	Bacteroidota	31	1e-05
GUT_GENOME236892	d__Bacteria;p__Bacteroidota;c__Bacteroidia;o__Bacteroidales;f__Bacteroidaceae;g__Prevotella;s__	Bacteroidota	31	1e-05
GUT_GENOME110568	d__Bacteria;p__Bacteroidota;c__Bacteroidia;o__Bacteroidales;f__Bacteroidaceae;g__Prevotella;s__	Bacteroidota	30	1e-05
GUT_GENOME243599	d__Bacteria;p__Bacteroidota;c__Bacteroidia;o__Bacteroidales;f__Bacteroidaceae;g__Prevotella;s__	Bacteroidota	42	1e-05
GUT_GENOME027309	d__Bacteria;p__Bacteroidota;c__Bacteroidia;o__Bacteroidales;f__Bacteroidaceae;g__Prevotella;s__	Bacteroidota	31	1e-05
GUT_GENOME253435	d__Bacteria;p__Bacteroidota;c__Bacteroidia;o__Bacteroidales;f__Bacteroidaceae;g__Prevotella;s__	Bacteroidota	28	1e-05
GUT_GENOME071810	d__Bacteria;p__Bacteroidota;c__Bacteroidia;o__Bacteroidales;f__Bacteroidaceae;g__Prevotella;s__	Bacteroidota	27	1e-05
GUT_GENOME176020	d__Bacteria;p__Bacteroidota;c__Bacteroidia;o__Bacteroidales;f__Bacteroidaceae;g__Prevotella;s__	Bacteroidota	26	1e-05
GUT_GENOME286389	d__Bacteria;p__Bacteroidota;c__Bacteroidia;o__Bacteroidales;f__Bacteroidaceae;g__Prevotella;s__	Bacteroidota	25	1e-05
GUT_GENOME229012	d__Bacteria;p__Bacteroidota;c__Bacteroidia;o__Bacteroidales;f__Bacteroidaceae;g__Prevotella;s__	Bacteroidota	24	1e-05
GUT_GENOME161306	d__Bacteria;p__Bacteroidota;c__Bacteroidia;o__Bacteroidales;f__Bacteroidaceae;g__Prevotella;s__	Bacteroidota	23	1e-05
GUT_GENOME236866	d__Bacteria;p__Bacteroidota;c__Bacteroidia;o__Bacteroidales;f__Bacteroidaceae;g__Prevotella;s__	Bacteroidota	21	1e-05
GUT_GENOME236869	d__Bacteria;p__Bacteroidota;c__Bacteroidia;o__Bacteroidales;f__Bacteroidaceae;g__Prevotella;s__	Bacteroidota	19	1e-05
GUT_GENOME110697	d__Bacteria;p__Bacteroidota;c__Bacteroidia;o__Bacteroidales;f__Bacteroidaceae;g__Prevotella;s__	Bacteroidota	19	1e-05
GUT_GENOME084477	d__Bacteria;p__Bacteroidota;c__Bacteroidia;o__Bacteroidales;f__Bacteroidaceae;g__Prevotella;s__	Bacteroidota	17	0
GUT_GENOME068585	d__Bacteria;p__Bacteroidota;c__Bacteroidia;o__Bacteroidales;f__Bacteroidaceae;g__Prevotella;s__	Bacteroidota	16	0
GUT_GENOME125517	d__Bacteria;p__Bacteroidota;c__Bacteroidia;o__Bacteroidales;f__Bacteroidaceae;g__Prevotella;s__	Bacteroidota	15	0
GUT_GENOME278116	d__Bacteria;p__Bacteroidota;c__Bacteroidia;o__Bacteroidales;f__Bacteroidaceae;g__Prevotella;s__	Bacteroidota	14	0
GUT_GENOME236239	d__Bacteria;p__Bacteroidota;c__Bacteroidia;o__Bacteroidales;f__Bacteroidaceae;g__Prevotella;s__	Bacteroidota	12	0
GUT_GENOME243602	d__Bacteria;p__Bacteroidota;c__Bacteroidia;o__Bacteroidales;f__Bacteroidaceae;g__Prevotella;s__Prevotella bergensis	Bacteroidota	43	1e-05
GUT_GENOME231503	d__Bacteria;p__Bacteroidota;c__Bacteroidia;o__Bacteroidales;f__Bacteroidaceae;g__Prevotella;s__Prevotella bivia	Bacteroidota	26	1e-05
GUT_GENOME002738	d__Bacteria;p__Bacteroidota;c__Bacteroidia;o__Bacteroidales;f__Bacteroidaceae;g__Prevotella;s__Prevotella buccae	Bacteroidota	44	1e-05
GUT_GENOME243241	d__Bacteria;p__Bacteroidota;c__Bacteroidia;o__Bacteroidales;f__Bacteroidaceae;g__Prevotella;s__Prevotella buccalis	Bacteroidota	17	0
GUT_GENOME140299	d__Bacteria;p__Bacteroidota;c__Bacteroidia;o__Bacteroidales;f__Bacteroidaceae;g__Prevotella;s__Prevotella copri	Bacteroidota	32573	0.00917
GUT_GENOME239747	d__Bacteria;p__Bacteroidota;c__Bacteroidia;o__Bacteroidales;f__Bacteroidaceae;g__Prevotella;s__Prevotella copri_A	Bacteroidota	2742	0.00077
GUT_GENOME230645	d__Bacteria;p__Bacteroidota;c__Bacteroidia;o__Bacteroidales;f__Bacteroidaceae;g__Prevotella;s__Prevotella corporis	Bacteroidota	214	6e-05
GUT_GENOME208504	d__Bacteria;p__Bacteroidota;c__Bacteroidia;o__Bacteroidales;f__Bacteroidaceae;g__Prevotella;s__Prevotella denticola	Bacteroidota	36	1e-05
GUT_GENOME239710	d__Bacteria;p__Bacteroidota;c__Bacteroidia;o__Bacteroidales;f__Bacteroidaceae;g__Prevotella;s__Prevotella disiens	Bacteroidota	71	2e-05
GUT_GENOME285797	d__Bacteria;p__Bacteroidota;c__Bacteroidia;o__Bacteroidales;f__Bacteroidaceae;g__Prevotella;s__Prevotella intermedia	Bacteroidota	17	0
GUT_GENOME156119	d__Bacteria;p__Bacteroidota;c__Bacteroidia;o__Bacteroidales;f__Bacteroidaceae;g__Prevotella;s__Prevotella jejuni	Bacteroidota	40	1e-05
GUT_GENOME088644	d__Bacteria;p__Bacteroidota;c__Bacteroidia;o__Bacteroidales;f__Bacteroidaceae;g__Prevotella;s__Prevotella lascolaii	Bacteroidota	330	9e-05
GUT_GENOME219449	d__Bacteria;p__Bacteroidota;c__Bacteroidia;o__Bacteroidales;f__Bacteroidaceae;g__Prevotella;s__Prevotella melaninogenica	Bacteroidota	201	6e-05
GUT_GENOME247475	d__Bacteria;p__Bacteroidota;c__Bacteroidia;o__Bacteroidales;f__Bacteroidaceae;g__Prevotella;s__Prevotella multisaccharivorax	Bacteroidota	32	1e-05
GUT_GENOME096386	d__Bacteria;p__Bacteroidota;c__Bacteroidia;o__Bacteroidales;f__Bacteroidaceae;g__Prevotella;s__Prevotella oralis	Bacteroidota	21	1e-05
GUT_GENOME246864	d__Bacteria;p__Bacteroidota;c__Bacteroidia;o__Bacteroidales;f__Bacteroidaceae;g__Prevotella;s__Prevotella oris	Bacteroidota	240	7e-05
GUT_GENOME028802	d__Bacteria;p__Bacteroidota;c__Bacteroidia;o__Bacteroidales;f__Bacteroidaceae;g__Prevotella;s__Prevotella sp000431975	Bacteroidota	116	3e-05
GUT_GENOME001773	d__Bacteria;p__Bacteroidota;c__Bacteroidia;o__Bacteroidales;f__Bacteroidaceae;g__Prevotella;s__Prevotella sp000434515	Bacteroidota	2457	0.00069
GUT_GENOME107760	d__Bacteria;p__Bacteroidota;c__Bacteroidia;o__Bacteroidales;f__Bacteroidaceae;g__Prevotella;s__Prevotella sp000434975	Bacteroidota	246	7e-05
GUT_GENOME249684	d__Bacteria;p__Bacteroidota;c__Bacteroidia;o__Bacteroidales;f__Bacteroidaceae;g__Prevotella;s__Prevotella sp000435635	Bacteroidota	32	1e-05
GUT_GENOME024079	d__Bacteria;p__Bacteroidota;c__Bacteroidia;o__Bacteroidales;f__Bacteroidaceae;g__Prevotella;s__Prevotella sp000436035	Bacteroidota	696	0.0002
GUT_GENOME070341	d__Bacteria;p__Bacteroidota;c__Bacteroidia;o__Bacteroidales;f__Bacteroidaceae;g__Prevotella;s__Prevotella sp000436595	Bacteroidota	195	5e-05
GUT_GENOME130046	d__Bacteria;p__Bacteroidota;c__Bacteroidia;o__Bacteroidales;f__Bacteroidaceae;g__Prevotella;s__Prevotella sp000436915	Bacteroidota	381	0.00011
GUT_GENOME080845	d__Bacteria;p__Bacteroidota;c__Bacteroidia;o__Bacteroidales;f__Bacteroidaceae;g__Prevotella;s__Prevotella sp000834015	Bacteroidota	229	6e-05
GUT_GENOME142497	d__Bacteria;p__Bacteroidota;c__Bacteroidia;o__Bacteroidales;f__Bacteroidaceae;g__Prevotella;s__Prevotella sp001275135	Bacteroidota	55	2e-05
GUT_GENOME157213	d__Bacteria;p__Bacteroidota;c__Bacteroidia;o__Bacteroidales;f__Bacteroidaceae;g__Prevotella;s__Prevotella sp002251295	Bacteroidota	128	4e-05
GUT_GENOME078034	d__Bacteria;p__Bacteroidota;c__Bacteroidia;o__Bacteroidales;f__Bacteroidaceae;g__Prevotella;s__Prevotella sp002251365	Bacteroidota	703	0.0002
GUT_GENOME270564	d__Bacteria;p__Bacteroidota;c__Bacteroidia;o__Bacteroidales;f__Bacteroidaceae;g__Prevotella;s__Prevotella sp002251385	Bacteroidota	52	1e-05
GUT_GENOME271908	d__Bacteria;p__Bacteroidota;c__Bacteroidia;o__Bacteroidales;f__Bacteroidaceae;g__Prevotella;s__Prevotella sp002265625	Bacteroidota	72	2e-05
GUT_GENOME236229	d__Bacteria;p__Bacteroidota;c__Bacteroidia;o__Bacteroidales;f__Bacteroidaceae;g__Prevotella;s__Prevotella sp002299275	Bacteroidota	64	2e-05
GUT_GENOME019095	d__Bacteria;p__Bacteroidota;c__Bacteroidia;o__Bacteroidales;f__Bacteroidaceae;g__Prevotella;s__Prevotella sp002299635	Bacteroidota	88	2e-05
GUT_GENOME285832	d__Bacteria;p__Bacteroidota;c__Bacteroidia;o__Bacteroidales;f__Bacteroidaceae;g__Prevotella;s__Prevotella sp002300055	Bacteroidota	33	1e-05
GUT_GENOME104344	d__Bacteria;p__Bacteroidota;c__Bacteroidia;o__Bacteroidales;f__Bacteroidaceae;g__Prevotella;s__Prevotella sp002350355	Bacteroidota	179	5e-05
GUT_GENOME283137	d__Bacteria;p__Bacteroidota;c__Bacteroidia;o__Bacteroidales;f__Bacteroidaceae;g__Prevotella;s__Prevotella sp002480935	Bacteroidota	15	0
GUT_GENOME279533	d__Bacteria;p__Bacteroidota;c__Bacteroidia;o__Bacteroidales;f__Bacteroidaceae;g__Prevotella;s__Prevotella sp002481295	Bacteroidota	38	1e-05
GUT_GENOME112856	d__Bacteria;p__Bacteroidota;c__Bacteroidia;o__Bacteroidales;f__Bacteroidaceae;g__Prevotella;s__Prevotella sp003447235	Bacteroidota	134	4e-05
GUT_GENOME128517	d__Bacteria;p__Bacteroidota;c__Bacteroidia;o__Bacteroidales;f__Bacteroidaceae;g__Prevotella;s__Prevotella sp900290275	Bacteroidota	168	5e-05
GUT_GENOME108259	d__Bacteria;p__Bacteroidota;c__Bacteroidia;o__Bacteroidales;f__Bacteroidaceae;g__Prevotella;s__Prevotella sp900313215	Bacteroidota	631	0.00018
GUT_GENOME118058	d__Bacteria;p__Bacteroidota;c__Bacteroidia;o__Bacteroidales;f__Bacteroidaceae;g__Prevotella;s__Prevotella sp900315955	Bacteroidota	125	4e-05
GUT_GENOME285301	d__Bacteria;p__Bacteroidota;c__Bacteroidia;o__Bacteroidales;f__Bacteroidaceae;g__Prevotella;s__Prevotella sp900316565	Bacteroidota	15	0
GUT_GENOME284003	d__Bacteria;p__Bacteroidota;c__Bacteroidia;o__Bacteroidales;f__Bacteroidaceae;g__Prevotella;s__Prevotella sp900317685	Bacteroidota	33	1e-05
GUT_GENOME001282	d__Bacteria;p__Bacteroidota;c__Bacteroidia;o__Bacteroidales;f__Bacteroidaceae;g__Prevotella;s__Prevotella stercorea	Bacteroidota	303	9e-05
GUT_GENOME244171	d__Bacteria;p__Bacteroidota;c__Bacteroidia;o__Bacteroidales;f__Bacteroidaceae;g__Prevotella;s__Prevotella timonensis	Bacteroidota	33	1e-05
GUT_GENOME156118	d__Bacteria;p__Bacteroidota;c__Bacteroidia;o__Bacteroidales;f__Bacteroidaceae;g__Prevotella;s__Prevotella veroralis	Bacteroidota	14	0
GUT_GENOME239268	d__Bacteria;p__Bacteroidota;c__Bacteroidia;o__Bacteroidales;f__Bacteroidaceae;g__Prevotellamassilia;s__	Bacteroidota	456	0.00013
GUT_GENOME069124	d__Bacteria;p__Bacteroidota;c__Bacteroidia;o__Bacteroidales;f__Bacteroidaceae;g__Prevotellamassilia;s__	Bacteroidota	419	0.00012
GUT_GENOME181333	d__Bacteria;p__Bacteroidota;c__Bacteroidia;o__Bacteroidales;f__Bacteroidaceae;g__Prevotellamassilia;s__	Bacteroidota	240	7e-05
GUT_GENOME039867	d__Bacteria;p__Bacteroidota;c__Bacteroidia;o__Bacteroidales;f__Bacteroidaceae;g__Prevotellamassilia;s__	Bacteroidota	74	2e-05
GUT_GENOME234656	d__Bacteria;p__Bacteroidota;c__Bacteroidia;o__Bacteroidales;f__Bacteroidaceae;g__Prevotellamassilia;s__	Bacteroidota	63	2e-05
GUT_GENOME115127	d__Bacteria;p__Bacteroidota;c__Bacteroidia;o__Bacteroidales;f__Bacteroidaceae;g__Prevotellamassilia;s__	Bacteroidota	52	1e-05
GUT_GENOME236194	d__Bacteria;p__Bacteroidota;c__Bacteroidia;o__Bacteroidales;f__Bacteroidaceae;g__Prevotellamassilia;s__	Bacteroidota	47	1e-05
GUT_GENOME021351	d__Bacteria;p__Bacteroidota;c__Bacteroidia;o__Bacteroidales;f__Bacteroidaceae;g__Prevotellamassilia;s__	Bacteroidota	36	1e-05
GUT_GENOME023798	d__Bacteria;p__Bacteroidota;c__Bacteroidia;o__Bacteroidales;f__Bacteroidaceae;g__Prevotellamassilia;s__	Bacteroidota	33	1e-05
GUT_GENOME166968	d__Bacteria;p__Bacteroidota;c__Bacteroidia;o__Bacteroidales;f__Bacteroidaceae;g__Prevotellamassilia;s__	Bacteroidota	29	1e-05
GUT_GENOME098969	d__Bacteria;p__Bacteroidota;c__Bacteroidia;o__Bacteroidales;f__Bacteroidaceae;g__Prevotellamassilia;s__	Bacteroidota	24	1e-05
GUT_GENOME237867	d__Bacteria;p__Bacteroidota;c__Bacteroidia;o__Bacteroidales;f__Bacteroidaceae;g__Prevotellamassilia;s__	Bacteroidota	16	0
GUT_GENOME238251	d__Bacteria;p__Bacteroidota;c__Bacteroidia;o__Bacteroidales;f__Bacteroidaceae;g__Prevotellamassilia;s__	Bacteroidota	13	0
GUT_GENOME217236	d__Bacteria;p__Bacteroidota;c__Bacteroidia;o__Bacteroidales;f__Bacteroidaceae;g__Prevotellamassilia;s__Prevotellamassilia sp000437675	Bacteroidota	23	1e-05
GUT_GENOME142596	d__Bacteria;p__Bacteroidota;c__Bacteroidia;o__Bacteroidales;f__Bacteroidaceae;g__Prevotellamassilia;s__Prevotellamassilia timonensis	Bacteroidota	107	3e-05
GUT_GENOME022890	d__Bacteria;p__Bacteroidota;c__Bacteroidia;o__Bacteroidales;f__Bacteroidaceae;g__UBA4334;s__	Bacteroidota	20	1e-05
GUT_GENOME233265	d__Bacteria;p__Bacteroidota;c__Bacteroidia;o__Bacteroidales;f__Bacteroidaceae;g__UBA4372;s__	Bacteroidota	24	1e-05
GUT_GENOME235150	d__Bacteria;p__Bacteroidota;c__Bacteroidia;o__Bacteroidales;f__Bacteroidaceae;g__UBA4372;s__	Bacteroidota	17	0
GUT_GENOME237842	d__Bacteria;p__Bacteroidota;c__Bacteroidia;o__Bacteroidales;f__Bacteroidaceae;g__UBA4372;s__	Bacteroidota	14	0
GUT_GENOME024514	d__Bacteria;p__Bacteroidota;c__Bacteroidia;o__Bacteroidales;f__Bacteroidaceae;g__UBA4372;s__	Bacteroidota	11	0
GUT_GENOME283286	d__Bacteria;p__Bacteroidota;c__Bacteroidia;o__Bacteroidales;f__Bacteroidaceae;g__UBA6382;s__	Bacteroidota	59	2e-05
GUT_GENOME255347	d__Bacteria;p__Bacteroidota;c__Bacteroidia;o__Bacteroidales;f__Bacteroidaceae;g__UBA6398;s__	Bacteroidota	165	5e-05
GUT_GENOME074418	d__Bacteria;p__Bacteroidota;c__Bacteroidia;o__Bacteroidales;f__Bacteroidaceae;g__UBA6398;s__	Bacteroidota	106	3e-05
GUT_GENOME259567	d__Bacteria;p__Bacteroidota;c__Bacteroidia;o__Bacteroidales;f__Bacteroidaceae;g__UBA6398;s__UBA6398 sp003150315	Bacteroidota	59	2e-05
GUT_GENOME276125	d__Bacteria;p__Bacteroidota;c__Bacteroidia;o__Bacteroidales;f__Barnesiellaceae;g__Barnesiella;s__	Bacteroidota	115	3e-05
GUT_GENOME206071	d__Bacteria;p__Bacteroidota;c__Bacteroidia;o__Bacteroidales;f__Barnesiellaceae;g__Barnesiella;s__	Bacteroidota	71	2e-05
GUT_GENOME054382	d__Bacteria;p__Bacteroidota;c__Bacteroidia;o__Bacteroidales;f__Barnesiellaceae;g__Barnesiella;s__	Bacteroidota	58	2e-05
GUT_GENOME000682	d__Bacteria;p__Bacteroidota;c__Bacteroidia;o__Bacteroidales;f__Barnesiellaceae;g__Barnesiella;s__Barnesiella intestinihominis	Bacteroidota	98639	0.02777
GUT_GENOME010933	d__Bacteria;p__Bacteroidota;c__Bacteroidia;o__Bacteroidales;f__Barnesiellaceae;g__Barnesiella;s__Barnesiella sp002159975	Bacteroidota	82	2e-05
GUT_GENOME097987	d__Bacteria;p__Bacteroidota;c__Bacteroidia;o__Bacteroidales;f__Barnesiellaceae;g__Barnesiella;s__Barnesiella sp002159975	Bacteroidota	78	2e-05
GUT_GENOME000578	d__Bacteria;p__Bacteroidota;c__Bacteroidia;o__Bacteroidales;f__Barnesiellaceae;g__Barnesiella;s__Barnesiella sp003150885	Bacteroidota	83	2e-05
GUT_GENOME219276	d__Bacteria;p__Bacteroidota;c__Bacteroidia;o__Bacteroidales;f__Coprobacteraceae;g__Coprobacter;s__	Bacteroidota	565	0.00016
GUT_GENOME219438	d__Bacteria;p__Bacteroidota;c__Bacteroidia;o__Bacteroidales;f__Coprobacteraceae;g__Coprobacter;s__	Bacteroidota	653	0.00018
GUT_GENOME096240	d__Bacteria;p__Bacteroidota;c__Bacteroidia;o__Bacteroidales;f__Coprobacteraceae;g__Coprobacter;s__Coprobacter fastidiosus	Bacteroidota	6231	0.00175
GUT_GENOME096511	d__Bacteria;p__Bacteroidota;c__Bacteroidia;o__Bacteroidales;f__Coprobacteraceae;g__Coprobacter;s__Coprobacter secundus	Bacteroidota	980	0.00028
GUT_GENOME207745	d__Bacteria;p__Bacteroidota;c__Bacteroidia;o__Bacteroidales;f__Dysgonomonadaceae;g__Dysgonomonas;s__	Bacteroidota	41	1e-05
GUT_GENOME227559	d__Bacteria;p__Bacteroidota;c__Bacteroidia;o__Bacteroidales;f__Dysgonomonadaceae;g__Dysgonomonas;s__	Bacteroidota	20	1e-05
GUT_GENOME034178	d__Bacteria;p__Bacteroidota;c__Bacteroidia;o__Bacteroidales;f__Dysgonomonadaceae;g__Dysgonomonas;s__Dysgonomonas capnocytophagoides	Bacteroidota	12	0
GUT_GENOME096200	d__Bacteria;p__Bacteroidota;c__Bacteroidia;o__Bacteroidales;f__Dysgonomonadaceae;g__Dysgonomonas;s__Dysgonomonas gadei	Bacteroidota	78	2e-05
GUT_GENOME096201	d__Bacteria;p__Bacteroidota;c__Bacteroidia;o__Bacteroidales;f__Dysgonomonadaceae;g__Dysgonomonas;s__Dysgonomonas mossii	Bacteroidota	14	0
GUT_GENOME238206	d__Bacteria;p__Bacteroidota;c__Bacteroidia;o__Bacteroidales;f__F082;g__F082;s__	Bacteroidota	102	3e-05
GUT_GENOME237434	d__Bacteria;p__Bacteroidota;c__Bacteroidia;o__Bacteroidales;f__F082;g__F082;s__	Bacteroidota	60	2e-05
GUT_GENOME238419	d__Bacteria;p__Bacteroidota;c__Bacteroidia;o__Bacteroidales;f__F082;g__F082;s__	Bacteroidota	10	0
GUT_GENOME216940	d__Bacteria;p__Bacteroidota;c__Bacteroidia;o__Bacteroidales;f__Marinifilaceae;g__Butyricimonas;s__	Bacteroidota	310	9e-05
GUT_GENOME000872	d__Bacteria;p__Bacteroidota;c__Bacteroidia;o__Bacteroidales;f__Marinifilaceae;g__Butyricimonas;s__	Bacteroidota	101	3e-05
GUT_GENOME213063	d__Bacteria;p__Bacteroidota;c__Bacteroidia;o__Bacteroidales;f__Marinifilaceae;g__Butyricimonas;s__	Bacteroidota	50	1e-05
GUT_GENOME001003	d__Bacteria;p__Bacteroidota;c__Bacteroidia;o__Bacteroidales;f__Marinifilaceae;g__Butyricimonas;s__Butyricimonas sp002161485	Bacteroidota	430	0.00012
GUT_GENOME156886	d__Bacteria;p__Bacteroidota;c__Bacteroidia;o__Bacteroidales;f__Marinifilaceae;g__Butyricimonas;s__Butyricimonas sp900184685	Bacteroidota	33	1e-05
GUT_GENOME101082	d__Bacteria;p__Bacteroidota;c__Bacteroidia;o__Bacteroidales;f__Marinifilaceae;g__Butyricimonas;s__Butyricimonas sp900258545	Bacteroidota	391	0.00011
GUT_GENOME096563	d__Bacteria;p__Bacteroidota;c__Bacteroidia;o__Bacteroidales;f__Marinifilaceae;g__Butyricimonas;s__Butyricimonas synergistica	Bacteroidota	102	3e-05
GUT_GENOME001189	d__Bacteria;p__Bacteroidota;c__Bacteroidia;o__Bacteroidales;f__Marinifilaceae;g__Butyricimonas;s__Butyricimonas virosa	Bacteroidota	144	4e-05
GUT_GENOME098154	d__Bacteria;p__Bacteroidota;c__Bacteroidia;o__Bacteroidales;f__Marinifilaceae;g__Gabonibacter;s__	Bacteroidota	48	1e-05
GUT_GENOME096536	d__Bacteria;p__Bacteroidota;c__Bacteroidia;o__Bacteroidales;f__Marinifilaceae;g__Gabonibacter;s__Gabonibacter massiliensis	Bacteroidota	45	1e-05
GUT_GENOME059449	d__Bacteria;p__Bacteroidota;c__Bacteroidia;o__Bacteroidales;f__Marinifilaceae;g__Odoribacter;s__	Bacteroidota	571	0.00016
GUT_GENOME007443	d__Bacteria;p__Bacteroidota;c__Bacteroidia;o__Bacteroidales;f__Marinifilaceae;g__Odoribacter;s__	Bacteroidota	289	8e-05
GUT_GENOME005654	d__Bacteria;p__Bacteroidota;c__Bacteroidia;o__Bacteroidales;f__Marinifilaceae;g__Odoribacter;s__	Bacteroidota	141	4e-05
GUT_GENOME201325	d__Bacteria;p__Bacteroidota;c__Bacteroidia;o__Bacteroidales;f__Marinifilaceae;g__Odoribacter;s__	Bacteroidota	106	3e-05
GUT_GENOME249268	d__Bacteria;p__Bacteroidota;c__Bacteroidia;o__Bacteroidales;f__Marinifilaceae;g__Odoribacter;s__	Bacteroidota	19	1e-05
GUT_GENOME096256	d__Bacteria;p__Bacteroidota;c__Bacteroidia;o__Bacteroidales;f__Marinifilaceae;g__Odoribacter;s__Odoribacter laneus	Bacteroidota	862	0.00024
GUT_GENOME096562	d__Bacteria;p__Bacteroidota;c__Bacteroidia;o__Bacteroidales;f__Marinifilaceae;g__Odoribacter;s__Odoribacter massiliensis	Bacteroidota	156	4e-05
GUT_GENOME001635	d__Bacteria;p__Bacteroidota;c__Bacteroidia;o__Bacteroidales;f__Marinifilaceae;g__Odoribacter;s__Odoribacter splanchnicus	Bacteroidota	4953	0.00139
GUT_GENOME233268	d__Bacteria;p__Bacteroidota;c__Bacteroidia;o__Bacteroidales;f__Marinilabiliaceae;g__;s__	Bacteroidota	29	1e-05
GUT_GENOME233269	d__Bacteria;p__Bacteroidota;c__Bacteroidia;o__Bacteroidales;f__Muribaculaceae;g__;s__	Bacteroidota	122	3e-05
GUT_GENOME134382	d__Bacteria;p__Bacteroidota;c__Bacteroidia;o__Bacteroidales;f__Muribaculaceae;g__;s__	Bacteroidota	85	2e-05
GUT_GENOME113022	d__Bacteria;p__Bacteroidota;c__Bacteroidia;o__Bacteroidales;f__Muribaculaceae;g__;s__	Bacteroidota	47	1e-05
GUT_GENOME218246	d__Bacteria;p__Bacteroidota;c__Bacteroidia;o__Bacteroidales;f__Muribaculaceae;g__;s__	Bacteroidota	40	1e-05
GUT_GENOME236889	d__Bacteria;p__Bacteroidota;c__Bacteroidia;o__Bacteroidales;f__Muribaculaceae;g__;s__	Bacteroidota	27	1e-05
GUT_GENOME213124	d__Bacteria;p__Bacteroidota;c__Bacteroidia;o__Bacteroidales;f__Muribaculaceae;g__;s__	Bacteroidota	24	1e-05
GUT_GENOME034957	d__Bacteria;p__Bacteroidota;c__Bacteroidia;o__Bacteroidales;f__Muribaculaceae;g__;s__	Bacteroidota	21	1e-05
GUT_GENOME236235	d__Bacteria;p__Bacteroidota;c__Bacteroidia;o__Bacteroidales;f__Muribaculaceae;g__;s__	Bacteroidota	18	1e-05
GUT_GENOME244242	d__Bacteria;p__Bacteroidota;c__Bacteroidia;o__Bacteroidales;f__Muribaculaceae;g__C941;s__	Bacteroidota	54	2e-05
GUT_GENOME276542	d__Bacteria;p__Bacteroidota;c__Bacteroidia;o__Bacteroidales;f__Muribaculaceae;g__C941;s__	Bacteroidota	17	0
GUT_GENOME243008	d__Bacteria;p__Bacteroidota;c__Bacteroidia;o__Bacteroidales;f__Muribaculaceae;g__C941;s__	Bacteroidota	10	0
GUT_GENOME215893	d__Bacteria;p__Bacteroidota;c__Bacteroidia;o__Bacteroidales;f__Muribaculaceae;g__C941;s__C941 sp900321725	Bacteroidota	22	1e-05
GUT_GENOME068725	d__Bacteria;p__Bacteroidota;c__Bacteroidia;o__Bacteroidales;f__Muribaculaceae;g__CAG-1031;s__	Bacteroidota	244	7e-05
GUT_GENOME049084	d__Bacteria;p__Bacteroidota;c__Bacteroidia;o__Bacteroidales;f__Muribaculaceae;g__CAG-1031;s__CAG-1031 sp000431215	Bacteroidota	61	2e-05
GUT_GENOME256097	d__Bacteria;p__Bacteroidota;c__Bacteroidia;o__Bacteroidales;f__Muribaculaceae;g__CAG-279;s__	Bacteroidota	224	6e-05
GUT_GENOME115838	d__Bacteria;p__Bacteroidota;c__Bacteroidia;o__Bacteroidales;f__Muribaculaceae;g__CAG-279;s__	Bacteroidota	72	2e-05
GUT_GENOME246951	d__Bacteria;p__Bacteroidota;c__Bacteroidia;o__Bacteroidales;f__Muribaculaceae;g__CAG-279;s__	Bacteroidota	63	2e-05
GUT_GENOME177790	d__Bacteria;p__Bacteroidota;c__Bacteroidia;o__Bacteroidales;f__Muribaculaceae;g__CAG-279;s__	Bacteroidota	46	1e-05
GUT_GENOME175570	d__Bacteria;p__Bacteroidota;c__Bacteroidia;o__Bacteroidales;f__Muribaculaceae;g__CAG-279;s__	Bacteroidota	40	1e-05
GUT_GENOME044138	d__Bacteria;p__Bacteroidota;c__Bacteroidia;o__Bacteroidales;f__Muribaculaceae;g__CAG-279;s__	Bacteroidota	38	1e-05
GUT_GENOME017597	d__Bacteria;p__Bacteroidota;c__Bacteroidia;o__Bacteroidales;f__Muribaculaceae;g__CAG-279;s__	Bacteroidota	33	1e-05
GUT_GENOME233281	d__Bacteria;p__Bacteroidota;c__Bacteroidia;o__Bacteroidales;f__Muribaculaceae;g__CAG-279;s__	Bacteroidota	10	0
GUT_GENOME148897	d__Bacteria;p__Bacteroidota;c__Bacteroidia;o__Bacteroidales;f__Muribaculaceae;g__CAG-279;s__CAG-279 sp000437795	Bacteroidota	50	1e-05
GUT_GENOME163607	d__Bacteria;p__Bacteroidota;c__Bacteroidia;o__Bacteroidales;f__Muribaculaceae;g__CAG-485;s__	Bacteroidota	332	9e-05
GUT_GENOME180009	d__Bacteria;p__Bacteroidota;c__Bacteroidia;o__Bacteroidales;f__Muribaculaceae;g__CAG-485;s__	Bacteroidota	101	3e-05
GUT_GENOME159606	d__Bacteria;p__Bacteroidota;c__Bacteroidia;o__Bacteroidales;f__Muribaculaceae;g__CAG-485;s__	Bacteroidota	71	2e-05
GUT_GENOME270772	d__Bacteria;p__Bacteroidota;c__Bacteroidia;o__Bacteroidales;f__Muribaculaceae;g__CAG-485;s__	Bacteroidota	63	2e-05
GUT_GENOME100339	d__Bacteria;p__Bacteroidota;c__Bacteroidia;o__Bacteroidales;f__Muribaculaceae;g__CAG-485;s__	Bacteroidota	49	1e-05
GUT_GENOME244445	d__Bacteria;p__Bacteroidota;c__Bacteroidia;o__Bacteroidales;f__Muribaculaceae;g__CAG-485;s__	Bacteroidota	36	1e-05
GUT_GENOME112873	d__Bacteria;p__Bacteroidota;c__Bacteroidia;o__Bacteroidales;f__Muribaculaceae;g__CAG-485;s__	Bacteroidota	32	1e-05
GUT_GENOME210386	d__Bacteria;p__Bacteroidota;c__Bacteroidia;o__Bacteroidales;f__Muribaculaceae;g__CAG-485;s__	Bacteroidota	28	1e-05
GUT_GENOME259595	d__Bacteria;p__Bacteroidota;c__Bacteroidia;o__Bacteroidales;f__Muribaculaceae;g__CAG-485;s__	Bacteroidota	28	1e-05
GUT_GENOME040960	d__Bacteria;p__Bacteroidota;c__Bacteroidia;o__Bacteroidales;f__Muribaculaceae;g__CAG-485;s__	Bacteroidota	23	1e-05
GUT_GENOME252911	d__Bacteria;p__Bacteroidota;c__Bacteroidia;o__Bacteroidales;f__Muribaculaceae;g__CAG-485;s__	Bacteroidota	22	1e-05
GUT_GENOME153931	d__Bacteria;p__Bacteroidota;c__Bacteroidia;o__Bacteroidales;f__Muribaculaceae;g__CAG-485;s__	Bacteroidota	22	1e-05
GUT_GENOME244968	d__Bacteria;p__Bacteroidota;c__Bacteroidia;o__Bacteroidales;f__Muribaculaceae;g__CAG-485;s__	Bacteroidota	22	1e-05
GUT_GENOME275708	d__Bacteria;p__Bacteroidota;c__Bacteroidia;o__Bacteroidales;f__Muribaculaceae;g__CAG-485;s__	Bacteroidota	20	1e-05
GUT_GENOME233280	d__Bacteria;p__Bacteroidota;c__Bacteroidia;o__Bacteroidales;f__Muribaculaceae;g__CAG-485;s__	Bacteroidota	19	1e-05
GUT_GENOME007505	d__Bacteria;p__Bacteroidota;c__Bacteroidia;o__Bacteroidales;f__Muribaculaceae;g__CAG-485;s__	Bacteroidota	19	1e-05
GUT_GENOME100296	d__Bacteria;p__Bacteroidota;c__Bacteroidia;o__Bacteroidales;f__Muribaculaceae;g__CAG-485;s__	Bacteroidota	13	0
GUT_GENOME274362	d__Bacteria;p__Bacteroidota;c__Bacteroidia;o__Bacteroidales;f__Muribaculaceae;g__CAG-485;s__	Bacteroidota	12	0
GUT_GENOME067546	d__Bacteria;p__Bacteroidota;c__Bacteroidia;o__Bacteroidales;f__Muribaculaceae;g__CAG-485;s__	Bacteroidota	12	0
GUT_GENOME007568	d__Bacteria;p__Bacteroidota;c__Bacteroidia;o__Bacteroidales;f__Muribaculaceae;g__CAG-485;s__CAG-485 sp001701295	Bacteroidota	34	1e-05
GUT_GENOME022794	d__Bacteria;p__Bacteroidota;c__Bacteroidia;o__Bacteroidales;f__Muribaculaceae;g__CAG-485;s__CAG-485 sp002491165	Bacteroidota	19	1e-05
GUT_GENOME095503	d__Bacteria;p__Bacteroidota;c__Bacteroidia;o__Bacteroidales;f__Muribaculaceae;g__CAG-485;s__CAG-485 sp900321585	Bacteroidota	64	2e-05
GUT_GENOME117139	d__Bacteria;p__Bacteroidota;c__Bacteroidia;o__Bacteroidales;f__Muribaculaceae;g__CAG-873;s__	Bacteroidota	56	2e-05
GUT_GENOME094321	d__Bacteria;p__Bacteroidota;c__Bacteroidia;o__Bacteroidales;f__Muribaculaceae;g__CAG-873;s__	Bacteroidota	56	2e-05
GUT_GENOME206574	d__Bacteria;p__Bacteroidota;c__Bacteroidia;o__Bacteroidales;f__Muribaculaceae;g__CAG-873;s__	Bacteroidota	46	1e-05
GUT_GENOME217850	d__Bacteria;p__Bacteroidota;c__Bacteroidia;o__Bacteroidales;f__Muribaculaceae;g__CAG-873;s__	Bacteroidota	45	1e-05
GUT_GENOME277090	d__Bacteria;p__Bacteroidota;c__Bacteroidia;o__Bacteroidales;f__Muribaculaceae;g__CAG-873;s__	Bacteroidota	43	1e-05
GUT_GENOME112859	d__Bacteria;p__Bacteroidota;c__Bacteroidia;o__Bacteroidales;f__Muribaculaceae;g__CAG-873;s__	Bacteroidota	39	1e-05
GUT_GENOME233276	d__Bacteria;p__Bacteroidota;c__Bacteroidia;o__Bacteroidales;f__Muribaculaceae;g__CAG-873;s__	Bacteroidota	34	1e-05
GUT_GENOME258286	d__Bacteria;p__Bacteroidota;c__Bacteroidia;o__Bacteroidales;f__Muribaculaceae;g__CAG-873;s__	Bacteroidota	33	1e-05
GUT_GENOME274350	d__Bacteria;p__Bacteroidota;c__Bacteroidia;o__Bacteroidales;f__Muribaculaceae;g__CAG-873;s__	Bacteroidota	23	1e-05
GUT_GENOME139178	d__Bacteria;p__Bacteroidota;c__Bacteroidia;o__Bacteroidales;f__Muribaculaceae;g__CAG-873;s__	Bacteroidota	22	1e-05
GUT_GENOME153913	d__Bacteria;p__Bacteroidota;c__Bacteroidia;o__Bacteroidales;f__Muribaculaceae;g__CAG-873;s__	Bacteroidota	22	1e-05
GUT_GENOME102034	d__Bacteria;p__Bacteroidota;c__Bacteroidia;o__Bacteroidales;f__Muribaculaceae;g__CAG-873;s__	Bacteroidota	19	1e-05
GUT_GENOME078983	d__Bacteria;p__Bacteroidota;c__Bacteroidia;o__Bacteroidales;f__Muribaculaceae;g__CAG-873;s__	Bacteroidota	17	0
GUT_GENOME010648	d__Bacteria;p__Bacteroidota;c__Bacteroidia;o__Bacteroidales;f__Muribaculaceae;g__CAG-873;s__	Bacteroidota	16	0
GUT_GENOME125520	d__Bacteria;p__Bacteroidota;c__Bacteroidia;o__Bacteroidales;f__Muribaculaceae;g__CAG-873;s__	Bacteroidota	14	0
GUT_GENOME254197	d__Bacteria;p__Bacteroidota;c__Bacteroidia;o__Bacteroidales;f__Muribaculaceae;g__CAG-873;s__	Bacteroidota	11	0
GUT_GENOME212983	d__Bacteria;p__Bacteroidota;c__Bacteroidia;o__Bacteroidales;f__Muribaculaceae;g__CAG-873;s__	Bacteroidota	10	0
GUT_GENOME116282	d__Bacteria;p__Bacteroidota;c__Bacteroidia;o__Bacteroidales;f__Muribaculaceae;g__CAG-873;s__CAG-873 sp001701165	Bacteroidota	12	0
GUT_GENOME252875	d__Bacteria;p__Bacteroidota;c__Bacteroidia;o__Bacteroidales;f__Muribaculaceae;g__CAG-873;s__CAG-873 sp002493945	Bacteroidota	69	2e-05
GUT_GENOME218838	d__Bacteria;p__Bacteroidota;c__Bacteroidia;o__Bacteroidales;f__Muribaculaceae;g__Duncaniella;s__	Bacteroidota	187	5e-05
GUT_GENOME100290	d__Bacteria;p__Bacteroidota;c__Bacteroidia;o__Bacteroidales;f__Muribaculaceae;g__Duncaniella;s__	Bacteroidota	16	0
GUT_GENOME114679	d__Bacteria;p__Bacteroidota;c__Bacteroidia;o__Bacteroidales;f__Muribaculaceae;g__Duncaniella;s__Duncaniella sp001689425	Bacteroidota	79	2e-05
GUT_GENOME105347	d__Bacteria;p__Bacteroidota;c__Bacteroidia;o__Bacteroidales;f__Muribaculaceae;g__Duncaniella;s__Duncaniella sp001701225	Bacteroidota	46	1e-05
GUT_GENOME210710	d__Bacteria;p__Bacteroidota;c__Bacteroidia;o__Bacteroidales;f__Muribaculaceae;g__K10;s__	Bacteroidota	14	0
GUT_GENOME109880	d__Bacteria;p__Bacteroidota;c__Bacteroidia;o__Bacteroidales;f__Muribaculaceae;g__K10;s__K10 sp001941205	Bacteroidota	56	2e-05
GUT_GENOME000224	d__Bacteria;p__Bacteroidota;c__Bacteroidia;o__Bacteroidales;f__Muribaculaceae;g__Muribaculum;s__Muribaculum intestinale	Bacteroidota	49	1e-05
GUT_GENOME090701	d__Bacteria;p__Bacteroidota;c__Bacteroidia;o__Bacteroidales;f__Muribaculaceae;g__Muribaculum;s__Muribaculum sp001701195	Bacteroidota	36	1e-05
GUT_GENOME000225	d__Bacteria;p__Bacteroidota;c__Bacteroidia;o__Bacteroidales;f__Muribaculaceae;g__Muribaculum;s__Muribaculum sp002358615	Bacteroidota	90	3e-05
GUT_GENOME217842	d__Bacteria;p__Bacteroidota;c__Bacteroidia;o__Bacteroidales;f__Muribaculaceae;g__Muribaculum;s__Muribaculum sp002473395	Bacteroidota	20	1e-05
GUT_GENOME116897	d__Bacteria;p__Bacteroidota;c__Bacteroidia;o__Bacteroidales;f__Muribaculaceae;g__Muribaculum;s__Muribaculum sp002492595	Bacteroidota	33	1e-05
GUT_GENOME277334	d__Bacteria;p__Bacteroidota;c__Bacteroidia;o__Bacteroidales;f__Muribaculaceae;g__Muribaculum;s__Muribaculum sp003150235	Bacteroidota	10	0
GUT_GENOME212961	d__Bacteria;p__Bacteroidota;c__Bacteroidia;o__Bacteroidales;f__Muribaculaceae;g__Paramuribaculum;s__	Bacteroidota	20	1e-05
GUT_GENOME115718	d__Bacteria;p__Bacteroidota;c__Bacteroidia;o__Bacteroidales;f__Muribaculaceae;g__Paramuribaculum;s__	Bacteroidota	18	1e-05
GUT_GENOME212738	d__Bacteria;p__Bacteroidota;c__Bacteroidia;o__Bacteroidales;f__Muribaculaceae;g__Paramuribaculum;s__	Bacteroidota	15	0
GUT_GENOME103079	d__Bacteria;p__Bacteroidota;c__Bacteroidia;o__Bacteroidales;f__Muribaculaceae;g__Paramuribaculum;s__	Bacteroidota	10	0
GUT_GENOME135463	d__Bacteria;p__Bacteroidota;c__Bacteroidia;o__Bacteroidales;f__Muribaculaceae;g__Paramuribaculum;s__Paramuribaculum sp000431155	Bacteroidota	33	1e-05
GUT_GENOME094995	d__Bacteria;p__Bacteroidota;c__Bacteroidia;o__Bacteroidales;f__Muribaculaceae;g__Paramuribaculum;s__Paramuribaculum sp001689535	Bacteroidota	14	0
GUT_GENOME212984	d__Bacteria;p__Bacteroidota;c__Bacteroidia;o__Bacteroidales;f__Muribaculaceae;g__UBA3263;s__	Bacteroidota	35	1e-05
GUT_GENOME274372	d__Bacteria;p__Bacteroidota;c__Bacteroidia;o__Bacteroidales;f__Muribaculaceae;g__UBA3263;s__	Bacteroidota	19	1e-05
GUT_GENOME111912	d__Bacteria;p__Bacteroidota;c__Bacteroidia;o__Bacteroidales;f__Muribaculaceae;g__UBA7173_A;s__	Bacteroidota	19	1e-05
GUT_GENOME236228	d__Bacteria;p__Bacteroidota;c__Bacteroidia;o__Bacteroidales;f__Muribaculaceae;g__UBA7173_A;s__	Bacteroidota	17	0
GUT_GENOME009103	d__Bacteria;p__Bacteroidota;c__Bacteroidia;o__Bacteroidales;f__Muribaculaceae;g__UBA7173;s__	Bacteroidota	1045	0.00029
GUT_GENOME037555	d__Bacteria;p__Bacteroidota;c__Bacteroidia;o__Bacteroidales;f__Muribaculaceae;g__UBA7173;s__	Bacteroidota	133	4e-05
GUT_GENOME022007	d__Bacteria;p__Bacteroidota;c__Bacteroidia;o__Bacteroidales;f__Muribaculaceae;g__UBA7173;s__	Bacteroidota	85	2e-05
GUT_GENOME254659	d__Bacteria;p__Bacteroidota;c__Bacteroidia;o__Bacteroidales;f__Muribaculaceae;g__UBA7173;s__	Bacteroidota	70	2e-05
GUT_GENOME270087	d__Bacteria;p__Bacteroidota;c__Bacteroidia;o__Bacteroidales;f__Muribaculaceae;g__UBA7173;s__	Bacteroidota	53	1e-05
GUT_GENOME284693	d__Bacteria;p__Bacteroidota;c__Bacteroidia;o__Bacteroidales;f__Muribaculaceae;g__UBA7173;s__	Bacteroidota	32	1e-05
GUT_GENOME041343	d__Bacteria;p__Bacteroidota;c__Bacteroidia;o__Bacteroidales;f__Muribaculaceae;g__UBA7173;s__	Bacteroidota	24	1e-05
GUT_GENOME113507	d__Bacteria;p__Bacteroidota;c__Bacteroidia;o__Bacteroidales;f__Muribaculaceae;g__UBA7173;s__	Bacteroidota	20	1e-05
GUT_GENOME100343	d__Bacteria;p__Bacteroidota;c__Bacteroidia;o__Bacteroidales;f__Muribaculaceae;g__UBA7173;s__	Bacteroidota	17	0
GUT_GENOME116258	d__Bacteria;p__Bacteroidota;c__Bacteroidia;o__Bacteroidales;f__Muribaculaceae;g__UBA7173;s__UBA7173 sp001701135	Bacteroidota	24	1e-05
GUT_GENOME238304	d__Bacteria;p__Bacteroidota;c__Bacteroidia;o__Bacteroidales;f__P3;g__UBA1711;s__	Bacteroidota	103	3e-05
GUT_GENOME157359	d__Bacteria;p__Bacteroidota;c__Bacteroidia;o__Bacteroidales;f__P3;g__UBA3388;s__	Bacteroidota	37	1e-05
GUT_GENOME157330	d__Bacteria;p__Bacteroidota;c__Bacteroidia;o__Bacteroidales;f__P3;g__UBA3388;s__	Bacteroidota	19	1e-05
GUT_GENOME234140	d__Bacteria;p__Bacteroidota;c__Bacteroidia;o__Bacteroidales;f__Paludibacteraceae;g__;s__	Bacteroidota	14	0
GUT_GENOME236888	d__Bacteria;p__Bacteroidota;c__Bacteroidia;o__Bacteroidales;f__Paludibacteraceae;g__;s__	Bacteroidota	12	0
GUT_GENOME004664	d__Bacteria;p__Bacteroidota;c__Bacteroidia;o__Bacteroidales;f__Paludibacteraceae;g__RF16;s__	Bacteroidota	43	1e-05
GUT_GENOME233264	d__Bacteria;p__Bacteroidota;c__Bacteroidia;o__Bacteroidales;f__Paludibacteraceae;g__RF16;s__	Bacteroidota	16	0
GUT_GENOME283276	d__Bacteria;p__Bacteroidota;c__Bacteroidia;o__Bacteroidales;f__Paludibacteraceae;g__RF16;s__	Bacteroidota	15	0
GUT_GENOME237059	d__Bacteria;p__Bacteroidota;c__Bacteroidia;o__Bacteroidales;f__Paludibacteraceae;g__UBA1181;s__	Bacteroidota	27	1e-05
GUT_GENOME244379	d__Bacteria;p__Bacteroidota;c__Bacteroidia;o__Bacteroidales;f__Porphyromonadaceae;g__Porphyromonas;s__	Bacteroidota	13	0
GUT_GENOME243345	d__Bacteria;p__Bacteroidota;c__Bacteroidia;o__Bacteroidales;f__Porphyromonadaceae;g__Porphyromonas;s__	Bacteroidota	13	0
GUT_GENOME137702	d__Bacteria;p__Bacteroidota;c__Bacteroidia;o__Bacteroidales;f__Porphyromonadaceae;g__Porphyromonas;s__	Bacteroidota	10	0
GUT_GENOME121415	d__Bacteria;p__Bacteroidota;c__Bacteroidia;o__Bacteroidales;f__Porphyromonadaceae;g__Porphyromonas;s__Porphyromonas endodontalis	Bacteroidota	32	1e-05
GUT_GENOME221971	d__Bacteria;p__Bacteroidota;c__Bacteroidia;o__Bacteroidales;f__Porphyromonadaceae;g__Porphyromonas;s__Porphyromonas gingivalis	Bacteroidota	18	1e-05
GUT_GENOME129169	d__Bacteria;p__Bacteroidota;c__Bacteroidia;o__Bacteroidales;f__Porphyromonadaceae;g__Porphyromonas;s__Porphyromonas somerae_A	Bacteroidota	57	2e-05
GUT_GENOME092727	d__Bacteria;p__Bacteroidota;c__Bacteroidia;o__Bacteroidales;f__Porphyromonadaceae;g__Porphyromonas;s__Porphyromonas uenonis_A	Bacteroidota	19	1e-05
GUT_GENOME258514	d__Bacteria;p__Bacteroidota;c__Bacteroidia;o__Bacteroidales;f__Rikenellaceae;g__;s__	Bacteroidota	519	0.00015
GUT_GENOME253078	d__Bacteria;p__Bacteroidota;c__Bacteroidia;o__Bacteroidales;f__Rikenellaceae;g__;s__	Bacteroidota	405	0.00011
GUT_GENOME237052	d__Bacteria;p__Bacteroidota;c__Bacteroidia;o__Bacteroidales;f__Rikenellaceae;g__;s__	Bacteroidota	280	8e-05
GUT_GENOME011144	d__Bacteria;p__Bacteroidota;c__Bacteroidia;o__Bacteroidales;f__Rikenellaceae;g__;s__	Bacteroidota	119	3e-05
GUT_GENOME237838	d__Bacteria;p__Bacteroidota;c__Bacteroidia;o__Bacteroidales;f__Rikenellaceae;g__;s__	Bacteroidota	52	1e-05
GUT_GENOME217823	d__Bacteria;p__Bacteroidota;c__Bacteroidia;o__Bacteroidales;f__Rikenellaceae;g__Alistipes_A;s__	Bacteroidota	1320	0.00037
GUT_GENOME276337	d__Bacteria;p__Bacteroidota;c__Bacteroidia;o__Bacteroidales;f__Rikenellaceae;g__Alistipes_A;s__	Bacteroidota	388	0.00011
GUT_GENOME195281	d__Bacteria;p__Bacteroidota;c__Bacteroidia;o__Bacteroidales;f__Rikenellaceae;g__Alistipes_A;s__	Bacteroidota	125	4e-05
GUT_GENOME276270	d__Bacteria;p__Bacteroidota;c__Bacteroidia;o__Bacteroidales;f__Rikenellaceae;g__Alistipes_A;s__	Bacteroidota	104	3e-05
GUT_GENOME259155	d__Bacteria;p__Bacteroidota;c__Bacteroidia;o__Bacteroidales;f__Rikenellaceae;g__Alistipes_A;s__	Bacteroidota	74	2e-05
GUT_GENOME096301	d__Bacteria;p__Bacteroidota;c__Bacteroidia;o__Bacteroidales;f__Rikenellaceae;g__Alistipes_A;s__Alistipes_A ihumii	Bacteroidota	1491	0.00042
GUT_GENOME255109	d__Bacteria;p__Bacteroidota;c__Bacteroidia;o__Bacteroidales;f__Rikenellaceae;g__Alistipes_A;s__Alistipes_A ihumii	Bacteroidota	244	7e-05
GUT_GENOME096222	d__Bacteria;p__Bacteroidota;c__Bacteroidia;o__Bacteroidales;f__Rikenellaceae;g__Alistipes_A;s__Alistipes_A indistinctus	Bacteroidota	3001	0.00084
GUT_GENOME000899	d__Bacteria;p__Bacteroidota;c__Bacteroidia;o__Bacteroidales;f__Rikenellaceae;g__Alistipes_A;s__Alistipes_A sp900240235	Bacteroidota	272	8e-05
GUT_GENOME000608	d__Bacteria;p__Bacteroidota;c__Bacteroidia;o__Bacteroidales;f__Rikenellaceae;g__Alistipes;s__	Bacteroidota	2835	0.0008
GUT_GENOME251243	d__Bacteria;p__Bacteroidota;c__Bacteroidia;o__Bacteroidales;f__Rikenellaceae;g__Alistipes;s__	Bacteroidota	1702	0.00048
GUT_GENOME101940	d__Bacteria;p__Bacteroidota;c__Bacteroidia;o__Bacteroidales;f__Rikenellaceae;g__Alistipes;s__	Bacteroidota	815	0.00023
GUT_GENOME121220	d__Bacteria;p__Bacteroidota;c__Bacteroidia;o__Bacteroidales;f__Rikenellaceae;g__Alistipes;s__	Bacteroidota	1650	0.00046
GUT_GENOME126719	d__Bacteria;p__Bacteroidota;c__Bacteroidia;o__Bacteroidales;f__Rikenellaceae;g__Alistipes;s__	Bacteroidota	751	0.00021
GUT_GENOME264037	d__Bacteria;p__Bacteroidota;c__Bacteroidia;o__Bacteroidales;f__Rikenellaceae;g__Alistipes;s__	Bacteroidota	676	0.00019
GUT_GENOME137680	d__Bacteria;p__Bacteroidota;c__Bacteroidia;o__Bacteroidales;f__Rikenellaceae;g__Alistipes;s__	Bacteroidota	656	0.00018
GUT_GENOME175554	d__Bacteria;p__Bacteroidota;c__Bacteroidia;o__Bacteroidales;f__Rikenellaceae;g__Alistipes;s__	Bacteroidota	527	0.00015
GUT_GENOME218891	d__Bacteria;p__Bacteroidota;c__Bacteroidia;o__Bacteroidales;f__Rikenellaceae;g__Alistipes;s__	Bacteroidota	505	0.00014
GUT_GENOME152999	d__Bacteria;p__Bacteroidota;c__Bacteroidia;o__Bacteroidales;f__Rikenellaceae;g__Alistipes;s__	Bacteroidota	433	0.00012
GUT_GENOME034955	d__Bacteria;p__Bacteroidota;c__Bacteroidia;o__Bacteroidales;f__Rikenellaceae;g__Alistipes;s__	Bacteroidota	389	0.00011
GUT_GENOME281513	d__Bacteria;p__Bacteroidota;c__Bacteroidia;o__Bacteroidales;f__Rikenellaceae;g__Alistipes;s__	Bacteroidota	363	0.0001
GUT_GENOME260703	d__Bacteria;p__Bacteroidota;c__Bacteroidia;o__Bacteroidales;f__Rikenellaceae;g__Alistipes;s__	Bacteroidota	358	0.0001
GUT_GENOME251543	d__Bacteria;p__Bacteroidota;c__Bacteroidia;o__Bacteroidales;f__Rikenellaceae;g__Alistipes;s__	Bacteroidota	273	8e-05
GUT_GENOME157873	d__Bacteria;p__Bacteroidota;c__Bacteroidia;o__Bacteroidales;f__Rikenellaceae;g__Alistipes;s__	Bacteroidota	242	7e-05
GUT_GENOME157833	d__Bacteria;p__Bacteroidota;c__Bacteroidia;o__Bacteroidales;f__Rikenellaceae;g__Alistipes;s__	Bacteroidota	238	7e-05
GUT_GENOME195293	d__Bacteria;p__Bacteroidota;c__Bacteroidia;o__Bacteroidales;f__Rikenellaceae;g__Alistipes;s__	Bacteroidota	233	7e-05
GUT_GENOME269217	d__Bacteria;p__Bacteroidota;c__Bacteroidia;o__Bacteroidales;f__Rikenellaceae;g__Alistipes;s__	Bacteroidota	187	5e-05
GUT_GENOME237055	d__Bacteria;p__Bacteroidota;c__Bacteroidia;o__Bacteroidales;f__Rikenellaceae;g__Alistipes;s__	Bacteroidota	161	5e-05
GUT_GENOME237839	d__Bacteria;p__Bacteroidota;c__Bacteroidia;o__Bacteroidales;f__Rikenellaceae;g__Alistipes;s__	Bacteroidota	127	4e-05
GUT_GENOME235149	d__Bacteria;p__Bacteroidota;c__Bacteroidia;o__Bacteroidales;f__Rikenellaceae;g__Alistipes;s__	Bacteroidota	87	2e-05
GUT_GENOME235147	d__Bacteria;p__Bacteroidota;c__Bacteroidia;o__Bacteroidales;f__Rikenellaceae;g__Alistipes;s__	Bacteroidota	64	2e-05
GUT_GENOME009480	d__Bacteria;p__Bacteroidota;c__Bacteroidia;o__Bacteroidales;f__Rikenellaceae;g__Alistipes;s__	Bacteroidota	68	2e-05
GUT_GENOME237057	d__Bacteria;p__Bacteroidota;c__Bacteroidia;o__Bacteroidales;f__Rikenellaceae;g__Alistipes;s__	Bacteroidota	53	1e-05
GUT_GENOME232851	d__Bacteria;p__Bacteroidota;c__Bacteroidia;o__Bacteroidales;f__Rikenellaceae;g__Alistipes;s__	Bacteroidota	50	1e-05
GUT_GENOME237833	d__Bacteria;p__Bacteroidota;c__Bacteroidia;o__Bacteroidales;f__Rikenellaceae;g__Alistipes;s__	Bacteroidota	37	1e-05
GUT_GENOME235152	d__Bacteria;p__Bacteroidota;c__Bacteroidia;o__Bacteroidales;f__Rikenellaceae;g__Alistipes;s__	Bacteroidota	36	1e-05
GUT_GENOME111543	d__Bacteria;p__Bacteroidota;c__Bacteroidia;o__Bacteroidales;f__Rikenellaceae;g__Alistipes;s__Alistipes finegoldii	Bacteroidota	837	0.00024
GUT_GENOME096286	d__Bacteria;p__Bacteroidota;c__Bacteroidia;o__Bacteroidales;f__Rikenellaceae;g__Alistipes;s__Alistipes obesi	Bacteroidota	2588	0.00073
GUT_GENOME000285	d__Bacteria;p__Bacteroidota;c__Bacteroidia;o__Bacteroidales;f__Rikenellaceae;g__Alistipes;s__Alistipes onderdonkii	Bacteroidota	656	0.00018
GUT_GENOME095971	d__Bacteria;p__Bacteroidota;c__Bacteroidia;o__Bacteroidales;f__Rikenellaceae;g__Alistipes;s__Alistipes putredinis	Bacteroidota	275377	0.07752
GUT_GENOME096292	d__Bacteria;p__Bacteroidota;c__Bacteroidia;o__Bacteroidales;f__Rikenellaceae;g__Alistipes;s__Alistipes senegalensis	Bacteroidota	516	0.00015
GUT_GENOME000008	d__Bacteria;p__Bacteroidota;c__Bacteroidia;o__Bacteroidales;f__Rikenellaceae;g__Alistipes;s__Alistipes shahii	Bacteroidota	1047	0.00029
GUT_GENOME253356	d__Bacteria;p__Bacteroidota;c__Bacteroidia;o__Bacteroidales;f__Rikenellaceae;g__Alistipes;s__Alistipes sp000434235	Bacteroidota	837	0.00024
GUT_GENOME010023	d__Bacteria;p__Bacteroidota;c__Bacteroidia;o__Bacteroidales;f__Rikenellaceae;g__Alistipes;s__Alistipes sp001941065	Bacteroidota	236	7e-05
GUT_GENOME252977	d__Bacteria;p__Bacteroidota;c__Bacteroidia;o__Bacteroidales;f__Rikenellaceae;g__Alistipes;s__Alistipes sp002161445	Bacteroidota	294	8e-05
GUT_GENOME000220	d__Bacteria;p__Bacteroidota;c__Bacteroidia;o__Bacteroidales;f__Rikenellaceae;g__Alistipes;s__Alistipes sp002358415	Bacteroidota	139	4e-05
GUT_GENOME251627	d__Bacteria;p__Bacteroidota;c__Bacteroidia;o__Bacteroidales;f__Rikenellaceae;g__Alistipes;s__Alistipes sp900021155	Bacteroidota	1546	0.00044
GUT_GENOME096556	d__Bacteria;p__Bacteroidota;c__Bacteroidia;o__Bacteroidales;f__Rikenellaceae;g__Alistipes;s__Alistipes sp900083545	Bacteroidota	330	9e-05
GUT_GENOME282385	d__Bacteria;p__Bacteroidota;c__Bacteroidia;o__Bacteroidales;f__Rikenellaceae;g__Alistipes;s__Alistipes sp900290115	Bacteroidota	307	9e-05
GUT_GENOME096573	d__Bacteria;p__Bacteroidota;c__Bacteroidia;o__Bacteroidales;f__Rikenellaceae;g__Alistipes;s__Alistipes timonensis	Bacteroidota	1697	0.00048
GUT_GENOME250809	d__Bacteria;p__Bacteroidota;c__Bacteroidia;o__Bacteroidales;f__Rikenellaceae;g__Rikenella;s__Rikenella microfusus	Bacteroidota	128	4e-05
GUT_GENOME142390	d__Bacteria;p__Bacteroidota;c__Bacteroidia;o__Bacteroidales;f__Rikenellaceae;g__Tidjanibacter;s__Tidjanibacter inops	Bacteroidota	1208	0.00034
GUT_GENOME258721	d__Bacteria;p__Bacteroidota;c__Bacteroidia;o__Bacteroidales;f__Tannerellaceae;g__Parabacteroides;s__	Bacteroidota	456	0.00013
GUT_GENOME007573	d__Bacteria;p__Bacteroidota;c__Bacteroidia;o__Bacteroidales;f__Tannerellaceae;g__Parabacteroides;s__	Bacteroidota	403	0.00011
GUT_GENOME152519	d__Bacteria;p__Bacteroidota;c__Bacteroidia;o__Bacteroidales;f__Tannerellaceae;g__Parabacteroides;s__	Bacteroidota	345	0.0001
GUT_GENOME251721	d__Bacteria;p__Bacteroidota;c__Bacteroidia;o__Bacteroidales;f__Tannerellaceae;g__Parabacteroides;s__	Bacteroidota	326	9e-05
GUT_GENOME024263	d__Bacteria;p__Bacteroidota;c__Bacteroidia;o__Bacteroidales;f__Tannerellaceae;g__Parabacteroides;s__	Bacteroidota	577	0.00016
GUT_GENOME113217	d__Bacteria;p__Bacteroidota;c__Bacteroidia;o__Bacteroidales;f__Tannerellaceae;g__Parabacteroides;s__	Bacteroidota	235	7e-05
GUT_GENOME000944	d__Bacteria;p__Bacteroidota;c__Bacteroidia;o__Bacteroidales;f__Tannerellaceae;g__Parabacteroides;s__	Bacteroidota	227	6e-05
GUT_GENOME205174	d__Bacteria;p__Bacteroidota;c__Bacteroidia;o__Bacteroidales;f__Tannerellaceae;g__Parabacteroides;s__	Bacteroidota	157	4e-05
GUT_GENOME236875	d__Bacteria;p__Bacteroidota;c__Bacteroidia;o__Bacteroidales;f__Tannerellaceae;g__Parabacteroides;s__	Bacteroidota	145	4e-05
GUT_GENOME002158	d__Bacteria;p__Bacteroidota;c__Bacteroidia;o__Bacteroidales;f__Tannerellaceae;g__Parabacteroides;s__	Bacteroidota	140	4e-05
GUT_GENOME001324	d__Bacteria;p__Bacteroidota;c__Bacteroidia;o__Bacteroidales;f__Tannerellaceae;g__Parabacteroides;s__	Bacteroidota	119	3e-05
[truncated: 2,087 more rows]

## Sheet: Supplementary Table S5C
Supplementary Table S5C. Pileup sites and sequences.
[truncated: 599,328+ more rows]

## Sheet: Supplementary Table S5D
Supplementary Table S5D. Genomes containing dominant dinucleotides C*C, C*A, G*A at pileup sites.
[truncated: 47 more rows]

[truncated: 1 more sheets: Supplementary Table S5E]
