# Supplementary material for: Temporal dynamics and metagenomics of phosphorothioate epigenomes in the human gut microbiome
Source: Microbiome. 2025 Mar 24;13:81. doi: 10.1186/s40168-025-02071-4 (PMC11931770; doi:10.1186/s40168-025-02071-4)
Supplement: Supplementary file 7 — Supplementary Material 6. [file 40168_2025_2071_MOESM6_ESM.xlsx]

## Sheet: Figure 2
Figure 2
Panel A: PT dinucleotides in male and female mouse fecal DNA
																Panel B: PT dinucleotide spectra in 11 human fecal donors
Male mice											Mean	St Dev	P-value M v F				Donor #1			Donor #2			Donor #3			Donor #4			Donor #5
C*G	0	0	0	0	1.32697	1.06487	0	0	1.99866	0	0.439049	0.742501	0.898298			A*A	2.9	2.3	2.3							2.7	2.9	3.6
C*C	32.7906	19.8064	76.2326	49.8299	38.7943	17.4614	20.2511	35.311	52.4283	5.96773	34.8873	20.661	0.770902			A*C
G*G	1.23457	0	3.31585	2.04643	2.80392	1.42828	0.994505	0	2.31344	0.611349	1.47483	1.13394	0.759045			C*A	1.2	1.4	1.2				7.2	7.1	5				8.20797	10.3328	10.0043
G*C	5.64814	2.02338	10.28	4.99327	4.4185	2.46938	3.96388	4.12845	6.85552	1.6024	4.63829	2.56932	0.057769			C*C							33.3	34.5	33.8				20.2533	18.477	16.9234
C*A	3.24753	4.0262	12.4281	12.8873	17.8485	8.85086	7.00647	7.69465	14.3652	10.3427	9.86975	4.61535	0.419279			C*T
C*T	0.154041	0	0.246268	0.14753	0.286363	0.853065	0	0	0	0	0.168727	0.264822	0.0591142			G*A/A*G	5.8	5.2	5.2	33.8	31.2	28.5	5.2	5.4	6.6	4.8	2.7	3.8	4.68099	5.44046	5.13411
A*G	5.69918	3.39732	3.29466	3.7007	0.628207	0	0	4.85228	0.336569	4.90707	2.6816	2.23096	0.0151726			G*T	7	6.1	7	31.2	27.9	27.3	3.2	3.1	2.5
G*A	5.42063	4.33005	7.29995	6.07059	14.6905	4.48298	5.68798	26.1854	6.19443	8.21886	8.85814	6.77794	0.406626			G*C	15	13.1	12.3
T*C	3.80635	8.66358	2.59604	2.28503	3.02181	11.0297	9.28522	6.13591	3.85549	6.54292	5.72221	3.0983	0.0897233			G*G	6.7	6.2	6.6
G*T	3.0623	3.2458	3.98805	1.6136	3.14583	3.83085	6.64995	43.9241	4.70266	9.92645	8.40896	12.6933	0.388466			T*C	11	10.9	10.8
A*A	0.473244	0.220871	3.22047	1.42385	0.615148	0	0.510038	1.73087	1.30511	0.431109	0.993071	0.962244	0.111364
																A*A	Donor #6			Donor #7			Donor #8			Donor #9			Donor #10			Donor #11
Female mice																A*C	8.89579	5.70611	7.20577
C*G	0	0.579166	0	0.884953	0	2.1815	1.17471	0	0	0	0.482033	0.702417				C*A	37.5548	15.8246	24.7634
C*C	14.9558	20.4955	13.4314	23.2273	32.274	66.1219	90.5581	35.8941	7.88144	12.4742	31.7314	25.3287				C*C																39.4338	38.4129	37.2813
G*G	2.10677	0.896707	1.56388	1.28817	1.61375	2.02194	1.82396	1.12542	0.483231	0.572172	1.3496	0.545911				C*T	4.87903	7.67831	9.81746	23.7304	28.9468	26.2438	25.7295	17.1735	13.693	6.99444	3.00432	2.96	23.6771	14.66	22.4954	25.3529	33.3162	32.6194
G*C	0	1.57785	0	1.30964	0	7.63449	4.41857	4.29066	2.35407	2.0136	2.35989	2.33086				G*A/A*G																9.26998	5.57658	6.02426
C*A	11.5469	9.15942	3.36744	4.2716	7.61473	8.5479	22.1748	3.61932	1.85198	7.05635	7.92104	5.55405				G*T				6.31096	4.08785	6.30581	4.68726	3.88816	3.72727	4.20146	1.57846	1.25082	12.8908	15.2601	13.4456	17.5125	17.8417	17.2625
C*T	0	0	0	0	0	0	0	0	0	0	0	0				G*C							5.42643	4.37701	4.69482	2.69706	1.35362	0.862432	4.58336	5.35991	4.52697
A*G	0	0	0	0.721525	0.645632	2.42682	0.729733	0	1.56098	0.63392	0.671861	0.753919				G*G
G*A	4.59964	2.82843	7.36214	3.68243	3.07227	16.3177	9.29554	7.55647	5.82497	6.91484	6.74545	3.77978				T*C							3.4927	3.51262	4.37079
T*C	2.86048	12.6738	4.83746	7.74644	6.35934	6.80416	4.74959	11.1403	20.2079	15.7979	9.31775	5.24738
G*T	3.66072	2.25942	3.40208	3.43627	2.21568	6.81828	4.06949	6.37113	8.55149	7.27754	4.80621	2.13383
A*A	0.349564	0.108092	0	0	0	1.51722	0.625243	1.02168	0.19352	0.3621	0.417742	0.478966
Panel C: Time course of Donor 5 PT dinucleotide levels
		C*A			C*C			G*A								Panel D: m6dA levels in Donor 5
	Date	Rep 1	Rep 2	Rep 3	Rep 1	Rep 2	Rep 3	Rep 1	Rep 2	Rep 3					Date	Weeks	Rep 1	Rep 2	Rep 3
	1/23/2020	4.77855	5.34698	4.80309	60.2278	19.9965	21.8901	6.51621	7.02115	6.23431					16-Feb-2021	0	974.69	784	986.79
	2/13/2020	7.68324	5.55827	6.99781	27.4121	61.4123	42.6867	8.17288	7.34673	8.4781					22-Feb-2021	1.57143	1011.47	662.11	653.47
	3/18/2020	4.85249	6.31539	5.37241	21.5501	23.5736	19.5946	2.42095	2.53121	3.19083					4-Mar-2021	5.85714	1165.5	778.75	952.78
	6/15/2020	4.95972	4.05298	3.22707	13.3947	7.01623	8.99452	17.5304	16.3265	21.3056					10-Mar-2021	6.71429	823.83	947.09	801.03
	7/14/2020	6.93857	5.48744	4.56761	12.5428	13.5527	13.4441	1.55038	1.42083	1.33672					18-Mar-2021	7.71429	1007.56	844.66	1141.84
	8/10/2020	3.29544	3.48916	3.11891	14.9417	18.8382	19.8764	4.36815	5.38309	4.36669					24-Mar-2021	8.71429	743.15	830.22	880.04
	9/16/2020	3.98713	3.5159	1.71932	20.2039	18.695	22.983	10.168	7.37383	12.1699					31-Mar-2021	9.71429	861.33	655.44	666.9
	10/12/2020	5.08982	1.34916	4.23221	16.9949	24.9001	16.1336	0.811989	1.22272	1.21459					7-Apr-2021	10.5714	826.4	878.9	808.27
	11/12/2020	7.76327	8.84711	9.02706	34.7901	35.4247	33.3813	6.19207	5.88074	5.65018					14-Apr-2021	11.7143	598.5	698.25	639.87
	11/19/2020	6.02838	9.46426	3.69697	14.5964	30.355	12.7037	1.44726	2.30096	2.41506					20-Apr-2021	13.5714	677.83	652.2	698.46
	11/25/2020	17.5184	12.9812	12.1336	16.4318	20.8724	17.7517	3.56796	2.77438	2.84925
	12/2/2020	9.14633	11.8702	9.37292	9.0663	14.1777	12.3701	1.47637	1.72343	1.92229
	12/9/2020	9.90935	5.7812	7.28462	18.1144	13.4634	14.4147	2.07835	2.15412	2.00121
	12/16/2020	13.6452	8.03907	7.82579	60.4432	17.6254	13.2952	3.34078	3.39784	3.6107
	12/22/2020	6.93967	5.67533	5.85838	12.9398	10.4526	13.11	4.75866	4.1995	5.03151
	12/29/2020	12.7413	9.834	13.8035	44.2145	40.4739	34.9195	1.14631	1.03899	1.5006
	1/6/2021	7.64259	7.64381	8.80641	18.2487	12.4375	25.9066	4.84997	4.30489	4.60023
	1/12/2021	4.09867	8.80846	6.0417	4.62717	42.7809	16.3358	1.76246	4.45214	1.13479
	1/21/2021	10.689	9.07286	9.99402	27.5221	40.6853	39.9222	4.54984	4.15353	5.19409
	2/1/2021	6.59544	8.0913	9.01278	24.1701	26.9629	37.5669	1.12794	1.01614	1.72966
	2/5/2021	20.816	18.3845	16.6658	30.2335	22.1385	18.5466	6.25548	6.43086	7.43376
	2/9/2021	5.15965	4.08177	4.8976	34.1859	42.597	35.2107	2.4362	1.20424	1.90838
	2/16/2021	14.9158	13.4116	15.7007	33.3339	43.5573	21.5498	7.71933	7.87876	9.26239
	2/22/2021	13.1965	17.1574	15.8923	23.7036	12.4071	16.6771	1.60344	0.898593	1.23611
	3/4/2021	11.4571	10.5263	10.3579	18.2213	16.2407	19.4517	3.81635	3.45175	3.82854
	3/10/2021	11.7125	10.4742	12.1529	15.577	15.4264	13.7181	4.96348	3.92981	4.29169
	3/18/2021	10.8938	10.7923	7.64299	17.7412	26.4848	77.6389	5.20869	4.8418	5.20933
	3/24/2021	3.05423	3.16888	3.58431	22.5861	16.6181	15.075	5.97046	5.86359	4.85967
	3/31/2021	21.9319	21.087	22.1209	46.8708	25.5134	27.5319	9.24086	9.0324	9.13382
	4/7/2021	6.7632	7.1931	5.96412	11.0235	13.5806	19.5314	2.69599	2.91304	1.68115
	4/14/2021	3.30395	3.24754	4.6902	7.54542	28.3481	31.6359	3.83979	2.6224	3.61801
	4/20/2021	23.2791	23.8615	25.1077	14.8873	17.5129	13.8008	7.85908	7.18847	7.41979
	4/28/2021	3.1731	3.67012	3.50709	17.6871	7.41898	6.99065	1.81802	1.66181	1.73127
	5/4/2021	12.2365	10.1894	9.58545	18.3317	15.6533	17.3608	9.01983	7.55346	8.60017
	5/11/2021	8.45075	9.05303	10.3011	13.1914	13.8327	14.9166	2.80394	2.61437	2.43322
	5/18/2021	1.25804	1.49186	2.0729	14.3436	17.6006	33.3639	3.35638	4.77752	4.23183
	5/26/2021	6.91599	7.38419	5.09757	13.6713	53.5601	10.6348	2.78044	3.37014	3.2222
	6/1/2021	7.03881	7.12137	10.28	19.4076	23.7381	23.0727	12.275	11.5724	13.1128
	6/8/2021	14.9017	14.5599	16.0496	11.5018	28.5404	23.1328	8.88956	10.8239	9.14442
	6/14/2021	10.3725	13.8947	10.8028	20.7782	45.5448	31.1689	9.12256	7.65932	8.33586
	6/22/2021	8.52363	8.95523	9.21439	16.9858	16.1625	17.3736	7.1515	7.06533	7.28455
	6/30/2021	5.16585	5.10585	6.00366	12.5894	11.7576	10.7832	4.50811	7.01863	4.60665
	7/7/2021	2.89073	5.95819	3.87747	12.9471	20.1471	9.73979	0.763142	3.45297	2.45156
	7/12/2021	5.26598	3.57983	5.48748	10.131	8.26243	11.2756	2.34781	2.11337	0.662544
	7/22/2021	4.60298	3.47123	4.10403	16.6952	10.7501	10.8263	3.58928	3.63924	4.06796
	7/29/2021	9.71926	6.61307	8.198	15.2004	15.2811	15.6793	4.29611	3.07431	2.33961
	8/5/2021	4.58406	3.13973	4.52663	8.27203	8.18351	7.54665	4.58191	4.20494	4.60687
	8/11/2021	26.1029	25.4236	20.0893	20.7893	21.1246	17.0361	6.71987	7.15873	12.094
	8/20/2021	17.3429	16.5059	28.1733	27.3226	16.1428	25.1005	11.7287	11.6319	7.1597
	8/27/2021	19.9143	20.33	16.6768	20.5078	41.295	20.5787	9.91477	9.52082	10.2981
	9/1/2021	2.90862	2.52823	3.83898	7.47633	45.5167	58.6162	7.16625	0	0
	9/15/2021	6.1251	4.8029	7.65548	25.3859	17.3359	15.0176	10.2787	9.55255	9.34863
	9/24/2021	13.2606	14.1004	13.4653	14.565	14.481	14.3185	6.19364	6.81499	5.99318
	9/29/2021	9.55373	5.58666	13.8612	29.2439	28.5176	31.5376	6.09715	5.69629	7.70427
	10/5/2021	12.9678	14.3099	14.1718	20.9924	15.9636	16.2304	5.13161	5.08829	5.44222
	10/12/2021	7.57376	8.6067	7.21521	33.3726	30.4157	20.5767	6.30289	7.40981	6.13949
	10/21/2021	8.20797	10.3328	10.0043	20.2533	18.477	16.9234	4.68099	5.44046	5.13411
	10/27/2021	3.98454	4.22389	4.64988	13.7497	13.8367	13.969	0.447246	8.15038	7.88086
Panel E: Taylor's power law analysis of m6dA and PT dinucleotide levels in Donor 5.																Panel F: Correlations among the levels of the three PT dinucleotides from Donor 5.
																	PT per 106 nucleotides
	ln(variance)	ln(avg rel abun)														Sample Number	CA	CC	GA
CA	-23.57	-11.53
CC	-23.26	-10.74														1	5.29535	18.8019	39.1411
GA	-25.22	-12.16														2	5.45845	22.776	35.4117
m6dA	-18.0904	-7.10412														3	5.51626	20.6121	37.6623
																4	6.76013	24.1058	36.0344
																5	6.8607	20.1526	40.1385
																6	6.91423	20.597	39.7744
																7	7.50432	23.3054	37.9511
																8	7.66283	24.8875	36.6068
																9	7.87691	20.8843	40.9311
																10	7.90285	33.2175	28.6368
																11	7.92736	25.8514	36.0396
																12	7.99435	19.4073	42.5842
																13	8.35571	27.8093	34.7242
																14	8.6219	30.8491	32.0838
																15	8.63085	19.321	43.6253
																16	8.93346	28.6552	34.745
																17	8.9756	19.5338	43.9296
																18	9.1663	16.6725	47.077
																19	9.2231	25.3936	38.4411
																20	9.87237	21.1347	43.6739
																21	9.93352	24.1508	40.7494
																22	10.0047	25.5292	39.4778
																23	10.2496	33.9874	31.387
																24	10.4934	28.4956	37.2445
																25	10.7564	22.4563	43.6783
																26	10.8168	32.8358	33.3894
																27	10.9685	29.9729	36.4799
																28	11.0505	30.9265	35.6492
																29	11.2018	21.3765	45.4261
																30	11.4191	39.6281	27.5006
																31	11.4659	36.9804	30.2184
																32	11.7225	26.3909	41.1929
																33	11.8485	26.868	40.9048
																34	11.8756	37.7577	30.0557
																35	12.059	32.8361	35.2524
																36	12.2554	37.1728	31.2102
																37	12.9192	29.5702	39.8087
																38	14.1792	30.4355	40.8333
																39	14.1799	30.8453	40.4245
																40	14.2279	24.9638	46.3781
																41	14.5804	33.1147	38.7558
																42	14.6313	27.3156	44.6314
																43	15.2016	28.2582	44.5442
																44	15.2827	39.4682	33.4558
																45	15.3109	33.4896	39.4768
																46	15.6574	49.1212	24.3649
																47	16.3228	43.4986	30.9856
																48	16.3285	33.2155	41.2772
																49	16.8648	35.0993	40.1979
																50	17.3932	48.9646	27.1252
																51	17.52	37.4006	38.8793
																52	17.7414	38.0038	38.6083
																53	17.9009	46.1	30.7514
																54	18.4949	36.5523	41.19
																55	18.5922	41.0443	36.8439
																56	18.7818	45.0097	33.163
																57	19.5276	35.0494	44.242
																58	21.3848	48.9998	33.0773
